# Supplementary material for: Comparative Proteomic Analysis of Toxoplasma gondii RH Wild-Type and Four SRS29B (SAG1) Knock-Out Clones Reveals Significant Differences between Individual Strains
Source: Int J Mol Sci. 2023 Jun 21;24(13):10454. doi: 10.3390/ijms241310454 (PMC10342146; doi:10.3390/ijms241310454)
Supplement: Supplementary file 1 [file ijms-24-10454-s001.zip › Table S1.xlsx]

## Sheet: proteinGroups cleaned
Leading_Protein	GN	Protein IDs	Majority protein IDs	Fasta headers	Number of proteins	Razor + unique peptides	Sequence coverage [%]	Mol. weight [kDa]	Sequence length	Q-value	Score	Intensity	iBAQ peptides	MS/MS count	Peptide sequences	Only identified by site	Potential contaminant	Taxonomy IDs	iBAQ	iBAQ 7_TgRH_dSAG1_C18	iBAQ 8_TgRH_dSAG1_C18	iBAQ 9_TgRH_dSAG1_C18	iBAQ 10_TgRH_dSAG1_C30	iBAQ 11_TgRH_dSAG1_C30	iBAQ 12_TgRH_dSAG1_C30	iBAQ 13_TgRH_dSAG1_C33	iBAQ 14_TgRH_dSAG1_C33	iBAQ 15_TgRH_dSAG1_C33	iBAQ 4_TgRH_dSAG1_C6	iBAQ 5_TgRH_dSAG1_C6	iBAQ 6_TgRH_dSAG1_C6	iBAQ 1_TgRH_WT	iBAQ 2_TgRH_WT	iBAQ 3_TgRH_WT	LFQ 7_TgRH_dSAG1_C18	LFQ 8_TgRH_dSAG1_C18	LFQ 9_TgRH_dSAG1_C18	LFQ 10_TgRH_dSAG1_C30	LFQ 11_TgRH_dSAG1_C30	LFQ 12_TgRH_dSAG1_C30	LFQ 13_TgRH_dSAG1_C33	LFQ 14_TgRH_dSAG1_C33	LFQ 15_TgRH_dSAG1_C33	LFQ 4_TgRH_dSAG1_C6	LFQ 5_TgRH_dSAG1_C6	LFQ 6_TgRH_dSAG1_C6	LFQ 1_TgRH_WT	LFQ 2_TgRH_WT	LFQ 3_TgRH_WT
KAF4638091.1	TGRH88_057000	KAF4638091.1	KAF4638091.1	KAF4638091.1 | transcript=TGRH88_057000_t1 | gene=TGRH88_057000 | organism=Toxoplasma_gondii_RH-88 | gene_product=putative endoplasmic reticulum oxidoreductin | transcript_product=putative endoplasmic reticulum oxidoreductin | location=CM023093:33659-37645	1	13	37.5	66.307	587	0	88.475	10338000	23	167	AACGLTDILQECSCETGNNR;AACGLTDILQECSCETGNNREDLSTR;CGLCQCSDDEIPQTWR;ESFDELPTSPPFSWVAR;IVQPILHR;LHFLQTTEGIDK;LLYDQVPLPHLQNEGAVAGSGK;LSLLADTCADPR;LTALHIAAR;MLSPLHAMPSLER;NQVAALINALYYFAESIR;SSESENLFPENLNDPHLSGASSAWACSNNANLR;YLLALVGFSLVVFGCTDTTLFCSAVSSSTPPPSK			-1	217830	22471	16564	20969	31434	12520	14027	11587	10081	9660.5	13872	23435	9022.7	12779	11312	7753.4	96451	99564	105390	110220	110160	107840	86740	87170	90947	98914	140660	103370	95535	99234	102940
KAF4638094.1	TGRH88_057030	KAF4638094.1	KAF4638094.1	KAF4638094.1 | transcript=TGRH88_057030_t1 | gene=TGRH88_057030 | organism=Toxoplasma_gondii_RH-88 | gene_product=cysteine desulfurase/selenocysteine lyase family PLP dependent transferase superfamily protein | transcript_product=cysteine desulfurase/selen	1	6	20.7	79.933	736	0	28.018	1012400	33	56	AVFDDFAHNAYGNTHSR;FSGQVYMDYAGSGVYQR;TGCFCNPGGCQDFLGLSAEDIIR;VAESSEGCACASAPSSEPATTPSTEHSPVPQINSPDAALAR;YGGTGLQATQTQPVDSSSPSQCTR;YSTAYAATQLFASSEASHAEGDPLAEASTR			-1	14456	45.343	1497.1	644.94	3203.2	425.98	1927.1	538.92	911.38		2550.6	380.73	173.4	1431.5	1551.6	2105.6	6234.1	22168	15887	28249	16452	23051	16557	23045		17597	10989	6519.9	21856	20287	26052
KAF4638096.1	TGRH88_057050	KAF4638096.1	KAF4638096.1	KAF4638096.1 | transcript=TGRH88_057050_t1 | gene=TGRH88_057050 | organism=Toxoplasma_gondii_RH-88 | gene_product=unspecified product | transcript_product=unspecified product | location=CM023093:65473-71814(+) | protein_length=1284 | sequence_SO=chromosome	1	9	16.4	139.85	1284	0	42.76	1007000	61	43	AALLEEDEPGSGVDNAEDSGR;ASLSFSLTDGSHSSSSGLGADAFDAFDAFDATHAPNNDAGTVSGR;EASAVGLVEAPTSAAWLK;GGRPALAPGAAAAEK;LLNQLANPQDSHSEQSSEPLAASTAAALGSSDGAGGR;NASENAVPASAAALAAANQIR;TSAPVSSFVSSDLSSGSSR;VSGETCDPSTVMSEVVK;WQLLWWNPLAIADELPK			-1	16011	1180	2179.1	1346.7	2250.3	759.62	1993.8	979.49		398.8	1011.8	605.93	251.66	1078.1	382.01	1594.2	19289	22272	21539	22973	17293	23337	18179		15056	19431	18293	11622	18534	17937	22193
KAF4638098.1	TGRH88_057070	KAF4638098.1	KAF4638098.1	KAF4638098.1 | transcript=TGRH88_057070_t1 | gene=TGRH88_057070 | organism=Toxoplasma_gondii_RH-88 | gene_product=26S proteasome regulatory subunit, S6a family AAA ATpase | transcript_product=26S proteasome regulatory subunit, S6a family AAA ATpase | locat	1	20	65.6	47.787	427	0	227.17	45530000	23	457	AMEVDERPQEEYNDVGGLDK;APAIIFIDELDAIGTK;AVCVEAGMVALR;AVCVEAGMVALRR;DSAAVWSDESEDVATAELAGLSASDLR;GASELCHEDFVEGVAQVQAK;GVLMYGPPGTGK;IELPHPNEEAR;ILQIHAR;KIELPHPNEEAR;LAGPQLVQMFIGDGAK;LRFELHSMQER;QIQELIEAVVLPMTHK;QLPYLVANVVELFDSEDAEEEEEDGAVGDIDAQR;QLPYLVANVVELFDSEDAEEEEEDGAVGDIDAQRK;QTIFLPVIGLVDHTLLKPGDLVGVNK;RFDSELSGDREVQR;TMLELLNQLDGFSSDDR;VIAATNRPDVLDPALLR			-1	909870	65588	91775	62172	80617	49530	83377	48109	46830	35017	44268	26975	51768	84284	65411	74151	161320	162170	164560	178400	156030	177490	176740	173270	167980	169180	130380	167080	172120	177760	177760
KAF4638100.1	TGRH88_057090	KAF4638100.1	KAF4638100.1	KAF4638100.1 | transcript=TGRH88_057090_t1 | gene=TGRH88_057090 | organism=Toxoplasma_gondii_RH-88 | gene_product=SNARE domain-containing protein | transcript_product=SNARE domain-containing protein | location=CM023093:96699-98461(+) | protein_length=226 |	1	6	42.5	25.262	226	0	66.742	4437300	10	127	AFSSTEDDLCGLPESGAVWVDVSR;FYQFCQDVEHLER;GPGGSASSSGCSSALLR;QRGPGGSASSSGCSSALLR;SIGHAVGDEVDVHRK;TREEDILAEQDEQLCFLAGTVSNLK			-1	153290	11780	26281	11922	16882	4785.1	11525	5609.4	8147.3	1545.3	7167.3	8700.2	2814.8	13643	9967.2	12523	39654	43496	36641	43744	33940	41032	30496	40510	26620	35922	47769	27764	37825	34991	40344
KAF4638101.1	TGRH88_057100	KAF4638101.1	KAF4638101.1	KAF4638101.1 | transcript=TGRH88_057100_t1 | gene=TGRH88_057100 | organism=Toxoplasma_gondii_RH-88 | gene_product=LSM domain-containing protein | transcript_product=LSM domain-containing protein | location=CM023093:100276-102882(-) | protein_length=169 | s	1	7	43.8	17.883	169	0	30.844	11650000	10	132	GENILTLTAEAPPPAKPK;HMNIVLADAEEFR;HMNIVLADAEEFRK;LQQWINYR;MLVGSLLAFDR;RSVGLMMIR;TVSGPVAPNAIPGR			-1	966820	60941	103820	69140	87967	36863	94452	55762	57501	28848	55921	19005	49476	72054	88090	86984	88128	85348	79863	82011	87645	79658	73125	82534	93236	81532	69018	83470	82176	84678	85528
KAF4638103.1	TGRH88_057120	KAF4638103.1	KAF4638103.1	KAF4638103.1 | transcript=TGRH88_057120_t1 | gene=TGRH88_057120 | organism=Toxoplasma_gondii_RH-88 | gene_product=threonyl-tRNA synthetase family protein | transcript_product=threonyl-tRNA synthetase family protein | location=CM023093:113041-117672(+) | pr	1	35	50.9	95.885	844	0	323.31	156060000	50	932	AALEETGRPWQLNPGDGAFYGPK;AEALELFADNPFK;DVLHSCGYEVGLDVSNNTVNK;DVLHSCGYEVGLDVSNNTVNKK;EAQLQQWNYLLVVGEK;EEEAFGVELPLRPGMARPVIIHR;EISIELPDGSK;ENMYLFDVEGK;FQQDDAHIFCR;FRGFQEVISPNIFSCDLWK;GFQEVISPNIFSCDLWK;GTVAALATEEK;HSASYWLGR;IGDPHFQVSENSPFLQK;IPEHGLTTVYCCGSLVDLCR;IREAQLQQWNYLLVVGEK;LADFGVLHR;LPFWLSPK;LQVFEDLYEK;MCAVVIEHTGGK;NELSGSLTGLTR;QCIVLPISDK;RFQQDDAHIFCR;RLQVFEDLYEK;RPHQCGTIQLDFQLPIR;SGTAFETSPYD…			-1	1849200	114030	161760	140440	152690	101450	153570	127790	68451	90694	101860	84726	93616	173830	106220	178070	308390	307830	304010	328940	321190	322150	342300	321240	348950	339580	308110	344010	355510	327030	343880
KAF4638105.1	TGRH88_057140	KAF4638105.1	KAF4638105.1	KAF4638105.1 | transcript=TGRH88_057140_t1 | gene=TGRH88_057140 | organism=Toxoplasma_gondii_RH-88 | gene_product=putative syntaxin 6 | transcript_product=putative syntaxin 6 | location=CM023093:128746-131846(-) | protein_length=237 | sequence_SO=chromosom	1	4	36.3	26.962	237	0	34.783	2724700	13	86	FGLAPEEVQQR;LLETLEELLGEVATIEK;MLNELDDDIEHQNAQMNFLMR;VVAEANAAFFHSQQQQQQQLLLQQDSQLEELSLSANR			-1	154170	10189	18334	6669.4	12685	13046	12484	7016.6	6377.7	3993	5707.3	12997	3408.4	11785	10228	19250	32660	35747	29725	35601	28329	34676	30402	31968	26631	29071	33894	20556	34530	35976	38975
KAF4638108.1	TGRH88_057170	KAF4638108.1	KAF4638108.1	KAF4638108.1 | transcript=TGRH88_057170_t1 | gene=TGRH88_057170 | organism=Toxoplasma_gondii_RH-88 | gene_product=histone H2AZ | transcript_product=histone H2AZ | location=CM023093:151493-153231(-) | protein_length=155 | sequence_SO=chromosome | SO=protein	1	6	46.5	15.92	155	0	63.209	90696000	6	228	AGLQFPVGR;AGLQFPVGRVHR;ATIAGGGVIPHIHK;GDEELDTLIK;HLQLAIR;HLQLAIRGDEELDTLIK;VGSTAAVYASAILEYLTAEVLELAGNASK			-1	9902700	605070	899930	656240	760980	661770	812910	579730	748800	389090	565070	476660	392150	793310	801720	759300	792130	961170	871970	852810	909410	770740	764460	1073100	713010	790170	946670	747430	878880	1014800	832940
KAF4638109.1	TGRH88_057180	KAF4638109.1	KAF4638109.1	KAF4638109.1 | transcript=TGRH88_057180_t1 | gene=TGRH88_057180 | organism=Toxoplasma_gondii_RH-88 | gene_product=ribosomal protein RPL37A | transcript_product=ribosomal protein RPL37A | location=CM023093:154709-157000(+) | protein_length=96 | sequence_SO=	1	3	35.4	10.404	96	0	195.96	32484000	5	92	RQAVGIWK;VMTGGAWTLQTAAAATVR;VMTGGAWTLQTAAAATVRSTVARLRK			-1	6470100	560540	611330	518630	596830	453090	354570	326570	289580	297550	376890	326610	352910	568150	412470	424420	537910	547990	565520	511410	541480	527540	483140	383510	439870	421670	375480	475340	546160	500340	572890
KAF4638110.1	TGRH88_057190	KAF4638110.1	KAF4638110.1	KAF4638110.1 | transcript=TGRH88_057190_t1 | gene=TGRH88_057190 | organism=Toxoplasma_gondii_RH-88 | gene_product=unspecified product | transcript_product=unspecified product | location=CM023093:159615-161463(-) | protein_length=329 | sequence_SO=chromosom	1	4	22.2	34.491	329	0	30.137	3249800	14	71	ASYSSSSPLTNTELPDQCEGR;ETLATMTDESIVQR;SGEAQPAQAGASGALAAAK;VLDLQTLLTDLTYQVEAAR			-1	232130	18297	26943	10515	22311	12929	18556	10593	8610.6	7339.5	13052	8253.6	5332	24999	17077	27321	45814	47884	35065	45292	38848	44108	40964	38720	37717	37097	31829	36066	45975	41650	42638
KAF4638112.1	TGRH88_057210	KAF4638112.1	KAF4638112.1	KAF4638112.1 | transcript=TGRH88_057210_t1 | gene=TGRH88_057210 | organism=Toxoplasma_gondii_RH-88 | gene_product=unspecified product | transcript_product=unspecified product | location=CM023093:168758-173600(-) | protein_length=405 | sequence_SO=chromosom	1	4	24.4	44.131	405	0	37.522	1968700	18	47	AASAAAATSLPSSLTVAMDAGSSAFAGLYEPPK;FSEAIGAQSELFEFIEHQQQLAEAK;GAASAAAQQAQEEEELRKPDPAYR;QTLLTQPLYGEPAAEDR			-1	23110	5529.3	6027.2	5214.3	3361.2	4560.2	6196	2565.4	1946.8	1259.1	1934.4	3579.7	5933.5	7582.3	2530.1	6041.3	34446	31544	30996	40423	32971	36478	40516	34628	30389	35564	30842	42080	35563	36023	31734
KAF4638113.1	TGRH88_057220	KAF4638113.1	KAF4638113.1	KAF4638113.1 | transcript=TGRH88_057220_t1 | gene=TGRH88_057220 | organism=Toxoplasma_gondii_RH-88 | gene_product=putative elongation factor 1-gamma | transcript_product=putative elongation factor 1-gamma | location=CM023093:176221-178821(+) | protein_leng	1	18	59.6	44.039	394	0	323.31	339910000	18	619	AQSDLAQALNAVDAHLK;CELDLLPEPTMDLNEWK;CELDLLPEPTMDLNEWKR;CLYGETLAEQGQVDMWLDFSTLEVEIPMCCLVQGGK;DDKDPAFLAK;DHPSYEYHTWQK;FYETVVNQK;GQDVPSLMK;LEGECTVAFVTSNQLGGFLQR;LPLLESEVGGVCLFESNAICR;QLVADFWCACDDIQGRPIADSK;RFYETVVNQK;SPLGRLPLLESEVGGVCLFESNAICR;VDAAALLEK;VQLVAAFLDLPLQTVPFTVGK;VQLVAAFLDLPLQTVPFTVGKDDK;VQLVAAFLDLPLQTVPFTVGKDDKDPAFLAK;YSFGVVDVMGENGCFDIEGVWLFR			-1	12742000	989470	1048200	867640	1170400	812730	764950	668530	774890	581350	771750	662000	679790	989560	924050	1036600	1878100	1711800	1738600	1895100	1694500	1462200	1542600	1809800	1732100	1833400	1557900	1732500	1782200	1897600	1880300
KAF4638115.1	TGRH88_057240	KAF4638115.1	KAF4638115.1	KAF4638115.1 | transcript=TGRH88_057240_t1 | gene=TGRH88_057240 | organism=Toxoplasma_gondii_RH-88 | gene_product=aminotransferase, class V superfamily protein | transcript_product=aminotransferase, class V superfamily protein | location=CM023093:186968-19	1	20	44.5	89.581	847	0	145.36	17007000	44	280	ACELIAQGWSEPQGSR;ACLGPLLHGGGQER;AETAFVSVPHANAEIGAVQPIEK;EGFPLYLDNNSSTK;EHAPHALLHVDCSQSLGK;ELQRAGCFYVGK;FLEEDHGFQVTFCPVDCFGFVNLETLPR;FLISENMLFGKPER;FTTLNDAAVAGR;GGDAGQMLEEPGVAGEGEGAAQVTK;IPVNIPQLGADLVTIAGHK;LCISAGCTCHSSGELTSTTLQAIQLDR;LCISAGCTCHSSGELTSTTLQAIQLDRK;SASPGPLTSPATGYGESPEAGASAETR;SFAEVYGALPNTLSLSICGADGPEIVR;TGFAEEQTATSSGPGVR;VAGCLGVPPSTIFFTSGATESLNWAIK;VFQEMAPFFESLFGNPGSAHER;VLPPALASDAS…			-1	216530	9145.8	10290	12533	31940	11203	23491	26350	9576.8	5964.7	11706	10915	10226	16262	11089	15841	103190	111370	108050	177870	152090	165640	139270	140370	131270	132310	111320	135270	143320	140670	151990
KAF4638116.1	TGRH88_057250	KAF4638116.1	KAF4638116.1	KAF4638116.1 | transcript=TGRH88_057250_t1 | gene=TGRH88_057250 | organism=Toxoplasma_gondii_RH-88 | gene_product=unspecified product | transcript_product=unspecified product | location=CM023093:198553-201724(+) | protein_length=287 | sequence_SO=chromosom	1	5	32.1	31.472	287	0	61.644	1639100	14	54	ALACAMLEGER;ALHVESLR;APTGSEQGDEILQDMAVACPLPVENSAFFK;ETQAEINQLIEALQALIADPVTDNR;RSEQTHAGGIAEDLQALR			-1	2220.9	7229.2	7672.8	9278.2	11469	1778.5	9241.3	8227.3	5484.8	4864.6	442.4	5301.5	6139.1	8674.7	7855.3	11326	27781	25865	25612	37256	24069	25222	24738	31865	25382	28103	18746	23679	22067	36949	27228
KAF4638117.1	TGRH88_057260	KAF4638117.1	KAF4638117.1	KAF4638117.1 | transcript=TGRH88_057260_t1 | gene=TGRH88_057260 | organism=Toxoplasma_gondii_RH-88 | gene_product=rhoptry neck protein RON2 | transcript_product=rhoptry neck protein RON2 | location=CM023093:204965-215536(-) | protein_length=1479 | sequence	1	55	48.1	166.44	1479	0	323.31	170530000	63	1163	AAIFLALNSR;AALNARDPVALLVK;AFNLVTGYGSGHVGQITGSIAEPFSHSWR;ALEPHEQQDSLR;DEGLIEAVQLR;DMLPLHR;DSMSFGVFMNVENGLLK;FAVSGTDPAALHDR;FFQEWCSFDPLAVNALFLFR;FGASTWFTYAMK;GCPVAVLHNLR;GDFENEGNEAQATANQHNGSADQLLAAIEIFR;GLSPVCDYEATILAPVR;KIPENDPYALR;LAGQVNSEMGNPNLGTALYMQAAYYGNYIR;LAGQVNSEMGNPNLGTALYMQAAYYGNYIRK;LNSPHHVNAFR;LPEGMSFGGIPIPNLTNWDAQLNSK;LQAEAEGTIFLGR;LVMAFVMPNLQNPK;LYDFITDGWLELVK;MLRDEGLIEAVQLR;MYEVANSY…			-1	1565000	81508	117390	105060	122820	96390	133710	84195	82053	66756	92614	113750	74870	135880	111750	146280	271720	287980	283660	365130	362100	361880	328670	361540	327420	322780	404960	337030	335830	339850	334430
KAF4638121.1	TGRH88_057300	KAF4638121.1	KAF4638121.1	KAF4638121.1 | transcript=TGRH88_057300_t1 | gene=TGRH88_057300 | organism=Toxoplasma_gondii_RH-88 | gene_product=signal peptidase subunit protein | transcript_product=signal peptidase subunit protein | location=CM023093:224395-225335(-) | protein_length=1	1	5	53.7	19.514	175	0	55.398	11967000	5	131	GNAVVCTLLAALALAAVGNHFSTYLFQADPTGK;IITDPDDAIIDFEGVINK;NEVIVWDR;SGHVASSTYTLPSSYFR;TVTVALEYAYHPVIGVIK			-1	1514200	87469	102380	84011	98496	121960	167760	102180	57702	128810	71810	149620	51218	101310	84618	104900	152820	145460	126020	183750	142920	151900	111900	176010	139930	152130	150220	112790	118240	153430	141710
KAF4638127.1	TGRH88_057350	KAF4638127.1	KAF4638127.1	KAF4638127.1 | transcript=TGRH88_057350_t1 | gene=TGRH88_057350 | organism=Toxoplasma_gondii_RH-88 | gene_product=unspecified product | transcript_product=unspecified product | location=CM023093:252445-259329(-) | protein_length=960 | sequence_SO=chromosom	1	3	7	103.44	960	0	11.769	205660	49	14	CQDLLPPLLGTVLQAVESSLPVADVASLAR;IFASLVRYGEVRPEAPR;TVQPSALFMGFPDLLALPLR			-1	3515.9	837.26	92.645		342.66		222.43	160.79				625.86		914.4		412.48	15622	6011.8		8902.7		6236.6	5498				11640		14152		10273
KAF4638128.1	TGRH88_057360	KAF4638128.1	KAF4638128.1	KAF4638128.1 | transcript=TGRH88_057360_t1 | gene=TGRH88_057360 | organism=Toxoplasma_gondii_RH-88 | gene_product=ATP-dependent metallopeptidase HflB subfamily protein | transcript_product=ATP-dependent metallopeptidase HflB subfamily protein | location=CM	1	4	9.6	108.25	1005	0	31.178	522820	48	24	EDTFSQSEQQCLASLDVAMGGK;GQVSPTTGPSAALAPSPYAVAAAVEVSELLAER;LAEALLEHETLSAEEVR;LTAYHESGHALVALYTPASAPLHK			-1	4178.4	1194.3	909.9	611.57	1040.8		824.41							368.51		423.18	16431	24316	14719	14244		13997							13859		13183
KAF4638129.1	TGRH88_057370	KAF4638129.1	KAF4638129.1	KAF4638129.1 | transcript=TGRH88_057370_t1 | gene=TGRH88_057370 | organism=Toxoplasma_gondii_RH-88 | gene_product=unspecified product | transcript_product=unspecified product | location=CM023093:270853-277180(-) | protein_length=400 | sequence_SO=chromosom	1	3	10.2	45.296	400	0	5.3359	1284700	17	5	GEGIEAEIFSFLQAAK;QSLYAVFTGGHNLSQGQQR;QSLYAVFTGGHNLSQGQQRSSSDLK			-1	1671.8		303.13		263.06	73898								267.68		837.95		2958.3		2588.4									2764.7
KAF4638130.1	TGRH88_057380	KAF4638130.1	KAF4638130.1	KAF4638130.1 | transcript=TGRH88_057380_t1 | gene=TGRH88_057380 | organism=Toxoplasma_gondii_RH-88 | gene_product=ribosomal protein RPL18 | transcript_product=ribosomal protein RPL18 | location=CM023093:281255-284309(+) | protein_length=187 | sequence_SO=c	1	6	28.3	21.17	187	0	121.44	59815000	9	199	AGGECLTFDQLALR;EDHIAVLVGSVTDDIR;FNAVVLK;GKEDHIAVLVGSVTDDIR;LTVCALR;LYQFLAR			-1	4006600	234990	457250	366680	48559	284330	397390	303790	59812	218760	221180	260560	212550	411530	179930	349300	719840	782130	715740	342810	629940	679680	710420	570790	841540	475760	659130	631210	698060	519620	565540
KAF4638133.1	TGRH88_057410	KAF4638133.1	KAF4638133.1	KAF4638133.1 | transcript=TGRH88_057410_t1 | gene=TGRH88_057410 | organism=Toxoplasma_gondii_RH-88 | gene_product=tetratricopeptide repeat-containing protein | transcript_product=tetratricopeptide repeat-containing protein | location=CM023093:296644-299885	1	4	15.6	46.498	423	0	8.9981	123790	23	6	AEICSASTALSVGGGSSSR;ALQVDPEYKPALFNLGTCLMR;ICDEIAQLYLTR;LQSEELQDVSFEMK			-1	4960		1404.9		838.4			924.58				1792.1		422.28				18550									17905
KAF4638136.1	TGRH88_057440	KAF4638136.1	KAF4638136.1	KAF4638136.1 | transcript=TGRH88_057440_t1 | gene=TGRH88_057440 | organism=Toxoplasma_gondii_RH-88 | gene_product=cysteine-tRNA synthetase (CysRS) | transcript_product=cysteine-tRNA synthetase (CysRS) | location=CM023093:326714-339000(-) | protein_length=8	1	33	49.4	101.52	898	0	323.31	57980000	50	728	AFDYFFALVK;AILDNFSTPEALVALQHLMSAANTYLNQK;EFFNDMTALNVR;EGEPSWDSPWGK;GDLLASLSETMR;GRPGWHIECSAMADSILPFPLDIHSGGIDLR;GSSAAAEEVDGLVQCLGAFR;IFGVVEDDEDNMAYVK;IMSDYLNYDVTMCMNITDIDDK;KLPELGILLQDRPDGTFVFK;LLTGLMVNNSMAGGK;LPELGILLQDRPDGTFVFK;LPTVVTR;LRDATPVSDYAQK;NGTACCGPAVGEHWEMPTK;NGYGYESQGSVYFDTQTFR;NGYGYESQGSVYFDTQTFRK;RHPCDFALWK;RVAASPVGSEVSPSEEEGK;SLLQACDDVR;SLLQACDDVRDK;STEQGVDFLTLAR;TYVTFDVIR;VAASPVG…			-1	667480	50520	62884	46613	48903	38089	51086	44960	23876	35118	37182	29087	39392	55342	48492	55936	201910	199550	189550	184920	180270	191150	196170	179800	202070	189200	159940	195410	189290	180830	194800
KAF4638139.1	TGRH88_057470	KAF4638139.1	KAF4638139.1	KAF4638139.1 | transcript=TGRH88_057470_t1 | gene=TGRH88_057470 | organism=Toxoplasma_gondii_RH-88 | gene_product=unspecified product | transcript_product=unspecified product | location=CM023093:346141-349089(-) | protein_length=545 | sequence_SO=chromosom	1	15	48.3	59.191	545	0	216.19	25617000	22	316	AGILFVVLH;CDPTWHGIAPSAAYEIVFTTR;EGTNLVYFATVTGPPILQSAMVLGSFTANPECSLK;FGVVNPSGVSGHMNPYNIAAAAGVSLASIGLGGR;FQPILISVPPTSMAIPK;GENDNGIVTTSTDDVR;GGGLHGAAATSIVAGLIGIYYGIR;GPFDEPVEVVR;GVGLWNFIR;IPSVYDMFDTK;LHCETWDSLVK;NTPVAAHVMR;NVELTVDAVGILACVSPGHQPVFFLNPLQTGSQAPVFR;SLQPDTFVLEATLPIR;SLQPDTFVLEATLPIRR			-1	619060	54236	58321	40002	37555	32338	43914	28517	64377	17682	34250	42759	22943	49865	49709	42591	124340	112630	120000	94634	108930	88308	80261	169020	88318	93095	127650	87938	97399	133490	84428
KAF4638140.1	TGRH88_057480	KAF4638140.1;KAF4646288.1	KAF4638140.1;KAF4646288.1	KAF4638140.1 | transcript=TGRH88_057480_t1 | gene=TGRH88_057480 | organism=Toxoplasma_gondii_RH-88 | gene_product=unspecified product | transcript_product=unspecified product | location=CM023093:349810-355640(+) | protein_length=592 | sequence_SO=chromosom	2	6	23.8	65.615	592	0	55.167	3271400	27	98	CQVTATVAGVNGVALLADSVLMQSGHTGAAWK;CSNMPVPAGASNAPPQSAAR;GLESVYEQAALENR;HQSASTGSSSGVAAEASHLEAIFGAGSIQASIPK;IQALIDQEDETVFSSFLEK;TGLGYGSGGGATSSAPAGTDLK			-1;-1	103370	7633	9876.2	11536	9485.9	5227.1	8820.8	5562.1	4810	3037.4	6952.6	2149.9	2394.7	8478.2	6574.9	10834	49145	47559	44815	48064	37775	44570	36724	34621	27087	34784	13448	16961	43237	39823	42197
KAF4638145.1	TGRH88_057530	KAF4638145.1	KAF4638145.1	KAF4638145.1 | transcript=TGRH88_057530_t1 | gene=TGRH88_057530 | organism=Toxoplasma_gondii_RH-88 | gene_product=unspecified product | transcript_product=unspecified product | location=CM023093:411975-416905(-) | protein_length=433 | sequence_SO=chromosom	1	12	50.6	45.25	433	0	283.45	40669000	17	347	AGLVFEAQLGEK;APQPGCSPEVSSSPSAAHEVSHGGSANACNSR;EAMTVEELQAAVHEAR;EEDADAGRDEEEDDWVEAQSK;GQDANAPESAAETAPPR;ILSAIWALTLAHPSAVPTAELTALFPPSSPLLVVGDK;LREAMTVEELQAAVHEAR;LREAMTVEELQAAVHEARK;MSPDSSSGSVESAVKPGEPASGESAPTGHVK;MSPDSSSGSVESAVKPGEPASGESAPTGHVKK;QQPPPQHVSANGEDEDMIGDMVR			-1	625970	42947	45178	36921	46991	35254	57370	46549	34375	33795	42938	34230	39464	55018	31138	43804	156480	180210	166020	201110	182870	199400	203740	185200	193300	195140	162320	198300	181790	184900	190370
KAF4638147.1	TGRH88_057550	KAF4638147.1	KAF4638147.1	KAF4638147.1 | transcript=TGRH88_057550_t1 | gene=TGRH88_057550 | organism=Toxoplasma_gondii_RH-88 | gene_product=unspecified product | transcript_product=unspecified product | location=CM023093:426356-428080(-) | protein_length=219 | sequence_SO=chromosom	1	4	50.2	24.153	219	0	8.8407	720900	7	20	ELENSIFHLER;GQVVSVSDHVNEDDDEQNGEQSISWHASDAAAGIFL;IAELMSHTQTGTCCCGHSVPAGSSAAVLPASASYPPVTSETLR;SNNELMEEDPNDSVYSEAIK			-1	85048	4966.4	17117	5440.7	5024.4	3412.8	5039.4	6390.5	5126.4	1219.1	14642	5054.8		5845.7		12428	21154	35948	34465	18079	16954	20645	28936	27555	23161	67568	25930		22549		24226
KAF4638149.1	TGRH88_057570	KAF4638149.1	KAF4638149.1	KAF4638149.1 | transcript=TGRH88_057570_t1 | gene=TGRH88_057570 | organism=Toxoplasma_gondii_RH-88 | gene_product=6-phosphogluconate dehydrogenase | transcript_product=6-phosphogluconate dehydrogenase | location=CM023093:435233-439426(-) | protein_length=5	1	24	76.4	54.734	505	0	206.21	41450000	26	487	AFFASPSLK;DGVFHEENWTTGV;DSLTDAYLLDK;GDCLVDGGNEFFENTER;GILYMGLGVSGGEEGAR;GPLSSYLIELTSK;GWNLNLAEISR;ICCYAQGMQLLSVVSER;ITVAVQK;IVMMVQCGAPVDALIEHFLPLLDK;KDSLTDAYLLDK;LPLNLVQAQR;MVHNGIEYGDMQLIAEAYYLLK;NLLMDPQIAEMMLANIPSLQR;NYIGIEATSEFVAALK;RIDRDGVFHEENWTTGV;SCDVGVYGLAVMGLNLSLNMASK;SGNETLCGDIEK;VDPNGAVPAPGATTFTQAELENACVTHIGPGGSGNYVK;VVATSLSTAFPFGEQSFPIHLSVPCHSASYFYLAANASDR;WTVQQAAEAGVAVPTIAAGLDMR;YGPSL…			-1	897570	66304	73708	61963	65985	49764	63222	54796	33826	46166	52594	63865	46389	76793	66075	76123	191620	192070	189800	186550	193310	202840	200090	176190	211320	197470	243650	198080	191700	192810	209090
KAF4638153.1	TGRH88_057610	KAF4638153.1	KAF4638153.1	KAF4638153.1 | transcript=TGRH88_057610_t1 | gene=TGRH88_057610 | organism=Toxoplasma_gondii_RH-88 | gene_product=Gpi16 subunit, GPI transamidase component protein | transcript_product=Gpi16 subunit, GPI transamidase component protein | location=CM023093:4	1	19	51.6	83.546	769	0	184.29	20740000	29	377	AALSSSPVYDSQR;AQLTVVLPVPQDGEAPFTLPDLFHHSGQPGVASPLGRPCVASSSR;AVLEAPLSCSVDSACAALPLVASPR;EVLLPLPDAEGLSGR;FLAFSETETESANSYPLLR;FTFYSVDASSDLVVFDAFPVREER;GEAGLLSLLHPLAFASSPFK;GSDVPGAIVLDMPASSFFWPPPR;GSTSHQHYDIFPK;KPLSPLSQEAGGAEAGAATLCHR;LLPPGGELPAEGGESEQDK;MAAAPAAPEVGSPQVSVSFSAGR;NEEMAYTFSPASFSHDLEGRPDAEQPWTLR;NEEPLSLDLAAEGLYAR;RPGLFVAHFDFR;SEEDALDSFTESVYLQALK;VATSPVEVACTENLNSLQK;WPEAIWGAAPVSVRPPGAVLR;Y…			-1	426590	26490	35809	33681	34826	21048	39457	19339	24594	14038	26045	34696	20475	29042	23144	43908	83658	79967	80349	89395	88998	83105	71120	91658	75048	86817	101610	78320	79115	77223	80626
KAF4638155.1	TGRH88_057630	KAF4638155.1	KAF4638155.1	KAF4638155.1 | transcript=TGRH88_057630_t1 | gene=TGRH88_057630 | organism=Toxoplasma_gondii_RH-88 | gene_product=SAG-related sequence SRS57 | transcript_product=SAG-related sequence SRS57 | location=CM023093:501876-503033(-) | protein_length=385 | sequenc	1	14	58.2	41.773	385	0	323.31	371620000	16	579	ANEEVVGHVTLNK;CGEQHHPQPSTYTLQYCSGDSVDPQK;CSPQSLTNIFYDYSSSWWK;DANFIEIR;EHPDMTIECVDDGLGGEFLPLEGATSSYPR;FTVPWIFLPPAK;GFLTDYIPGAK;ITYFGTLTQK;LNGPDGATLTIPPGGFPEEDK;RVTCGYPESGPVNLEVDLSK;SFLVGCSLTVDGPPFCNVK;VENNGEQSVLYK;VTCGYPESGPVNLEVDLSK;YPNHEYCFVEVTVEPTPPMVEGK			-1	16347000	1373600	1582500	1356200	1342200	807190	1188500	1045600	876450	914190	1064100	1441500	1087600	775950	658490	832480	1468300	1496500	1498900	1242700	1290800	1287700	1403100	1282100	1459200	1402300	1818000	1512100	923080	910080	963340
KAF4638157.1	TGRH88_057650	KAF4638157.1	KAF4638157.1	KAF4638157.1 | transcript=TGRH88_057650_t1 | gene=TGRH88_057650 | organism=Toxoplasma_gondii_RH-88 | gene_product=ZPR1 zinc finger domain-containing protein | transcript_product=ZPR1 zinc finger domain-containing protein | location=CM023093:515349-520527(-	1	12	41.4	62.974	568	0	100.75	7561600	26	168	CLIFSFLCQSCGGR;EAEEGAVLVVDSIDEQLK;EDYLFSLPVSCPHCGTEGSNNVCEIDVPGFR;EIVLISFSCPHCHYSNR;GENLPFTLVVDDSADMSFIGR;GGVQGGEFTTVEGLLGK;LATALGDSAPFACGDSAPQEK;LELTVQSAADLDR;MPANANPEDFAAVEGGR;SDTAVVEIPSLDFSMR;TAEEDDLLQNLTEVESLCPNCEENGTTLLLLHK;WILTVETAEDLNRDVLK			-1	194370	14649	15585	20567	15799	5260.6	17922	16675	3763.2	8834.5	5501.6	6289.9	6851.7	25388	5781	25502	52549	49781	53190	54272	48641	56711	59129	40110	51098	52375	40882	48283	57746	54856	57999
KAF4638158.1	TGRH88_057660	KAF4638158.1	KAF4638158.1	KAF4638158.1 | transcript=TGRH88_057660_t1 | gene=TGRH88_057660 | organism=Toxoplasma_gondii_RH-88 | gene_product=thioredoxin domain-containing protein | transcript_product=thioredoxin domain-containing protein | location=CM023093:523547-526276(+) | protei	1	2	16.7	22.595	198	0.00032331	3.105	54304	14	4	EAHLDAALEAAAAAEAQQK;IWCLPTLVLVSDGK			-1	3212.5		2743.3											469.25				11270											3998.3
KAF4638162.1	TGRH88_057700	KAF4638162.1	KAF4638162.1	KAF4638162.1 | transcript=TGRH88_057700_t1 | gene=TGRH88_057700 | organism=Toxoplasma_gondii_RH-88 | gene_product=rhoptry protein ROP5 | transcript_product=rhoptry protein ROP5 | location=CM023093:558144-559793(-) | protein_length=549 | sequence_SO=chromos	1	13	72.5	60.953	549	0	295.52	153400000	24	357	DVERLEYFALK;EEALKEPAAMVEAVTATVWPQNAETTVDSLLSQGER;EEALKEPAAMVEAVTATVWPQNAETTVDSLLSQGERK;EFLNANTATFTHALNAWQLGLSIYR;ELIGYCR;EPAAMVEAVTATVWPQNAETTVDSLLSQGER;EPAAMVEAVTATVWPQNAETTVDSLLSQGERK;FLNFDRR;FTPDNLFLMPYGPVMLGDVSALWK;GDTEAQSGTGDDSDFPQAVAEEVADMSGGR;GDTEAQSGTGDDSDFPQAVAEEVADMSGGRVPR;GPASSVPVTYAPR;GRGTADGAGVADETHQEPRPPLR;GRGTADGAGVADETHQEPRPPLRK;GTADGAGVADETHQEPRPPLR;GTADGAGVADETHQEPRPPLRK;HILTAQL…			-1	2014700	125050	128390	114930	185700	128180	141660	117660	127010	104320	155110	126940	115420	139130	146330	158860	1404500	1338400	1444800	1689000	1649200	1435900	1335800	1876300	1575600	1719600	1967700	1726300	1377900	1694200	1444000
KAF4638163.1	TGRH88_057710	KAF4638163.1	KAF4638163.1	KAF4638163.1 | transcript=TGRH88_057710_t1 | gene=TGRH88_057710 | organism=Toxoplasma_gondii_RH-88 | gene_product=rhoptry protein ROP5 | transcript_product=rhoptry protein ROP5 | location=CM023093:562599-564248(-) | protein_length=549 | sequence_SO=chromos	1	14	76.5	60.591	549	0	323.31	622910000	22	648	DVERLEDFALK;EEALKEPAAMVEAVTATVWPQNAETTVDSLLSQGER;EEALKEPAAMVEAVTATVWPQNAETTVDSLLSQGERK;EEELIGYCR;EEELIGYCREEALK;EFLNASTATFTHALNAWQLGLSIYR;EPAAMVEAVTATVWPQNAETTVDSLLSQGER;EPAAMVEAVTATVWPQNAETTVDSLLSQGERK;FLNFDRR;GDEGILALHILTAQLIR;GDTEAQSGTGDDSDFPQAVVEEVADMSGGR;GDTEAQSGTGDDSDFPQAVVEEVADMSGGRVPR;GLVHGHFTPDNLFIMPDGR;GLVHGHFTPDNLFIMPDGRLMLGDVSALWK;GPASSVPVTYAPR;GRGTADGAGVADETHQGPRPPLR;GRGTADGAGVADETHQ…			-1	7231800	476700	463420	427980	590550	413920	551460	437570	400840	277630	475870	666550	423700	563670	512350	549580	2904800	3024100	3038500	3675800	3523800	3687700	3127800	3765000	3095800	3553600	4822700	3450000	3391300	3572600	3264000
KAF4638166.1	TGRH88_057740	KAF4638166.1;KAF4638165.1	KAF4638166.1;KAF4638165.1	KAF4638166.1 | transcript=TGRH88_057740_t1 | gene=TGRH88_057740 | organism=Toxoplasma_gondii_RH-88 | gene_product=rhoptry protein ROP5 | transcript_product=rhoptry protein ROP5 | location=CM023093:575977-577626(-) | protein_length=549 | sequence_SO=chromos	2	51	86.7	60.775	549	0	323.31	1972100000	23	2061	DVERLEDFALK;EEALKEPAAMVEAVTATVWPQNAETTVDSLLSQGER;EEALKEPAAMVEAVTATVWPQNAETTVDSLLSQGERK;EEELIGYCR;EEELIGYCREEALK;EFLNASTATFTHALDAWQLGLSIYR;EPAAMVEAVTATVWPQNAETTVDSLLSQGER;EPAAMVEAVTATVWPQNAETTVDSLLSQGERK;FLNFDRR;GDTEAQSGTGDDSDFPQAVAEEVADMSGGR;GDTEAQSGTGDDSDFPQAVAEEVADMSGGRVPR;GLVHGHFTPDNLFIMPDGR;GLVHGHFTPDNLFIMPDGRLMLGDVSVLRK;GPASSVPVTYAPR;GRGTADGAGVADETHQEPRPPLR;GRGTADGAGVADETHQEPRPPLRK;GTADGAGVA…			-1;-1	40925000	2027500	2377000	1930500	3911100	2530700	3596900	2665300	2546700	1829900	2404100	2780500	1847700	3456900	3334700	3685900	2827000	3070400	3346400	5872900	5461700	5616500	4659200	5398900	4703100	4323400	6198200	4400800	5624500	5790300	5485600
KAF4638169.1	TGRH88_057770	KAF4638169.1	KAF4638169.1	KAF4638169.1 | transcript=TGRH88_057770_t1 | gene=TGRH88_057770 | organism=Toxoplasma_gondii_RH-88 | gene_product=putative replication licensing factor | transcript_product=putative replication licensing factor | location=CM023093:588790-598048(-) | protei	1	26	50.4	108.21	972	0	139.74	3947500	50	142	AVFDHVASYHLTDDAR;AVFDHVASYHLTDDAREEVLQR;CDDVNELEGWAR;CLECGTIEPDVEQQFK;DADQGDFVLEAGALMYADQGICCIDEFDK;DRVAIHEAMEQQTISISK;EASGEVFTGVTNSAVIEWWLDEILK;EFFQASDFLNTGAFEWLR;FDLFFTLIDEADEERDR;FSDFVEVEHVQEAVQIFR;GSTAAGLTAAVVR;GVNCNNTTNWELLFER;HDLVDSVYAGDVVVVSGALVALPDLAPLMRPGQLGR;ISLLAVDVQTEGETRK;ISSQIVDCVMQLGR;LAAQMNAPQFSYFLQVVGAQK;LAPSAIADLPEEIAEAYYMR;LEHVESWQPQGAPVQDAGMR;LIEHEGYLVGEPVPDGPAGELLLR;LQEPSNASA…			-1	48785	8158.7	14817	6810.3	4910.7	567.38	3103	1000.7			453.24	85.804	399.38	3255.3	1535.5	4226.5	84431	139700	59102	47352	11198	39622	8943			5753.7	1623.8	41965	26060	28147	52718
KAF4638170.1	TGRH88_057780	KAF4638170.1	KAF4638170.1	KAF4638170.1 | transcript=TGRH88_057780_t1 | gene=TGRH88_057780 | organism=Toxoplasma_gondii_RH-88 | gene_product=prolyl-tRNA synthetase (ProRS) | transcript_product=prolyl-tRNA synthetase (ProRS) | location=CM023093:602324-610632(-) | protein_length=711 |	1	43	69.5	80.431	711	0	323.31	257020000	40	1383	ATNSDVSVLSAEEQR;ATNSDVSVLSAEEQRR;DENFSEWYTQAIVR;DHVEGFSPEVAWVTHYGDSPLPEK;DTGEAYQISWADLAPK;EAVTDSSMLGVTAK;EVTLVFDSAMK;FFDDEIKK;FFLLTVTHDLPIPLK;FVEACGHSVMWLDVDEAVK;GIQAATSHLLGTNFAK;GSVTPLAAMCDEK;GSVTPLAAMCDEKK;GVIAANLFLK;GVPLRLELGPK;HAPVATVDAMVK;HLVLAPWCEDPESEEQIK;HLVLAPWCEDPESEEQIKK;IAIRPTSETIMYPAYAK;ISTFDEVMPALNR;ISTFDEVMPALNRK;KDENFSEWYTQAIVR;KNPDLVVLVHPLHNK;LAAAPAGGANKPNAPAGK;LADEELLGPMLDVSK;LE…			-1	4326100	308920	366250	302600	333260	219920	343180	278140	191870	211630	265640	229680	227940	378740	279260	389050	450620	484370	468180	487550	459540	522220	501790	481470	491280	483300	439350	478960	507730	497060	518170
KAF4638175.1	TGRH88_057830	KAF4638175.1	KAF4638175.1	KAF4638175.1 | transcript=TGRH88_057830_t1 | gene=TGRH88_057830 | organism=Toxoplasma_gondii_RH-88 | gene_product=unspecified product | transcript_product=unspecified product | location=CM023093:638532-644619(-) | protein_length=966 | sequence_SO=chromosom	1	19	38.6	106.43	966	0	157.23	10623000	55	294	AALERPLSGSLLQASQLEDQTSGDAVENAESR;EAGEVDNAQPAADPEVSR;EGQGLEAGSHGQSEHAEVGGREETHSEEGK;ELFNFTDWPSR;GAAEAVREEENLNK;GLLDACASTFLDR;GPLFQPATHEYVSALK;HQHAGTVATFHGTIPEAFAR;ITPIVQVEDVLVSSGGIR;LGEPYPGTAALVNLLSR;NVEIQQIVDPWHGHPSR;QLAETHELILR;QTVTVDRPTPSLGDVSPELLGK;SRPTPIPAVVLTYDVTAR;SRQENEDEAQASGLSAASQHVR;TTPQQAATHVVQLLQGAAHALGPSNSFVYFFSTSTPR;WISLLQLLGSVSLTNDYLR;YPSSAGGSEFVANAVTAGLALR;YVLTMSQEDPLFDFTK			-1	100020	8659.6	14897	6589.6	6603.5	1966.8	4960.3	7476.3	5810.3	4046.4	3496.1	3786.1	1758.2	11063	6458.1	12450	59669	63424	57439	46936	42836	45886	57841	65880	53945	55381	51292	58186	58804	57746	59851
KAF4638176.1	TGRH88_057840	KAF4638176.1	KAF4638176.1	KAF4638176.1 | transcript=TGRH88_057840_t1 | gene=TGRH88_057840 | organism=Toxoplasma_gondii_RH-88 | gene_product=putative vacuolar ATP synthase subunit b | transcript_product=putative vacuolar ATP synthase subunit b | location=CM023093:647722-650456(+) |	1	22	69.9	56.614	505	0	323.31	123630000	26	718	AFNGSGKPIDRGPR;AVVGEEALSPDDLLYLEFTDK;AVVGEEALSPDDLLYLEFTDKFENR;AVVQVFEGTSGIDTR;DHSNENFAVVFGAMGVNMETAR;EDHPQVSDQLYANYAIGQDTR;EMHVFVILTDMTAYADALR;EMIQTGISAIDVMNSVVR;FFRQDFEENGSMER;FPMYNEIVNIHLGDGSVR;GYPGYMYTDLSTIYER;IPLFSAAGLPHNEIGAQICR;LALTTAEYLAYER;LLSQGPYENR;NGSITQFPILTMPNDDITHPVPDLTGYITEGQVFVDR;QCHAEFTGDVLK;QIYPPINVLPSLSR;RAVVQVFEGTSGIDTR;TIFQSLDIAWELLR;TVAGVEGPLVILDDVK;VALFLNLANDPTIER;VLAEEFLD…			-1	3291700	232130	267470	252120	249810	190880	230580	227170	176920	166260	192010	177630	195620	264880	222700	245490	313170	323750	313850	296680	307680	319690	339320	311780	323480	321270	264350	323470	323420	308790	316310
KAF4638177.1	TGRH88_057850	KAF4638177.1	KAF4638177.1	KAF4638177.1 | transcript=TGRH88_057850_t1 | gene=TGRH88_057850 | organism=Toxoplasma_gondii_RH-88 | gene_product=pre-mRNA processing factor PRP3 | transcript_product=pre-mRNA processing factor PRP3 | location=CM023093:652087-661940(-) | protein_length=693	1	11	32	76.721	693	0	168.5	15048000	30	217	AGAASSVAAAQATALAAAAK;EAVIEDITEQPWFDPSIPVK;EQLGAATSGGEAQPLTLR;GRPAGDGAHADAQCSAPAAGSPVQK;IWAAQPPSVEPWDACILK;KPHSGEFHVLLFCLK;LAHVEHYWDMAQK;QLFVMLHEQQLK;VDINAQQLHLAGVAVICPSSLK;WGAPAADQTSASSPAAPAAAAGAAALLPSLSSSLQAAAGAAR;YIQQEQQMLHHHHAMEK			-1	311040	21722	30354	24760	27212	14489	24453	26450	13514	11148	19537	19473	11896	22111	13794	30123	89121	93190	89319	99382	90262	96333	93042	94553	67548	89679	102200	85597	93742	93589	97174
KAF4638180.1	TGRH88_057880	KAF4638180.1	KAF4638180.1	KAF4638180.1 | transcript=TGRH88_057880_t1 | gene=TGRH88_057880 | organism=Toxoplasma_gondii_RH-88 | gene_product=N-acetyltransferase family protein | transcript_product=N-acetyltransferase family protein | location=CM023093:667947-671480(-) | protein_leng	1	3	30.3	24.615	221	0	27.339	1602800	11	69	ADVFDLFAMQNANFINLPENYIMK;LEEDDPTDHHGHVTSVAVLR;LMNMTQHAMEEVFDADYASLHVR			-1	11874	8748.7	2482.8	645.16	2670.2	7128.4	1889.4	4361.4	771.6	2480.4	9730.7	1747.7	3594.8	548.86	1949.3	916.97	19970	25188	23193	24036	18481	22244	13354	25456	10859	18382	11236	12860	21877	25829	23894
KAF4638181.1	TGRH88_057890	KAF4638181.1	KAF4638181.1	KAF4638181.1 | transcript=TGRH88_057890_t1 | gene=TGRH88_057890 | organism=Toxoplasma_gondii_RH-88 | gene_product=putative cytochrome c | transcript_product=putative cytochrome c | location=CM023093:673528-674519(-) | protein_length=115 | sequence_SO=chrom	1	8	57.4	12.453	115	0	49.318	56771000	9	215	ADLIAYLVDASNK;AEPDVQVPSGDIK;AGPNLHGFIGR;ERADLIAYLVDASNK;HLWEYLLNPK;MVFAGIK;MVFAGIKK;TSGIIWSEK			-1	4946900	400410	306430	349660	195870	396660	352950	408840	165850	344530	249380	388450	437870	343170	274510	332310	567960	476680	473940	335570	634280	500060	620920	410200	635570	537060	569550	730300	527030	435360	498760
KAF4638183.1	TGRH88_057910	KAF4638183.1	KAF4638183.1	KAF4638183.1 | transcript=TGRH88_057910_t1 | gene=TGRH88_057910 | organism=Toxoplasma_gondii_RH-88 | gene_product=unspecified product | transcript_product=unspecified product | location=CM023093:682199-693754(+) | protein_length=2525 | sequence_SO=chromoso	1	2	1.2	272.72	2525	0.00032062	2.6265	201600	120	7	LAQVLASCAAAGDGPSHAR;TGLESVQAELR			-1	1680		70.126		65.075					1285.8		60.777		145.23		52.986		4830.9		4425.9							5921.9		5465.7		3642.5
KAF4638185.1	TGRH88_057930	KAF4638185.1	KAF4638185.1	KAF4638185.1 | transcript=TGRH88_057930_t1 | gene=TGRH88_057930 | organism=Toxoplasma_gondii_RH-88 | gene_product=putative Ras-related protein Rab-5C | transcript_product=putative Ras-related protein Rab-5C | location=CM023093:701299-702030(+) | protein_le	1	8	66.3	25.705	243	0	31.964	3825100	12	83	FEIWDTAGQER;FSSLAPMYYR;GAAAAIVVYDQSNMASFDR;LTDEPAVQSQAGGLASK;NTFSDTMETTIGAAFFTQALQVDGR;QVDLHLGR;QYAEENGLLFIETSAK;TGQNVQQLFSMIAR			-1	318760	20807	27398	20703	21392	18256	29032	22588	14472	19573	18283	23371	14559	28281	20221	19820	55905	59153	51545	50928	60608	60838	48307	45809	54583	51057	64395	46699	54986	48706	43920
KAF4638186.1	TGRH88_057940	KAF4638186.1	KAF4638186.1	KAF4638186.1 | transcript=TGRH88_057940_t1 | gene=TGRH88_057940 | organism=Toxoplasma_gondii_RH-88 | gene_product=unspecified product | transcript_product=unspecified product | location=CM023093:707140-718754(-) | protein_length=1893 | sequence_SO=chromoso	1	44	48	199.78	1893	0	323.31	49876000	73	959	AAHLPLPSMLVLPSQFPVK;AARPSTAGVLSELPWAFVR;AFNPFDAFLVQAASASSAGSGSCEAK;AIDTNQLFVAYAVK;AVLAPVVSAELGSLFSEHVVPGLK;DGEAPACDVLQADGR;DTQGEELLSTLTAITSLNVLYATVYPR;EAATPEAPGGQQAGEGKPSGDAER;EAATPEAPGGQQAGEGKPSGDAERR;EAEEEQAGGCQASPVLAAQPLTTAGEK;EQSCGLGSTDVYFVTVQR;ERSEALAASAAAAAVSAALGSSPHAPGAAAALASTTVVAAAAAGAGPSGSR;ETGSSLDAVPSTAFGK;FDEQPLLVDDAVVSCCACVLPLR;FTQPIEEGLALSLK;GDSLLAWPSPFPAFLPPGR;GEAGEHGGEGEENPLLSLLSFD…			-1	371770	28596	33372	34787	27587	23654	29873	18441	17121	12500	20305	14146	13926	38471	23265	35723	119730	116840	119020	117650	109670	109640	100050	105790	89418	104430	84839	93561	122770	116650	118320
KAF4638187.1	TGRH88_057950	KAF4638187.1	KAF4638187.1	KAF4638187.1 | transcript=TGRH88_057950_t1 | gene=TGRH88_057950 | organism=Toxoplasma_gondii_RH-88 | gene_product=putative DNA replication licensing factor MCM4 | transcript_product=putative DNA replication licensing factor MCM4 | location=CM023093:723928-	1	24	47.2	111.92	1014	0	230.05	7540100	49	217	AISALANDAAYADAGCR;CQACGGANTFELWLEQCAFASK;EAFPHGFSQHLSENAPQMSAATHR;EFVLESGAVVLADGGVCCIDEFDK;EISQRPDVYDLLVR;ENMEAEHDTQGAEDNFQR;ETGGRHEIVEPNLLFEALSNLEK;EVLSAAASAPGQSAMTR;FDLIYLLLDTADPR;GAALMAGHSSQTGLSFDVSLQHLFLFDR;GILCQLVGGTHLLPSAEEEGETR;GSALFLPSLEEPANAACDEEGRDAEER;HEIVEPNLLFEALSNLEK;IDFDQIHFGQTR;LAGNADAATAAAAAISGAAPVALDGEDFHFSPEVEAK;LMNLATYQSLVDPYTGR;LQPGETPQSISVFAYDDLVDCCHPGDRVELTGVFK;QLYDAAVNAPQD…			-1	68026	5948.9	17125	5664	5145.3	2425.2	5781	3353	1249.5	646.07	2263.3	680.88	1413.8	5140.5	3230.7	7959.7	78564	102340	60204	45413	16014	45007	35138	12586	18224	20186	6541	11389	42806	33218	46489
KAF4638189.1	TGRH88_057970	KAF4638189.1	KAF4638189.1	KAF4638189.1 | transcript=TGRH88_057970_t1 | gene=TGRH88_057970 | organism=Toxoplasma_gondii_RH-88 | gene_product=putative pyruvate dehydrogenase kinase | transcript_product=putative pyruvate dehydrogenase kinase | location=CM023093:739389-747054(-) | prot	1	10	25.7	82.074	756	0	48.368	4300200	33	117	HAPIAPLLVTGLR;IPAMFWSSSAPPRSHFDK;LADSDMQLPPIQLVVSGDNR;LCHYHYGCCPR;LCVETSLLSSLPR;LEILSLPFHGSDAYLYLNR;LETEEGSPSEGLGMTETDTR;SGETGPVWDAGATDAPAVGNNTR;SRGDTHPTPAVGASSPPTGAGSNGPSTPQVSPLAGFGCGLPLSR;TQEELELLGLPRD			-1	102960	7621.9	8194.6	6463.9	10995	4843.5	9394.9	7103.1	2295.3	4552.8	6630.9	6081.1	6353.5	7968.4	5841.3	8621.5	42578	42732	41518	49190	50108	47359	45879	41550	40870	49329	47499	42721	38442	39682	37249
KAF4638195.1	TGRH88_058030	KAF4638195.1	KAF4638195.1	KAF4638195.1 | transcript=TGRH88_058030_t1 | gene=TGRH88_058030 | organism=Toxoplasma_gondii_RH-88 | gene_product=flavodoxin domain-containing protein | transcript_product=flavodoxin domain-containing protein | location=CM023093:814161-825493(+) | protein_	1	24	43.7	104.13	949	0	289.82	31445000	49	594	AALASAFPVSSSSSSPSSSPALSYAVPFPTPCTVEEALGFFSNLTGQLPK;ALDADFALWR;ELHASSSSSLLR;ELLPLLAPSFSRPR;EQGVALNDFVHWVPSR;FAAACLSLWIEDPEER;FFFQMHALPVNSVR;FSSAASLANAQHTAQSVTAAVER;GFFEWLQR;GNAFVHDLR;GNAFVHDLRK;LFCDEPAAQQAYEACVR;LFFGACSSFITQQLRPGDVLK;LLCPLGVGDAAK;LSSSSTFDEDEEAASTQELGLILSLLAAAHAPR;NTAEEITWWHTFLGFK;QQVTFSSASAAGSHCAHR;RGDSSPLQGYHAAR;SLPSLPSLLAQAPHGTSAK;SVALCVGLVAEQR;TDAPQESTVEVELDLTDCPAVQYR;TLAHAAAET…			-1	383990	24218	33293	28834	38829	20727	31977	24332	20079	10601	19440	22256	15683	35111	24601	34012	104100	112180	101820	124440	109510	117090	102360	117170	85974	107720	128970	102230	114430	116740	111020
KAF4638198.1	TGRH88_058060	KAF4638198.1	KAF4638198.1	KAF4638198.1 | transcript=TGRH88_058060_t1 | gene=TGRH88_058060 | organism=Toxoplasma_gondii_RH-88 | gene_product=unspecified product | transcript_product=unspecified product | location=CM023093:843701-847480(+) | protein_length=908 | sequence_SO=chromosom	1	4	9.5	95.192	908	0	13.112	399930	44	11	SSAMGNEDVSSGGHACSEDTTSAAANLSASDK;TASSLHTPVSGHGGSLTGASLPVR;VSPIVGDPVTLSELPEGAVGR;VVWCLGGTR			-1	8584	2527.4	628.7	912.67	782.13		722.65				1388.9			776.09	845.38		29516	20961	35429	26290		27082				25901			27432	32451
KAF4638199.1	TGRH88_058070	KAF4638199.1	KAF4638199.1	KAF4638199.1 | transcript=TGRH88_058070_t1 | gene=TGRH88_058070 | organism=Toxoplasma_gondii_RH-88 | gene_product=RuvB family 1 protein | transcript_product=RuvB family 1 protein | location=CM023093:851068-857706(+) | protein_length=492 | sequence_SO=chrom	1	18	60.4	52.935	492	0	177.97	35464000	22	551	EAAGLVVDLIK;EVYEGEVVEVAAEETENPHGGFAK;GTDSIEPHGMPVDLLDR;HIEDVDALFLDCK;ILAEVEGHEIVER;ILESPLSPIIIFATNR;KTEVLLEACRK;LAGQALLFAGPVGSGK;LAPQIHDAIQK;LSTEALELLGEVGSHTSLR;SDAHSTEFDLEVEEYVPVPK;SLGLHADGTAMK;TALAMAIAASLGPEVPFVPLSSSSVYSSEVK;TAPYTISEVVQVLK;VGDVIYIEANTGAVK;VQAGSGGLSLQQQQR;YALQLLEPAR			-1	992130	73049	99607	66305	82598	52303	76472	52776	40436	43011	64988	46683	44913	89163	69685	90138	109040	105980	111940	110560	109470	107940	110660	105830	110430	115320	91805	113470	114670	112540	118260
KAF4638201.1	TGRH88_058090	KAF4638201.1	KAF4638201.1	KAF4638201.1 | transcript=TGRH88_058090_t1 | gene=TGRH88_058090 | organism=Toxoplasma_gondii_RH-88 | gene_product=dihydrolipoyllysine-residue succinyltransferase component of oxoglutarate dehydrogenase | transcript_product=dihydrolipoyllysine-residue succi	1	14	46.4	50.125	470	0	175.26	42107000	23	438	EAVTFLCHIR;ELAHLAVK;FEANAGDTVEVGKPLYVIDPTAQPDPAELAAAAAAAAAPATPVK;GAQNTAAMLTTFNECDMGALMAMR;KPASPVVAVQSPGR;KPASPVVAVQSPGREEK;KVPEVNAFIEGNEIVYK;MGFVSAFMLASAMAMK;NDQVVIRPMMYLALTYDHR;SELNPAFQER;SHVDISVAVATPTGLMVPVVR;SSVPQPAPSVSPPKPAPAPK;VPEVNAFIEGNEIVYK;VSVDINAPQAGR			-1	870790	62604	64231	51567	73274	58743	76841	52791	53511	36636	41970	40178	51304	68519	63902	74717	197490	202260	219770	212510	255610	243350	249390	254890	235760	258300	216490	259170	232500	216160	227890
KAF4638202.1	TGRH88_058100	KAF4638202.1	KAF4638202.1	KAF4638202.1 | transcript=TGRH88_058100_t1 | gene=TGRH88_058100 | organism=Toxoplasma_gondii_RH-88 | gene_product=cytosolic tRNA-Ala synthetase | transcript_product=cytosolic tRNA-Ala synthetase | location=CM023093:873455-887192(-) | protein_length=1280 |	1	40	42.1	139.43	1280	0	323.31	377260000	69	1431	ALLELQK;AVFGEVYPDPVR;CLTAAIADGAEPSNEGR;DASSLVNADDPSVLEIWNLVFMQYNR;DCIAQARPVHYK;DGSLTPLPAPCVDTGMGLER;DIWLQYLPANR;DRLYASYFGGDPR;DVYHHTFFEMLGNWSFGDYFK;EAIAWAWQLLTEVYK;EGTELVPAVDYVR;EGTELVPAVDYVRR;ELEELEEAFR;ENFWEMADTGPCGPCSEIHYDR;FAPEVTAVASPTGENLVAVILDK;FDYAGEKPLENEDIIAVENVVK;GAYLEFFEAQGHLIYPSSPVIPR;GDNTLLFINAGMNQFKPIFLGQIDR;GLLDGAGPLPLVGK;ILELSPGLRPYGGK;LAQHHTGTHLLNFALR;LPSCPPDEEAR;LPSCPPDEEARDIWLQ…			-1	3718700	242080	283650	254280	273630	214490	274670	261510	198400	184660	241770	195380	208740	308440	257120	319930	657750	657570	657110	692430	660260	710360	753980	692490	719180	722050	585170	693380	731170	723130	741200
KAF4638204.1	TGRH88_058120	KAF4638204.1	KAF4638204.1	KAF4638204.1 | transcript=TGRH88_058120_t1 | gene=TGRH88_058120 | organism=Toxoplasma_gondii_RH-88 | gene_product=histone arginine methyltransferase PRMT1 | transcript_product=histone arginine methyltransferase PRMT1 | location=CM023093:896561-900039(-) |	1	12	49.5	44.029	392	0	139.36	41109000	23	341	AALYVAAIEDADYK;AALYVAAIEDADYKEEK;AICQNAHLFANK;CVMEEPIVDTVDENAVSTTSCCVLK;DLEQENLSSADYYFNSYAHFGIHEEMIK;GPAGFSATVLPCDEATK;HVYGIECSEIVNIAR;IGYWGNVYGFNFSCVR;ISYTFNPPHAPAAIENTQFYR;LDLLTCTK;QTVFYMEDVLVADVGDK;VVLDVGSGTGILSLFAAK			-1	1261600	87010	119730	81736	103090	68113	95735	68986	80204	48912	83893	58035	62064	108260	91209	104650	253360	243200	233460	244500	246220	225280	216620	251610	223500	236430	218280	236820	242680	253650	233590
KAF4638211.1	TGRH88_058190	KAF4638211.1	KAF4638211.1	KAF4638211.1 | transcript=TGRH88_058190_t1 | gene=TGRH88_058190 | organism=Toxoplasma_gondii_RH-88 | gene_product=unspecified product | transcript_product=unspecified product | location=CM023093:934513-938700(+) | protein_length=1283 | sequence_SO=chromoso	1	18	30.2	136.32	1283	0	53.984	4089400	56	114	ASLSSSSSPPPTWFFSLPLSWTPR;CTALLLLGPQVYGQPGVLAYVQR;DLAGGREPTDDFFEVDDLVSVFVR;EASASPALGALLLSGGSVETLLR;ERGDICLLYVGPTVDASPSEEQPGQTAGAVPR;FTYQSNSHPEAYAFATAFATSGKPGEAR;GGSDVLQCVLGQDVLSK;GLSQLLVLPIDALAATDEAFEWKPSR;GVSFGEQGHEETGTHLPPAYQILQGLSGVASEYEK;LLNFEEVDSACLFGCPELCLR;LVFLGPQLQPAQR;NEEEVELDPADLQR;QEEELTALEGVGEDEK;QPIEADELWQQITSQLR;RPSACGGHQEESPEAALQSSK;VAVQLPSEMLR;VQVLSYDPTFFTGPPNQEHLVQQFQK;YTSLPLNVSHF…			-1	41382	1295.4	4583.4	1594.9	2887.2	4669	1919.7	1980.9	11142	181.19	1075.4	3121.9	1524.7	1203.3	3084.9	2374.4	74520	104190	96300	74749	59324	57758	75938	146360	7723.1	46220	50109	46422	93262	79087	86569
KAF4638213.1	TGRH88_058210	KAF4638213.1	KAF4638213.1	KAF4638213.1 | transcript=TGRH88_058210_t1 | gene=TGRH88_058210 | organism=Toxoplasma_gondii_RH-88 | gene_product=unspecified product | transcript_product=unspecified product | location=CM023093:952379-962186(-) | protein_length=1707 | sequence_SO=chromoso	1	9	11	181.27	1707	0	20.684	1429900	72	56	AAPSTPSPSPSFSSPSR;APQGTAGTGPWSASCGLPFGNLK;AVPSLTQDSQNFTESRPGR;AVWTAATLSVGTAAASGAPVSPFEALGAPVPGDSK;EAEEEANAIFFLSEPWPGTTAHR;EGSLGVEEGSAEAAVSTK;FSHVGLLDLPSGQAVLR;LQLGDVAQHLWSHLGR;VNPLFTNASASLSSLLAHR			-1	9835.7	496.33	1510.2	873.6	1932	393.54	565.45		463.73	315.1		525.62		1375.3	1075	1384.8	26491	47351	25990	44651	17491	29729		21551	41194		31736		41972	29347	45213
KAF4638216.1	TGRH88_058240	KAF4638216.1	KAF4638216.1	KAF4638216.1 | transcript=TGRH88_058240_t1 | gene=TGRH88_058240 | organism=Toxoplasma_gondii_RH-88 | gene_product=acid phosphatase GAP50 | transcript_product=acid phosphatase GAP50 | location=CM023093:980277-983163(-) | protein_length=431 | sequence_SO=chr	1	16	66.4	46.606	431	0	323.31	498400000	24	611	ANVDAYISGYDFSLEVISDDNISHVSCGAGSK;DMSVGMIFIDTWVLSSSFPFSNVTSR;FVGLGNWGSGSYGQK;GDSMLQYYLQPLLK;HSGSLYYAGETGFCLFELTAEGLVTR;ILDYIIVVADR;ILDYIIVVADRAVYSSGASK;LAPADATEAAAAENHGYPK;LVSGTTGETLYTHK;MPFFTVLGVDDWSR;SIDAFNFVSQLPEVR;SIDAFNFVSQLPEVRYYPVPEMGK;TELTYAVTSEQIK;VVGTIGLCIATIFLSLSVANGLSR;WQSEFENVYSDANGALK;WTLPNWWYHYLMHFPANTGGAFINSGHK			-1	15244000	1040700	1185000	1054700	1154600	937340	1087300	877190	815040	702760	1056500	1225400	899930	1139000	943120	1125100	1683700	1613100	1679500	1650300	1817400	1753200	1664700	1720800	1831400	1750200	2304600	1809000	1606900	1627500	1624100
KAF4638217.1	TGRH88_058250	KAF4638217.1	KAF4638217.1	KAF4638217.1 | transcript=TGRH88_058250_t1 | gene=TGRH88_058250 | organism=Toxoplasma_gondii_RH-88 | gene_product=DnaK family protein | transcript_product=DnaK family protein | location=CM023093:988294-995108(+) | protein_length=818 | sequence_SO=chromosom	1	41	67.8	90.142	818	0	323.31	234550000	38	1200	AEIEALLESSQQWVDDALVDISTVAK;AQYADLPAGAPEAQLDACHVSLPPAAEPQEIQVFVHLNFFGLLR;AVIGIDLGSLNSVMATVQR;CISNAFGLELSR;DFREDELNMDNEDR;DFREDELNMDNEDRLTR;EDLFSVEIVGGGTR;EMELSLNNMAAVSPNNVMGYR;EVFEELCSK;GCALQAAMASASFK;GTVSVVTTELSDR;IISDMAATCLDYGMYR;ILAEVSDCELGGR;ILSANSETSFHVECLMEDEDCSGLLTR;KEDLFSVEIVGGGTR;LEELQAVGGK;LMGDHALAQMK;LNELESYLYALR;LNELESYLYALRDDISGK;MDRLNELESYLYALR;MDRLNELESYLYALRDDISGK;METLLQSLLTK;MRDFA…			-1	4004500	288630	303600	308150	271820	229040	312120	284450	190830	201740	252610	189200	235420	308280	290760	337860	540660	502320	531790	501380	529400	514360	580330	477750	548760	520920	457650	561350	527730	528090	544540
KAF4638218.1	TGRH88_058260	KAF4638218.1	KAF4638218.1	KAF4638218.1 | transcript=TGRH88_058260_t1 | gene=TGRH88_058260 | organism=Toxoplasma_gondii_RH-88 | gene_product=ran binding protein | transcript_product=ran binding protein | location=CM023093:998037-999140(+) | protein_length=367 | sequence_SO=chromosom	1	6	38.7	38.428	367	0	36.581	5785200	13	130	AGGGAFGPETLGDAAPETPEGGGAHAAAAAAPESLETGSGAGGAR;DIPNLGGPPGLFK;GAFGSGNGFEGDTVGVK;GGGHFDLQDPADR;HGDWPCAHCGNVNWAR;HVAHSSSGGLGAVAPTGQAPSAAAAAGPTDAETVGAQR			-1	115530	9372	2978.6	9298	8590.4	5892.2	13330	5695	1036.1	2349.4	12634	5459.1	2380.1	11678	9704.9	16170	59489	61511	58312	57160	58888	66053	66399	19400	59193	62488	62239	58223	68788	64129	71423
KAF4638219.1	TGRH88_058270	KAF4638219.1	KAF4638219.1	KAF4638219.1 | transcript=TGRH88_058270_t1 | gene=TGRH88_058270 | organism=Toxoplasma_gondii_RH-88 | gene_product=putative F-actin-capping protein subunit beta | transcript_product=putative F-actin-capping protein subunit beta | location=CM023093:1001816-1	1	5	34.7	36.321	329	0	7.1489	286160	16	13	GCWESVHVVEVTQSTSNVHYR;SPWTNAYIEGNDVSVLGAVPQR;TVAGVQHLCPDLSIQLLTR;VTDLLTGPEVPPHIGVIGPMIEAMEDR			-1	10870		1141.3		1413.2		2457.9						1146.5	3402.2		2455.8		12127		14236		16463							17653		14371
KAF4638220.1	TGRH88_058280	KAF4638220.1	KAF4638220.1	KAF4638220.1 | transcript=TGRH88_058280_t1 | gene=TGRH88_058280 | organism=Toxoplasma_gondii_RH-88 | gene_product=actin like protein ALP1 | transcript_product=actin like protein ALP1 | location=CM023093:1009082-1015405(-) | protein_length=414 | sequence_SO	1	15	66.2	46.086	414	0	219.8	40194000	18	330	AGLASQEEPSAVFPTIVGRPR;ATGFVLDIGEGITQCVPVFDGYLEK;DGITTEITLGPER;DSPSLIELVWSSIMACPIESR;ETLCFCSLNPSEDQNRDDLEK;FYPPEALFNPQLCGR;GDGDGSGAVFVGEEAIANR;ILCDMGYPMTTR;LYCQPEMRPLQDHIWITR;NTAPPQARPHVHVLSHPSR;RSDFGGQELQMYLQK;SLIGSIVLSGGSSMFPGFPER;SLIGSIVLSGGSSMFPGFPERLEQELK;TYHLPDGLTLR			-1	1199400	96665	102120	63828	120560	79362	68971	80223	54027	46604	95688	66000	70264	89539	80761	84767	246910	232280	240290	258820	229850	233510	234080	242470	238270	250370	208680	250600	235430	255490	237840
KAF4638221.1	TGRH88_058290	KAF4638221.1	KAF4638221.1	KAF4638221.1 | transcript=TGRH88_058290_t1 | gene=TGRH88_058290 | organism=Toxoplasma_gondii_RH-88 | gene_product=multi-pass transmembrane protein | transcript_product=multi-pass transmembrane protein | location=CM023093:1021133-1022701(+) | protein_length	1	8	35.7	43.033	389	0	323.31	67818000	7	269	EVEMGVVNPNYQ;GEEHTPIIHFLTTK;ILSAAVTLDGLAAMLR;MGSMGNYVAQPEGGMEIPTQYDYSQLQQQVSR;MYSLGVEGDETLLAQNQLSMSSR;QGTGYMVGHHTMSSTMGGAAPAVFVDEDAEPSPR;WSPELHCR;YSLGVEGDETLLAQNQLSMSSR			-1	3090800	236980	200060	156270	303740	177640	260850	194220	100570	168960	236350	243550	153230	211240	232820	214300	629530	652060	675250	648400	650850	619110	580280	618830	533730	683220	671370	540950	607440	615640	596200
KAF4638223.1	TGRH88_058310	KAF4638223.1	KAF4638223.1	KAF4638223.1 | transcript=TGRH88_058310_t1 | gene=TGRH88_058310 | organism=Toxoplasma_gondii_RH-88 | gene_product=acetyltransferase, GNAT family protein | transcript_product=acetyltransferase, GNAT family protein | location=CM023093:1047596-1052996(-) | pr	1	15	35.6	89.441	823	0	81.116	5864600	37	130	ADSSIALQSPSSTIASR;EEEQWGDASGFDGLFEWR;EGYAPVVLPLGIHEQFDDEA;FEHEMTVSIPWTKPEEFALTQR;GGPIDSPASLHAAAGSEATACSR;IIGVAGTSLDDQGMANIMMLAIDSNYRR;IPAEDLAALIHHWESGFR;KEGYAPVVLPLGIHEQFDDEA;LFSETPGADPTEAVHAASPSGELVGESASSASAQGSEK;NFAAFASSPTGNVVGALWLK;NPPQTASTVGADPSASASSVK;QLLQSAQVAFGNATLR;QSLELASLFAR;RAEPGSPGSFSGMRPQAK;SSDSPADGATTPVHGDSQPTSK			-1	77612	6683.4	9156.8	4102.8	7248.4	4030.9	5560.3	2945.3	4723.7	1665.6	4189.2	6918.1	3535.5	5689	3911.4	7251.2	68851	66300	61695	62058	59892	50597	48415	50235	53556	56265	77200	64255	52092	49237	48209
KAF4638224.1	TGRH88_058320	KAF4638224.1	KAF4638224.1	KAF4638224.1 | transcript=TGRH88_058320_t1 | gene=TGRH88_058320 | organism=Toxoplasma_gondii_RH-88 | gene_product=Peptidyl-tRNA hydrolase PTH2 domain-containing protein | transcript_product=Peptidyl-tRNA hydrolase PTH2 domain-containing protein | location=	1	5	18.4	29.099	266	0	22.818	4466000	9	96	LWIEQPEGIPTCVAIQPMR;QAGRPDPIVQYVLLR;RQAGRPDPIVQYVLLR;RQAGRPDPIVQYVLLRK;VVLEVHSEEDLRK			-1	158430	4971	15407	4495.2	18100	6119.1	11251	5805.3	6889.8	9813.1	10207	6563.7	4150.6	27078	19328	25027	27870	37433	25286	59284	47130	54304	39375	39753	42614	23776	14393	34621	71853	65289	68101
KAF4638229.1	TGRH88_058370	KAF4638229.1	KAF4638229.1	KAF4638229.1 | transcript=TGRH88_058370_t1 | gene=TGRH88_058370 | organism=Toxoplasma_gondii_RH-88 | gene_product=ankyrin repeat-containing protein | transcript_product=ankyrin repeat-containing protein | location=CM023093:1081072-1085390(-) | protein_leng	1	7	57.1	30.784	294	0	224.59	5613000	14	121	AAASNGVDFLSTHIQLPAETSAVSASSPHAPSSLSDSPLDK;ADEGHWTPLLSAASAGHLGVVK;ASHEEGLSISEGADQQASTEVVK;FTGDNLLHLAVNSEHADLCLLLMR;GHTAVVEALLDAGANIEATDNYGR;SLLHVACAAGHLQAADFLLR;TPSGGTALTTAAAK			-1	35038	11270	7174.2	3962.1	4762.5	1890.3	11792	2284.3	1616.1	1847.5	11357	7660.1	17577	5716.7	3084.5	2699.8	80110	69258	79892	72933	35037	40334	62765	57976	74099	81071	61819	75491	61558	75194	69586
KAF4638230.1	TGRH88_058380	KAF4638230.1	KAF4638230.1	KAF4638230.1 | transcript=TGRH88_058380_t1 | gene=TGRH88_058380 | organism=Toxoplasma_gondii_RH-88 | gene_product=DEAD/DEAH box RNA helicase family protein | transcript_product=DEAD/DEAH box RNA helicase family protein | location=CM023093:1087541-1096331(+	1	7	12.2	107.39	962	0	20.046	623250	38	25	AIQDLEYAHPTHIQAACLRPALEGR;ELAMQCVQMLQCLSK;FHAGEADFLLASELASR;GLDIAGVEAVINFNVPADIDR;LAELHLQK;TVSSTLEQQFVMLHR;YTPITHALACGGMTLK			-1	8187.4	434.15	962.54	1614.8	381.72	1016.3	904.44	617.4		367.61	1194.3		887.76	482.27		2176.1	8575	14382	52279	12665	20426	14123	20689		16054	22752		19479	19624		35103
KAF4638231.1	TGRH88_058390	KAF4638231.1	KAF4638231.1	KAF4638231.1 | transcript=TGRH88_058390_t1 | gene=TGRH88_058390 | organism=Toxoplasma_gondii_RH-88 | gene_product=nuclear movement protein domain containing protein | transcript_product=nuclear movement protein domain containing protein | location=CM023093	1	5	39.3	30.081	270	0	58.566	3766400	12	83	FQEENPGFDFSGATFSGNAPDPR;GHGGALDPFSQQEVQK;GKPPLFSAPTESTVNVDPSVWMIEDGELHILLVK;KGEVWNAALK;LVYEWEQSLDEVHLYLKPPEGAK			-1	215860	18095	30457	20769	19546	10757	22001	14499	8432.2	6781.4	4891.5	3328	8541.8	20040	8627	19094	59973	63945	62747	54029	47082	49713	47532	26213	43464	41901	19409	42881	55284	50025	57175
KAF4638234.1	TGRH88_058420	KAF4638234.1	KAF4638234.1	KAF4638234.1 | transcript=TGRH88_058420_t1 | gene=TGRH88_058420 | organism=Toxoplasma_gondii_RH-88 | gene_product=unspecified product | transcript_product=unspecified product | location=CM023093:1106735-1107652(+) | protein_length=305 | sequence_SO=chromos	1	6	33.8	33.304	305	0	89.471	7424800	18	106	AFSLIQGVFQCISR;AVDQGTAADEQVDQAPSVLAEER;GVTVLVVTDVNGSDQIQNSGVEADQR;GVTVLVVTDVNGSDQIQNSGVEADQRHEQEEEAK;NSYGSQAEAPSTAGEDNVK;QGLVRDEDVQLQR			-1	392530	27794	34034	28403	30691	21541	31990	24213	21945	17485	24879	20416	18449	32489	25187	33018	95109	102470	90572	92412	88618	98041	93860	101190	88571	96055	92337	86350	104640	87407	91702
KAF4638237.1	TGRH88_058450	KAF4638237.1	KAF4638237.1	KAF4638237.1 | transcript=TGRH88_058450_t1 | gene=TGRH88_058450 | organism=Toxoplasma_gondii_RH-88 | gene_product=zinc finger, zz type domain-containing protein | transcript_product=zinc finger, zz type domain-containing protein | location=CM023093:1115145	1	14	28.8	96.053	843	0	56.711	4746500	34	125	AFVDAAEGVEEGGAFLQK;ELNAHISLK;EMATMLGDDYEQCEENVPEEELLK;ESQALSYHDELAELK;ESQALSYHDELAELKK;EYLDEYFQTDYEDIIGK;FDEEEDELNIDQTDAFEAAYNFR;FFGDDDFEDDEDAEATK;IQEMTGHQELDVSAIDLDADFDPEAHDK;LAEEGDSFGDECSSAVNGK;LAPYRPQVHESR;TLADDVAYAPLAEDEER;VPAGFEEDLGVAGEDDQTLQSLSK;YTSVKPESYGLTVEDILSK			-1	109000	13265	9414.2	9272.2	6963.6	5187	7724.8	7590.5	3474.9	3889.9	7941.6	3704.5	6225.3	9537.8	3577.7	11233	63381	69252	57093	72939	64891	67604	62776	45989	50505	62153	49529	69785	71013	64036	74648
KAF4638238.1	TGRH88_058460	KAF4638238.1	KAF4638238.1	KAF4638238.1 | transcript=TGRH88_058460_t1 | gene=TGRH88_058460 | organism=Toxoplasma_gondii_RH-88 | gene_product=EF-1 guanine nucleotide exchange domain-containing protein | transcript_product=EF-1 guanine nucleotide exchange domain-containing protein | l	1	12	83.4	20.734	187	0	323.31	88697000	6	405	AAVDDDDFDLFGEESAEDK;EEADDEDDDEEDFGGLVQSAEIVSFNK;EEADDEDDDEEDFGGLVQSAEIVSFNKL;KVPVAFGLFK;LQVQCVILDDVVNTNALVDEIEEIGMTEEEK;MVTAFATSDELATPCTYYTLTWGDAAAAPK;QKEEADDEDDDEEDFGGLVQSAEIVSFNK;SIQMEGVTWGEGMK;SMLVIEVKPADADTDLDDVCK;SMLVIEVKPADADTDLDDVCKK;VPVAFGLFK;VTAFATSDELATPCTYYTLTWGDAAAAPK			-1	8140100	685250	559650	644270	498500	594990	759250	503360	366770	428350	431290	404440	557810	500450	482170	723530	522150	504080	487500	516290	535890	512320	492480	462140	510710	523390	419000	524270	505400	467590	487700
KAF4638239.1	TGRH88_058470	KAF4638239.1	KAF4638239.1	KAF4638239.1 | transcript=TGRH88_058470_t1 | gene=TGRH88_058470 | organism=Toxoplasma_gondii_RH-88 | gene_product=NADPH-glutathione reductase | transcript_product=NADPH-glutathione reductase | location=CM023093:1124316-1132732(-) | protein_length=741 | seq	1	6	18.6	80.313	741	0	40.953	3632200	33	81	ANIGGTCVNLGCMPK;ESAGEQEEAPAHFDLVVIGGGSGGVACAR;LDLSVVPTVVFSHPALGAVGMTEEDAK;QVLDIPGAEFAISSDGFFQIQHLPR;SSCQYQQNATAFPSGATSIAR;VDAFQNTSIPGIYAVGDVVGK			-1	74592	7354.6	7955.7	4107.8	8191	4804.2	3072.2	3552	2999.3	2742	3691.9	4410.3	5169.7	5421.1	4396.6	6723.5	52347	49462	50468	49884	46460	48109	46334	41034	39122	43313	47033	45272	48634	47415	50974
KAF4638243.1	TGRH88_058510	KAF4638243.1	KAF4638243.1	KAF4638243.1 | transcript=TGRH88_058510_t1 | gene=TGRH88_058510 | organism=Toxoplasma_gondii_RH-88 | gene_product=putative edge expressed protein | transcript_product=putative edge expressed protein | location=CM023093:1148138-1153371(+) | protein_length=3	1	7	34.5	35.373	313	0	65.976	6494800	14	111	ERVQPQAPAGTDISGGSVLPLR;IQRPSTGLASLFSSLMAGLTADDEA;LLDSSGENWTSFEVPAPLQLAYLLVCACK;TPQAPFGHVR;VQPQAPAGTDISGGSVLPLR;YGLCQGHLIYCR;YGLCQGHLIYCRDPEALSQMLK			-1	328580	21139	7135.4	25232	35772	17064	19014	22190	13845	15573	24748	24380	7289.5	33754	31440	30007	72195	67213	62787	89136	72054	63698	60555	93928	55446	69570	80989	53315	69036	83015	70011
KAF4638246.1	TGRH88_058530	KAF4638246.1	KAF4638246.1	KAF4638246.1 | transcript=TGRH88_058530_t1 | gene=TGRH88_058530 | organism=Toxoplasma_gondii_RH-88 | gene_product=AP2 domain transcription factor AP2XII-1 | transcript_product=AP2 domain transcription factor AP2XII-1 | location=CM023093:1188135-1199027(-)	1	22	18.6	247.8	2283	0	137.12	7988300	126	249	ASLPWLDESDVLTDALLYR;DSALASFAPTLAPGQESEYTR;ESGIDDRDEASLAALICLPGK;ETLDVLLSDLYSVVAK;LFPVSESSFEEAR;NCLFNVFTWLNGGASWTNVR;NDAYAYFTHLTNR;QGDFAASPLYSFSSR;QQAPPPSLWNLPNRPQPYTLADVQEAMEGPEGVLR;RPAFSGVADAFLERPVTLK;RVPSLSSELANPQVTEEVEEFLFSLSTR;SEWPVASTTSPAEDLASSGSPR;SLQLEANECPGAVMSR;SMREPSHAHPGLSAER;SQAVAVATAFPLPLAFFVDPERR;TANRVEQIAPLLALFEPCIK;TVDNCEGEADEVAQGLDTHREDVDVTR;VARPLTGFGEDAESLSFASLPK;VCAESHEVSGFPHGD…			-1	41363	4409.4	4726.6	3690.8	3377.4	1962.5	3522.4	3019.7	1034.5	715.74	2870.1	941.35	2118.2	2538.9	2452.9	3982.5	63311	61414	55500	53646	53304	52598	54678	50083	44583	53186	46068	51655	51117	49376	53877
KAF4638248.1	TGRH88_058550	KAF4638248.1	KAF4638248.1	KAF4638248.1 | transcript=TGRH88_058550_t1 | gene=TGRH88_058550 | organism=Toxoplasma_gondii_RH-88 | gene_product=unspecified product | transcript_product=unspecified product | location=CM023093:1203083-1209637(-) | protein_length=1162 | sequence_SO=chromo	1	5	7.9	126.71	1162	0	16.237	637100	57	28	ADTPSDLNLESEQDAK;DLFLSACSLPASVR;DSAVDAAASVQSTSELDQGR;LSLDTESASVSPDGAGAASSGAER;SMDTAAAYGGVETHQLPR			-1	11177	1612	294.22	751.58	1023.1		886.53		4458.9		92.286	452.08	406.07	983.14	217.17		42039	32942	33387	35475		39159		29099		24534	24131	26351	36936	26911
KAF4638249.1	TGRH88_058560	KAF4638249.1	KAF4638249.1	KAF4638249.1 | transcript=TGRH88_058560_t1 | gene=TGRH88_058560 | organism=Toxoplasma_gondii_RH-88 | gene_product=unspecified product | transcript_product=unspecified product | location=CM023093:1209664-1212387(+) | protein_length=326 | sequence_SO=chromos	1	6	36.5	35.253	326	0	323.31	22294000	17	140	AGAGAFHTSGSTGGCPIPTDF;ATSMDHGMQYSSIYWETSHR;LPKPVTTEPFVFSSGSPYIR;RYFGDADISVPVPLHAPAHFAFVPTGTVSPWEETGMETGPQGAAAR;TYLPFWASLTQK;YFGDADISVPVPLHAPAHFAFVPTGTVSPWEETGMETGPQGAAAR			-1	895320	65064	66865	54061	69091	68691	65932	58687	46259	45509	65611	55174	58057	59616	51727	64975	249010	242890	239480	248520	289700	252590	254350	256660	235950	273380	220700	265930	231950	249490	252930
KAF4638251.1	TGRH88_058580	KAF4638251.1	KAF4638251.1	KAF4638251.1 | transcript=TGRH88_058580_t1 | gene=TGRH88_058580 | organism=Toxoplasma_gondii_RH-88 | gene_product=putative proteasome subunit beta type | transcript_product=putative proteasome subunit beta type | location=CM023093:1223226-1227987(+) | prot	1	9	47.6	33.757	309	0	211.06	58824000	18	354	ASMGTYISSQSVVK;DEKPELYFVDDK;GDLFSCGSGSTYAYGVLDNEYK;GYGLCCGTMIAGWNEK;HMWLLCK;NGEPIPVAAASNMLANIFFHWR;VIEISDIILGTMAGGAADCSYWER;VIPGMDVSELHYEYAAK;WDMTDEEAVELGK			-1	2644200	198940	211220	185130	219670	146360	196400	167130	117420	123210	157220	184640	139860	209430	163580	224040	423530	420590	398350	405310	404880	413730	418870	379600	460680	390900	483710	444280	412850	400460	410130
KAF4638259.1	TGRH88_058660	KAF4638259.1	KAF4638259.1	KAF4638259.1 | transcript=TGRH88_058660_t1 | gene=TGRH88_058660 | organism=Toxoplasma_gondii_RH-88 | gene_product=mutS domain protein | transcript_product=mutS domain protein | location=CM023093:1264396-1278041(+) | protein_length=2163 | sequence_SO=chromo	1	12	11	234.28	2163	0	55.373	1442400	100	64	ANALQAHLDAVDQGK;DGDGANTGISSETSDEIVSSGTIAEK;DTASLLAHASSSLSK;IPPAALFSSIAALQR;LIAALQK;LLLFPPPHAVADAVQNILR;NEELPTDDEFANANR;SASEESPAEPPRQNSEEVVSPHSQQVPPLLARPQK;SASVMSAFASSAMASNALLAR;SSAALTPEFECGVAEAQAANAVTHGVER;TATLPASSLSSDTSDAGVSLR;TETADVALTTPFVIVDEPCK			-1	9916.3	189.48	600.58	649.4	1219.9	178.63	1855.6	175.78	179.99	221.02	189.34	1203.9	555.95	982.11	822.48	1661.3	10491	31405	23547	44950	11556	34058	12080	12575	9229.4	22127	52584		34739	26005	46834
KAF4638260.1	TGRH88_058670	KAF4638260.1	KAF4638260.1	KAF4638260.1 | transcript=TGRH88_058670_t1 | gene=TGRH88_058670 | organism=Toxoplasma_gondii_RH-88 | gene_product=unspecified product | transcript_product=unspecified product | location=CM023093:1278437-1287714(-) | protein_length=1216 | sequence_SO=chromo	1	7	11.3	131.13	1216	0	17.489	1605600	47	52	AVANAVAQDQQTLR;CASLFSSPSTSPSLPSNPAASVHAVAVVLR;DQESSEEASALAEAFEVTWR;DSDSLAQVDRPDVALWYR;FVPFSQWPGEEQSPLK;LHAENAGLHALEGDCPQSK;VNLSEAAFSLADILLPSLEK			-1	29423	3024	3775.9	1481.3	2330.3	1879.4	3064.3	1770.5	1764.8		2007.2	1934.6		1290.7	2109.1	2991.1	34649	36519	24360	38638	33499	44131	33221	32776		27861	38385		30378	40313	38306
KAF4638261.1	TGRH88_058680	KAF4638261.1	KAF4638261.1	KAF4638261.1 | transcript=TGRH88_058680_t1 | gene=TGRH88_058680 | organism=Toxoplasma_gondii_RH-88 | gene_product=alba 2 | transcript_product=alba 2 | location=CM023093:1290088-1291889(+) | protein_length=148 | sequence_SO=chromosome | SO=protein_coding_ge	1	8	68.9	15.391	148	0	25.023	26120000	9	147	DDKPACDEVIITGLGMATK;IPGFYAR;MLVGRDDKPACDEVIITGLGMATK;TAIGAASLLQR;TPEFAEQIK;TPEFAEQIKK;VETSYFSSTR			-1	2619300	159780	245660	195670	138380	122490	208810	174840	41756	234500	121220	168060	245060	256960	126490	179610	218700	211580	352830	147680	306480	231560	442890	144400	567060	223380	299970	422010	248230	207500	228450
KAF4638262.1	TGRH88_058690	KAF4638262.1	KAF4638262.1	KAF4638262.1 | transcript=TGRH88_058690_t1 | gene=TGRH88_058690 | organism=Toxoplasma_gondii_RH-88 | gene_product=histidyl-tRNA synthetase | transcript_product=histidyl-tRNA synthetase | location=CM023093:1294669-1299011(+) | protein_length=223 | sequence_	1	8	57	24.95	223	0	66.87	7903300	9	95	DAVAQEAHNSSPPSSACLTAHATTGEGK;DAVAQEAHNSSPPSSACLTAHATTGEGKNEEK;GIVCLLGISGEDK;GNKPDFHAAMSPDQAR;KGNKPDFHAAMSPDQAR;SWASCVVDRDYEVLVVSQFTLMGHLK;VELVNDGPVTILVDSTQAQLPK;VESACVQVVETGELAGK			-1	511500	43492	45328	37292	44930	16745	54300	35697	16390	25627	36820	21457	27114	35237	18569	52503	96992	85223	85714	111770	86431	110710	73458	41869	72781	98889	54740	64913	95624	89415	93081
KAF4638263.1	TGRH88_058700	KAF4638263.1	KAF4638263.1	KAF4638263.1 | transcript=TGRH88_058700_t1 | gene=TGRH88_058700 | organism=Toxoplasma_gondii_RH-88 | gene_product=unspecified product | transcript_product=unspecified product | location=CM023093:1301265-1308733(-) | protein_length=1202 | sequence_SO=chromo	1	2	2.5	129.55	1202	0.0028125	1.4968	789840	52	17	MAALLSLLR;VAGVVPAGQITQLFLFIVNDR			-1	14933		624.56	1445.1	856.23	892.55	1351.9	602.29	2948		2461.2	771.23	768.42	725.42	1486.1	125.83		18756	23936	24242	34163	21443	22442	122090		44543	30632	30705	21560	49073	30813
KAF4638265.1	TGRH88_058720	KAF4638265.1	KAF4638265.1	KAF4638265.1 | transcript=TGRH88_058720_t1 | gene=TGRH88_058720 | organism=Toxoplasma_gondii_RH-88 | gene_product=putative phosphoserine aminotransferase | transcript_product=putative phosphoserine aminotransferase | location=CM023093:1319820-1325869(-) |	1	20	72.3	52.8	481	0	323.31	170460000	19	624	ANGFVDLPPVSEWTLNPNAAYVHYCDNETVYGVEFPR;DTADYVITGNWSAYAFK;ELDVCPSMCSYALCK;FSVVGPSLGEEYER;FSVVGPSLGEEYEREEEGGEQAGGAK;FSVVGPSLGEEYEREEEGGEQAGGAKK;GCGMSVLEMSHR;GLYHLEGHR;GNLSSLLELPSSHHLLFMQGGATLQFAAQPLNMLR;IYDAIEESDFFVCPVAR;LTSDMSSNFCSRPIDIDAHALIVAGAQK;MEEADLSSLAATER;NADSALNTPPVFSMYMVGLMAK;NIGPAGVTIVIAR;NIGPAGVTIVIARDDILGK;QGGLAAWSEVCEAK;QQVLPFGR;TPNLSEAQLLSPEEVPLFSSPSSLGSLSANGHK;VSLYTGMPMEGVEALVQFMK;…			-1	6374800	452910	516150	425840	526770	394140	510200	379540	302810	311040	375710	297280	345100	515740	453300	568300	559110	534670	561530	584570	557820	582140	601680	527820	598910	562780	454690	565390	598530	639940	637380
KAF4638267.1	TGRH88_058740	KAF4638267.1	KAF4638267.1	KAF4638267.1 | transcript=TGRH88_058740_t1 | gene=TGRH88_058740 | organism=Toxoplasma_gondii_RH-88 | gene_product=putative SNAP protein (soluble N-ethylmaleimide-sensitive factor Attachment Protein) | transcript_product=putative SNAP protein (soluble N-eth	1	14	62.9	35.836	329	0	279.26	20665000	16	342	AADTYELDEYGK;ASLAAERGEDTSTQAQMLAEAGNVLK;GDSGAGADASAAQLSDIPELLR;GDSGAGADASAAQLSDIPELLRK;GEDTSTQAQMLAEAGNVLK;GSDPDAALSIYMQCAQR;LATALVAAMQEGDAEAFTAALDDFDR;LMHGDEGGDHVGIGDDGEVDLS;NNLLQFSAK;QWNDAADCYVR;RVSTSDAEEQLVAAAAVYIQQGR;SEDTIHDAIQIFEQEGDK;SVAEMYEEGEALSGLGNDGK;VSTSDAEEQLVAAAAVYIQQGR			-1	705190	37532	63518	53554	44818	44001	57383	52592	40837	30120	52288	37633	33966	42892	41316	72740	85745	78190	84577	87601	93181	87030	91323	83346	89263	88385	71755	90144	81374	84740	86526
KAF4638271.1	TGRH88_058780	KAF4638271.1	KAF4638271.1	KAF4638271.1 | transcript=TGRH88_058780_t1 | gene=TGRH88_058780 | organism=Toxoplasma_gondii_RH-88 | gene_product=calcium-dependent protein kinase CDPK6 | transcript_product=calcium-dependent protein kinase CDPK6 | location=CM023093:1364246-1375621(+) | pr	1	14	16.5	160.72	1477	0	32.428	2294200	68	89	ALSEGYVAELMK;DGDGQIDWDEFVAYMR;DLKPENILFQDTSPHSPIK;EPNYAVECRPLTPQAVDLLK;IIDFGLAELFK;LGSGAFGDVHLVEER;LPLSASESPVVTAASSSER;NALVNLMAHQLNVTGQQIR;QANTAALPISPIICENMK;RPSAAQVLHHEWFK;SAPQLFVSSVPPTPLAASPVHAPIFGTMNR;SQVPMEQIEAEIEVLK;TIDDLFIFK;VSSPVLTHALLPGNPPPSPYNVNGR			-1	16561	1054.4	3719	1765.1	1347.7	1028.8	1068.4	599.78	455.04	571.64	371.6	387.28	452.44	1331.2	1329.3	1079.6	27561	29682	34848	20746	25809	20499	23455	18367	24066	19046	22739	22395	22054	19828	21953
KAF4638272.1	TGRH88_058790	KAF4638272.1	KAF4638272.1	KAF4638272.1 | transcript=TGRH88_058790_t1 | gene=TGRH88_058790 | organism=Toxoplasma_gondii_RH-88 | gene_product=ATPase (DUF699) protein | transcript_product=ATPase (DUF699) protein | location=CM023093:1377230-1387114(-) | protein_length=1247 | sequence_S	1	19	35.7	136.32	1247	0	240.81	10026000	61	296	AVLAFVDCLAAQASGK;DSHTVLGMTTGMCVLQDFEAITPNILCR;EDPGLAAAAHASHSSGVSSSENNSSR;EGLGHADLLVIDEAASIPLPIVK;ETSIFPPLSLANLPNFFSSHDLSR;GLRPSGDLIPWTLAQQFADEDFGALTGAR;GLYDPNIDDPFELFMSSTNVR;GNGLSALTHLGQVAHQTFALTAAR;GSEQVVNLHYLLHR;LGYGTAAMQQLIDFFEMK;NCLMVDDELNVLPLTSFSQTLR;NSPNDLMLMADAPAHLLFALLPPVDER;QAEEEQVRDASSAAASASHASSPEAAK;QTVTDVTGEFSCILLRPAEVEGSLWPGESDK;RDFQETPPAGPLVNLCLSVDQAK;RLVVEGGGALLGELPSQSFTEELADEAK;SF…			-1	40235	3627.5	5120.9	2678.1	3866.1	2318.8	2481.2	1039.5	1945.3	406.32	1261.5	2108.6	593.41	4560.7	2991.6	5235.1	46422	52191	45501	51299	44490	45812	31409	46165	34835	42003	57082	40618	49567	51676	48533
KAF4638273.1	TGRH88_058800	KAF4638273.1	KAF4638273.1	KAF4638273.1 | transcript=TGRH88_058800_t1 | gene=TGRH88_058800 | organism=Toxoplasma_gondii_RH-88 | gene_product=RNA recognition motif-containing protein | transcript_product=RNA recognition motif-containing protein | location=CM023093:1388615-1394910(+)	1	8	18.2	84.148	752	0	22.553	2802000	39	80	DEASAQQALTAYSAAPFQGTQSAAGR;ETMSHFLLK;FSPSSALPPGMSVFAAEALGVSWK;GQPLLVRPVLSR;LAVAGVTDPQTSLHGVGR;LLLNFLGMCTSDDFLPENLAAQK;TIPGSSAETEASRPR;VTDFSLLHPK			-1	70355	4492.3	8610.4	7274.1	6204.2	4502.8	7279.1	2206.2	3266.6	515.04	3885.7	2607.8	3398	5011.8	3405.3	7696.2	38372	49390	45916	47881	35687	55862	35083	41239	9710.2	40630	35911	42780	52909	41782	53271
KAF4638274.1	TGRH88_058810	KAF4638274.1	KAF4638274.1	KAF4638274.1 | transcript=TGRH88_058810_t1 | gene=TGRH88_058810 | organism=Toxoplasma_gondii_RH-88 | gene_product=protein phosphatase 2C domain-containing protein | transcript_product=protein phosphatase 2C domain-containing protein | location=CM023093:140	1	12	43.1	64.315	587	0	100.51	3888500	32	128	AFGDFLLK;AMSGQSSSFSGGLPEQGSDPCQLAAPNR;GDEDFVVLGSDGVWDFLDDSETAR;KPSSVVDIPLYFAGLLGSSTFYSGCYVK;LREEHPDEENVVVCK;RYGAELQALNEQLNANSPAER;SNMGENGEASLTDTSWLTNELLTK;SWGVRPQSAEAPSASPLGK;TLDDEIYQSVSR;TYDDTTAVVVLLGQDWRPRPAATK;VLLTAVIDGHGGPQVAEYVMQNLPWHVER;VSSGPSAASLWGSGEGGGILR			-1	96707	7051.4	7370.3	9885.9	9526.9	5337.8	6503.8	4349.7	3079.7	2814.1	5219.8	3805.1	5605.5	7769.1	7296.7	11091	34115	36459	36416	38331	40767	39309	33906	35573	34015	36510	32855	39713	37332	36827	36853
KAF4638275.1	TGRH88_058820	KAF4638275.1	KAF4638275.1	KAF4638275.1 | transcript=TGRH88_058820_t1 | gene=TGRH88_058820 | organism=Toxoplasma_gondii_RH-88 | gene_product=RNA methyltransferase, TrmH family protein | transcript_product=RNA methyltransferase, TrmH family protein | location=CM023093:1414987-1429782	1	6	3.5	311.62	2905	0	10.164	483400	125	24	ASVVPLLSSLALLGLHSATGR;GSLWILDELAR;HLKPQTTDR;LCIPASR;LLPLLFELCTASTFQSVR;SCEGDGNAEVEVEKPGDLVRPLSPLVVQPLWVETVLR			-1	1978.9	833.83	330.24	244.01	88.74	132.89	304.82					348.85		295.16	109.87	72.382	18883	31457	17078	18690	11254	12354					16395		18080	14907	17311
KAF4638276.1	TGRH88_058830	KAF4638276.1	KAF4638276.1	KAF4638276.1 | transcript=TGRH88_058830_t1 | gene=TGRH88_058830 | organism=Toxoplasma_gondii_RH-88 | gene_product=Nin one binding (NOB1) Zn-ribbon family protein | transcript_product=Nin one binding (NOB1) Zn-ribbon family protein | location=CM023093:14322	1	3	8.9	61.882	560	0	3.8461	915930	20	11	AETSPSSAPTLCHFAR;FAAMTGDLGSLSDTDLDVIALTYMLQR;NLAAPFK			-1	45401		4771.9				21352			798.46			4393.7	13183		902.17		148380				112440			12635			56795	68083		40519
KAF4638279.1	TGRH88_058860	KAF4638279.1	KAF4638279.1	KAF4638279.1 | transcript=TGRH88_058860_t1 | gene=TGRH88_058860 | organism=Toxoplasma_gondii_RH-88 | gene_product=putative peptidase S15 | transcript_product=putative peptidase S15 | location=CM023093:1482438-1486240(-) | protein_length=412 | sequence_SO=c	1	13	68.2	45.147	412	0	84.069	11450000	16	172	AVLQHIVDTGGFQGTVDAANIHLFGTSYAGGHVLVTASQLASEK;GASTLSALELQGGELEIWSNR;GFSSSNWSWAGLGCGLLALAILLPPDPGLR;LHGWLYLPPKPR;LPPVQPSSEPEGYTVWR;LQPVYLHVAGPR;MPVNHFEIYLSPHLQDLINTTVAFAK;QNVPIYVVCHGFGAVMPVADVAFAEK;QVVDPHMQLQDIR;SIFMTSQYRPISYLENIQTPTLLVEAQHDDTCIPELTEEALK;SVTSVVPLIDGQAQTK;TVAWTNALAAR;YAAAILADLLR			-1	313770	16081	36552	18540	16698	19664	31038	18210	25032	14861	15151	32861	14720	35301	13057	6001.1	109360	128690	103770	116600	114080	100210	83362	150600	108490	102440	155890	101480	110340	107190	93229
KAF4638280.1	TGRH88_058870	KAF4638280.1	KAF4638280.1	KAF4638280.1 | transcript=TGRH88_058870_t1 | gene=TGRH88_058870 | organism=Toxoplasma_gondii_RH-88 | gene_product=proteasome-interacting thioredoxin domain-containing protein | transcript_product=proteasome-interacting thioredoxin domain-containing protein	1	8	35.4	38.058	345	0	92.273	22346000	21	231	DIIEQTSNSAYLSSSNEDPQLLIK;FQTVSTLVIYVESNNGSDQTK;LFTNNLAMGFSEAESEPPIQEVTLDENEVENGCTVPLR;LGFTSPVK;SKVECLNEDAQHSIR;SPPGSAAAGEVPTTIK;VECLNEDAQHSIR;VECLNEDAQHSIRDIIEQTSNSAYLSSSNEDPQLLIK			-1	884070	64690	70088	64054	73861	49425	75870	56391	45697	37831	63133	40805	49024	74739	49755	68711	144170	143350	160980	153920	169100	164060	178490	149440	191520	161370	124660	169760	163260	142220	140610
KAF4638281.1	TGRH88_058880	KAF4638281.1	KAF4638281.1	KAF4638281.1 | transcript=TGRH88_058880_t1 | gene=TGRH88_058880 | organism=Toxoplasma_gondii_RH-88 | gene_product=microneme protein MIC6 | transcript_product=microneme protein MIC6 | location=CM023093:1490662-1491711(-) | protein_length=349 | sequence_SO=c	1	10	38.1	36.656	349	0	220.4	112930000	14	388	EEGSGHAGAIAGGVIGGLLLLSAAGAGVAYMR;ENFIATIDASAHITCK;EREEGSGHAGAIAGGVIGGLLLLSAAGAGVAYMR;GIEAAEASEVEVLVDLDSK;ISLDGTGNVTCIVR;KPPFEFGK;QESGCEENGCGPPDAVQSCR;QESGCEENGCGPPDAVQSCRR;RTPLEESQEPEGSTPDSQQSR;TPLEESQEPEGSTPDSQQSR			-1	6159800	601540	664300	506940	401340	341290	392430	392020	286340	268050	388720	309480	343820	454620	366260	442660	796650	679650	691410	520660	534440	464480	605190	551950	651910	563210	453280	621520	547520	546120	517490
KAF4638288.1	TGRH88_058950	KAF4638288.1	KAF4638288.1	KAF4638288.1 | transcript=TGRH88_058950_t1 | gene=TGRH88_058950 | organism=Toxoplasma_gondii_RH-88 | gene_product=WD domain, G-beta repeat-containing protein | transcript_product=WD domain, G-beta repeat-containing protein | location=CM023093:1536239-15409	1	18	69	62.614	577	0	323.31	17933000	25	304	ALAPLSAETGASGSPGGASGESGALAR;AMAFHPQEYSFVSCAADK;DYHGHLSGVYTLALHPQLDILCSGGR;EDGDSSILIAGTNNGQLHFWDWASGYK;ETVGGELANLR;LHDEYFFPR;LPAASVSSSSSASVPPFAIEQGDAAGAQTEPQKK;LSLTGHVSAIR;MTESTVLAVPSQPADADLAK;NIEGHNSIINCCAIK;NLPAALRPTWHAPWK;RTYSLFVNSVGLKPPPFLPAVEEK;TAASSVPYASAEVSGGAAGAAPGPGK;TAETLQEAEPPPVAGPSLSEENELFGASYPLHSFPVLLQQCQK;VIAGHLGWVTCLAVDPTNEWFATGSNDR;VLACPAVHTPEMTVSELLSELSSR;VQPGSLESENGIFCCALDK;VWKPD…			-1	468740	35803	43679	33615	35158	25720	40438	34384	21665	13657	20899	22466	20429	42486	31641	46703	94099	94600	92974	85967	86778	88003	92550	81941	78914	82431	70949	82406	90259	82429	89579
KAF4638289.1	TGRH88_058960	KAF4638289.1	KAF4638289.1	KAF4638289.1 | transcript=TGRH88_058960_t1 | gene=TGRH88_058960 | organism=Toxoplasma_gondii_RH-88 | gene_product=ribosomal protein RPP0 | transcript_product=ribosomal protein RPP0 | location=CM023093:1543385-1544933(+) | protein_length=314 | sequence_SO=c	1	19	78	34.157	314	0	323.31	291610000	14	697	AGTMNVAALSR;ASVLDITDEVILEK;DILENPEAFAAVAAAAAPAAGAAAAAEAPK;DILENPEAFAAVAAAAAPAAGAAAAAEAPKEEEPEEEEDDMGFSLFD;EEEPEEEEDDMGFSLFD;EVGFPTTASAPHSILEAFK;FCTSLVLESDYSFPQMQR;FRAGTMNVAALSR;GQIEIQNEVHLIK;IKDILENPEAFAAVAAAAAPAAGAAAAAEAPK;LFALLEK;LNIKPFEYGLAIQHVYDDGSVYK;LNVGFIFCIEDPAEVR;LNVGFIFCIEDPAEVRR;MSEMPQLEK;QGVFAPIDVFIPAGPTGMDPGSTSFFQALGIATK;VLVVEADHVGSK;VPAPARQGVFAPIDVFIPAGPTGMDPGSTSFFQALGIATK;VTASAATLL…			-1	12939000	930810	1243300	905750	867890	707380	983240	830530	795030	625670	673280	752720	532520	1065900	899730	1124800	898100	1024500	905220	865450	880750	868990	843320	829170	948830	712780	899720	816240	922340	940540	960620
KAF4638294.1	TGRH88_059010	KAF4638294.1	KAF4638294.1	KAF4638294.1 | transcript=TGRH88_059010_t1 | gene=TGRH88_059010 | organism=Toxoplasma_gondii_RH-88 | gene_product=zinc knuckle domain-containing protein | transcript_product=zinc knuckle domain-containing protein | location=CM023093:1583698-1586557(-) | pr	1	4	17.9	48.542	442	0	43.957	1488100	17	64	AGPLMSGICFNCGATDHTLK;ECWTIEQVR;GHVLENCPLAQSSATGSSAAENVAK;YPQGGSCHTCGSIYHLQIECPEFQR			-1	43678	3739.4	5395.1	2556.1	4424.9	548.13	8966.2	1289.2	2735.6	2473.5	2183.1	4565.6	5182.5	4795.3	3472	3573.3	26672	29998	21793	23529	16549	30563	17712	25709	16565	22344	24690	25916	28024	21733	25706
KAF4638298.1	TGRH88_059050	KAF4638298.1	KAF4638298.1	KAF4638298.1 | transcript=TGRH88_059050_t1 | gene=TGRH88_059050 | organism=Toxoplasma_gondii_RH-88 | gene_product=zinc finger (CCCH type) motif-containing protein | transcript_product=zinc finger (CCCH type) motif-containing protein | location=CM023093:161	1	13	22.3	124.09	1199	0	116.79	6880400	41	190	AGGNVPTSPVYEQLAACGAGVTTPVVNAADR;AMEAVQNGDEEDAYMLASTPGTETGLLSR;ASLGSLLSAAGLTMAAGGAGMVDR;DAIPVQDSTHRPHDGK;DAIPVQDSTHRPHDGKR;GTEDRDPSDAVTALSSNASGSK;QSPSACDAMTSFER;RLEAQVLHLQR;SHGGAVSFSGQGQPSACENQGRPR;SSAALEGANGSRPVFETR;TPSTTGATPSPQTSYSGHGAVPFSPPCSGTSPR;VILQEQMLLQQQQAQLAGYAVER;VPAAIQELVSTSTTLLGSGGR			-1	88976	7471.9	14514	7646	9389.2	843.18	5900	4405.1	2450.3	4155.8	3859.7	2477.6	2344.4	7834.3	6250.5	9433.8	58035	70188	59329	56433	41682	53930	58377	37906	66114	50015	43261	59733	61409	55391	59469
KAF4638300.1	TGRH88_059070	KAF4638300.1	KAF4638300.1	KAF4638300.1 | transcript=TGRH88_059070_t1 | gene=TGRH88_059070 | organism=Toxoplasma_gondii_RH-88 | gene_product=putative eukaryotic porin | transcript_product=putative eukaryotic porin | location=CM023093:1640187-1645379(+) | protein_length=466 | sequenc	1	16	57.1	50.512	466	0	323.31	35419000	20	358	APIPVPYEQFSR;EGGCSYSFGPTLVIGEPDEAAQQEGQMPNFFGMAR;EWMAVAGQDNFDGFR;EWMAVAGQDNFDGFRLEATK;FGFQMNVVPPPPQAEQPPPM;LAWQGTWILNGLFSQVITPK;LQLGGELTWVAATGISMGSVGAR;LSMGTELEFTHPDMSSAMR;MGSDWAANLK;MNSDGFLQAR;SFLSGFPSFGLFDK;TRAPIPVPYEQFSR;VGWQYLFR;VLTANHTFMLGTQSK;VSMFAQDYNGFGLSGMIDYWHGDYK;YGFNENNTVTCQIGVGPDFSSPMGFANDVYSTK			-1	816520	52200	72040	48350	57150	43439	62484	64441	58270	29449	54647	45361	34797	65759	40990	87143	125770	134650	137250	147670	146110	143090	147680	145580	146370	157700	149980	152910	143820	147590	143530
KAF4638301.1	TGRH88_059080	KAF4638301.1	KAF4638301.1	KAF4638301.1 | transcript=TGRH88_059080_t1 | gene=TGRH88_059080 | organism=Toxoplasma_gondii_RH-88 | gene_product=unspecified product | transcript_product=unspecified product | location=CM023093:1646981-1648072(-) | protein_length=363 | sequence_SO=chromos	1	2	6.1	39.047	363	0.00095299	2.2414	803580	7	25	FGIDIPK;LHKPDDGHVSDAWAR			-1	2349.9	3376.7	10343	7633.3	12602		11417	7201.2	9070.3		8925.2	6822	2635.2	10786	9746.4	2349.9	15858	21042	18769	26181		25586	19331	26860		23195	21499	15787	24181	23008	23943
KAF4638303.1	TGRH88_059100	KAF4638303.1	KAF4638303.1	KAF4638303.1 | transcript=TGRH88_059100_t1 | gene=TGRH88_059100 | organism=Toxoplasma_gondii_RH-88 | gene_product=TAP42 family protein | transcript_product=TAP42 family protein | location=CM023093:1651886-1661836(-) | protein_length=512 | sequence_SO=chrom	1	14	36.3	56.86	512	0	151.04	9682300	25	217	AAAETVTQMGLILR;AADLLVQLLGK;AFWASLLSR;AVEHLSLFSVGEDWDEIATR;GRTEDGDPVDGIDEEEER;KPWVYTIK;LSLECPDLHR;LSLECPDLHRR;SFDSIVDALQQSADSSEAGPAGFSSFR;SFDSIVDALQQSADSSEAGPAGFSSFREPGPQSPAAR;SLVDSFSNAFEEEDGDSSSSNPSGDAHMSR;TEDGDPVDGIDEEEER;VVEEYSTAQAQAEREEEK;YLMVPYLLGR			-1	180090	16120	19691	19285	16901	5882.3	19928	13220	5177.7	2640.6	13087	2816.9	6290.6	24133	5300.9	9617.5	63194	65503	65870	62906	64179	71881	74235	63175	63152	66938	48732	63265	72277	64378	66650
KAF4638304.1	TGRH88_059110	KAF4638304.1	KAF4638304.1	KAF4638304.1 | transcript=TGRH88_059110_t1 | gene=TGRH88_059110 | organism=Toxoplasma_gondii_RH-88 | gene_product=unspecified product | transcript_product=unspecified product | location=CM023093:1664208-1670082(-) | protein_length=1317 | sequence_SO=chromo	1	27	37.1	139.55	1317	0	268.67	36599000	63	486	AGPSAPQALGSYEYGSLR;AGQAHQIAEDVPQVK;AKEPEDTSGWFFQQK;APSPVTGEAAATASADR;AQTDVGMQAFDSLLNSWFHSLR;AREEETPSPPAPALSWFWSK;EEALGSEAHEQLADNLLASTPNENEHSAGGDK;EVQEAEEQEGGEPDRESEGGVSFFSR;GDFLQPEESDNEGSAASPNRPPGPQQQELGEK;GEYASAPVFR;GNEASSSPGDFAAAQVVSPEAAAAAAAAAASWLDWSR;HSASSWVHSWLSSAGK;KEEALGSEAHEQLADNLLASTPNENEHSAGGDK;LAAANGVEEANVASAFSSTEDEEHASAGGSWWSSLSR;LGQWEGMAGVGDIER;LLGFHRPETDTVSPGTASSSSFPFSLR;QSVSWLPSFLS…			-1	335520	30509	29013	28029	26585	20069	25238	18173	16352	16456	23556	12602	20776	25189	21309	21668	196380	193970	183910	162290	183320	172150	178090	153300	172500	179430	153930	179760	175030	169020	176710
KAF4638306.1	TGRH88_059130	KAF4638306.1	KAF4638306.1	KAF4638306.1 | transcript=TGRH88_059130_t1 | gene=TGRH88_059130 | organism=Toxoplasma_gondii_RH-88 | gene_product=putative cell-cycle-associated protein kinase CDK | transcript_product=putative cell-cycle-associated protein kinase CDK | location=CM023093:1	1	15	70	34.285	300	0	67.914	11733000	17	291	DFPQFPPLPWDQVVPK;DLKPQNLLINR;ELHHPNIVR;LADFGLAR;LDPLGTDLLSR;LEAEDEGIPSTAIR;LLDVCDGGLEPSTTK;LRDVIHTDRR;LTLVFEYLDQDLK;LTLVFEYLDQDLKK;QAMQHPYFSDLADNIK;SFLFQLLCGIAYCHEHR;SYTHEVVTLWYR;TYSTPVDIWSVGCIFAEMVNGRPLFPGTGNEDQLMK;VLGTPQVSEHPQLAELPHWNR			-1	396290	42349	43236	44666	35339	20127	32750	25412	14832	12990	13163	13720	16431	35385	13076	32816	67711	75686	69189	62112	47571	64146	60599	60834	46230	55308	42891	46233	64409	59141	59583
KAF4638309.1	TGRH88_059160	KAF4638309.1	KAF4638309.1	KAF4638309.1 | transcript=TGRH88_059160_t1 | gene=TGRH88_059160 | organism=Toxoplasma_gondii_RH-88 | gene_product=UDP-sugar pyrophospharylase | transcript_product=UDP-sugar pyrophospharylase | location=CM023093:1712178-1717789(-) | protein_length=623 | seq	1	7	23.4	67.868	623	0	12.304	1885900	32	46	EAASGEGEVEATSEGASEEGRGEAVNSVSAGR;GIPPECALSGEADLYANNMGLLAR;LEALGSEELR;QLEQADSSYPGGLGAYLSR;SLLAASQAGANPFEAFSACHPNGER;SPCVPLAIMTSDDTHEK;TFAQLYCEYLLSIQSDLAR			-1	51255	5181.2	7364.3	7096.9	7049.9		1908.4	1036.8		2695.4	469.63	512.09	3110.2	4106.1	6480.8	4755.6	48344	56204	55217	44015		43976	32769		45312	35112	30842	44428	41739	45034	35514
KAF4638314.1	TGRH88_059210	KAF4638314.1	KAF4638314.1	KAF4638314.1 | transcript=TGRH88_059210_t1 | gene=TGRH88_059210 | organism=Toxoplasma_gondii_RH-88 | gene_product=unspecified product | transcript_product=unspecified product | location=CM023093:1741082-1749103(-) | protein_length=1742 | sequence_SO=chromo	1	13	16.3	185.81	1742	0	79.422	5341100	77	117	ADAAEEASTAPHPEAASSLATSAQLLHAAATALCELVR;ASLPSVGPGLLSPVAVAAVSR;DAGLSAPLLDIFLSLR;DDSAFLAFLFDSTPDPSLFASPR;DGEQASVYAGHCAISASPK;ELVSEDASLEVVLAIASEVSSQLDQAAK;GGSASLSLHFPLCLLASHLHPEVR;GHAAVLRDEDDLEFSSR;LSSSSLSSQPPLASAGAPFSR;LSTEGEVVAHLR;QTAAALALPVYTPHGQWAQR;STATECAYVASAALLSLGALLK;TEEPSVSASPSPSSSSAPSSVSR			-1	68817	1743	3575.6	1615.2	4134.8	826.3	2934.9	1453.1	28489	11767	628.94	1562.3	699.16	3487.2	1918.5	3981	202510	213640	186940	194150	145880	223470	182920	313360	177180	130870	185340	147600	198020	189080	218230
KAF4638317.1	TGRH88_059240	KAF4638317.1	KAF4638317.1	KAF4638317.1 | transcript=TGRH88_059240_t1 | gene=TGRH88_059240 | organism=Toxoplasma_gondii_RH-88 | gene_product=putative methyltransferase MTA70 | transcript_product=putative methyltransferase MTA70 | location=CM023093:1775450-1781658(-) | protein_length	1	7	22.3	84.644	793	0	37.651	1594400	36	59	ADGDSQDAPAPVVGALSPFPYPLLSLASLNSVTVIK;AVDCHIELNAFAAHLK;EGLPVAEVPSASNPENETSNADEK;IVLPHTDVSLGDCSYLDTCR;LPELRPAVSAPAEPAETGVSGR;LPGTLEELLLFVLR;STSGASVPSVSPSPAPFVAQGSNAASGAVGAAAAPDPAVFSDSGR			-1	31961	2162.7	2538.9	2122.4	2936.6	1710.5	2355.7	1770.3	1721.8	1353.6	1849.2	2407.1	1476.6	2487.5	2390.6	2677.6	27225	30758	30997	29311	26303	36164	29243	26802	23581	28059	37870	24024	32930	28707	44656
KAF4638323.1	TGRH88_059300	KAF4638323.1	KAF4638323.1	KAF4638323.1 | transcript=TGRH88_059300_t1 | gene=TGRH88_059300 | organism=Toxoplasma_gondii_RH-88 | gene_product=unspecified product | transcript_product=unspecified product | location=CM023093:1829744-1834973(-) | protein_length=823 | sequence_SO=chromos	1	2	7.8	87.38	823	0.0034311	1.3968	64934	19	3	SSNLVENCEQAAVSLQEK;VVEAASEQTQDLSLSSSLPAQEGGATLSSTEIPTQDAVTDALLHVR			-1	1873.1										692.2	852.27	1873.1													9772.3	13084
KAF4638325.1	TGRH88_059320	KAF4638325.1	KAF4638325.1	KAF4638325.1 | transcript=TGRH88_059320_t1 | gene=TGRH88_059320 | organism=Toxoplasma_gondii_RH-88 | gene_product=protease inhibitor PI1 | transcript_product=protease inhibitor PI1 | location=CM023093:1843309-1845704(-) | protein_length=439 | sequence_SO=c	1	11	48.1	47.823	439	0	52.309	5923100	21	144	ALHTEALLANFK;EEGVDPDSQSSVVLQAANR;ELMEAFLPQFR;EQPDLLNDLVQGMADSSGTELQDVELTIR;IVDLLPPAAVTPETTLLLVGTLYFK;LYSSLVSGQHK;NLFVSDVFHR;QGPSGATISQEGIR;SAADAAACLNEAIPAVSQK;SADGDCNFAFSPYAVSAVLAGLYFGAR;VSGDTISLTSALESLGVTDVFGSSADLSGINGGR			-1	249150	13673	11249	16278	17917	22395	28006	15695	5590.8	18888	26452	6877.8	9835.4	20788	15310	20194	97597	88379	100400	111830	118480	120780	109200	126770	108620	137200	80335	109740	104530	120090	100040
KAF4638326.1	TGRH88_059330	KAF4638326.1	KAF4638326.1	KAF4638326.1 | transcript=TGRH88_059330_t1 | gene=TGRH88_059330 | organism=Toxoplasma_gondii_RH-88 | gene_product=HCNGP family protein | transcript_product=HCNGP family protein | location=CM023093:1848532-1852895(-) | protein_length=493 | sequence_SO=chrom	1	5	27.2	51.243	493	0	99.696	2459400	17	82	AAAAQAGAVASSLQQQLQQR;EAGESSEIVGGDGGLTPPPAAAAR;IPSPSGATGHSSETGWTSR;TALSASGDLTDSSPVDGSLAVLSNDEATQQTSSGVSR;VTDPTGPASASAAASSAVAAAAHLTAVIQQAALK			-1	90591	9072	10661	6312.3	8195.1	3438.5	8090.4	7817.4	3098.7	1920.7	4580	5461.8	6454.6	5380.4	3712.7	6395.2	28876	29971	27218	27791	24218	28770	26815	15340	19369	19770	23021	20878	27951	24239	27453
KAF4638328.1	TGRH88_059350	KAF4638328.1	KAF4638328.1	KAF4638328.1 | transcript=TGRH88_059350_t1 | gene=TGRH88_059350 | organism=Toxoplasma_gondii_RH-88 | gene_product=glutaminyl-tRNA synthetase (GlnRS) | transcript_product=glutaminyl-tRNA synthetase (GlnRS) | location=CM023093:1859387-1866821(-) | protein_le	1	37	62.3	95.498	860	0	323.31	218090000	44	1177	AHPAAQTALSSALR;AIPGAGALSGAGAK;APEASDNPGLSACIDFFAR;ASGAPGGVEAAVDVCEQWAAFYGVSGK;DALHVVAHRR;DASGLVTELLCTYDPQTK;FAIQDPIAVTITNYGDK;FPPEPNGFLHLGHAK;FSTSSSFLFGTPQPSLADMTLFALLK;GAIHWLSEK;GEQPSPIAAGEALSDYAAAR;GLAFVDDDSLEEIR;GLAFVDDDSLEEIRR;GSISQPGENSPFR;HFSSWSACVAK;IDMTHSNMNMR;IDMTHSNMNMRDPVLYR;KGEQPSPIAAGEALSDYAAAR;LAASTGDPFASLLK;LASLPPLSTVTDVVLAYIEQNLK;LFTKPNPEEEDESNPNASWR;LGFFTPDGSTLPEEADNTK;LNVTYTVMSK…			-1	3409100	220690	251830	200510	271520	201380	261970	205670	188350	147340	212740	219850	186580	285350	247600	307700	450710	405080	423980	464020	433810	445120	495870	477210	478010	478620	493940	504590	470970	465850	480330
KAF4638329.1	TGRH88_059360	KAF4638329.1	KAF4638329.1	KAF4638329.1 | transcript=TGRH88_059360_t1 | gene=TGRH88_059360 | organism=Toxoplasma_gondii_RH-88 | gene_product=unspecified product | transcript_product=unspecified product | location=CM023093:1870326-1875119(+) | protein_length=1468 | sequence_SO=chromo	1	2	2.5	160.53	1468	0.0089561	0.93487	95561	79	2	ELSLGLWGIAQCHAATAASSSIEDGRGR;LPLSASALR			-1	213.4						213.4	996.24
KAF4638331.1	TGRH88_059380	KAF4638331.1	KAF4638331.1	KAF4638331.1 | transcript=TGRH88_059380_t1 | gene=TGRH88_059380 | organism=Toxoplasma_gondii_RH-88 | gene_product=unspecified product | transcript_product=unspecified product | location=CM023093:1877935-1885807(+) | protein_length=1589 | sequence_SO=chromo	1	15	18.6	174.7	1589	0	85.223	4381300	73	186	DELNLADETLLDVLVGVIK;DGIIPSGFLWPFDYPVK;GAPPRPQQAHAVATHHQLAAQHESR;GESGSVSVSPQTASVIHVER;GTGSGSAEGDELEGVFLETVYNPFK;LLAQQQATAYQHGGAGSAVSERPSQAELPGYR;NMTHVAAHLR;QADGVGPHQEYSMAQQQR;QAEEELNSLTSDALQVK;QLEISNWGFVPASSR;QQLLQQQHMMAVLHHQQQQK;RGDENPEEGGEACSADWVSQNESDSR;SDAPQPETGHIAASEGEGK;TENDSAPATGENAASCDDVQR;VVMLHEQQQVLR			-1	43689	3813.6	3713.4	2318.5	4118.8	2506.7	3538.2	2296.3	2357.9	698.33	2389.7	3929.4	1888.8	3079.3	3338.2	3701.3	37220	33637	32186	42661	33770	35729	32128	36052	19708	36412	53605	31719	36365	35605	35872
KAF4638334.1	TGRH88_059410	KAF4638334.1	KAF4638334.1	KAF4638334.1 | transcript=TGRH88_059410_t1 | gene=TGRH88_059410 | organism=Toxoplasma_gondii_RH-88 | gene_product=unspecified product | transcript_product=unspecified product | location=CM023093:1896460-1898290(+) | protein_length=380 | sequence_SO=chromos	1	20	77.9	42.114	380	0	239.32	45932000	19	459	ANTSPSTPAAPISDSVVYCEPLQTAEPQPLLDK;CYAGWPGDSAPSSPR;FYHNDLMLDNIMIPGK;GSYLEHYPVPPPLDGHNFSGDALLR;HELEINTVQSILTTTPPLSVPESVIDSAASSPR;KHELEINTVQSILTTTPPLSVPESVIDSAASSPR;LNPSDPLSYR;LVGVPSFNATR;MGEICPGTVSSYVDVPNFGR;MTPHDIFK;NPLQALFCCQIAETEEEEYQYK;QADGTVYPLITLPK;QEFLDLTGVAHPEQHAQR;RQEFLDLTGVAHPEQHAQR;STSQQNEIAASYFMNPVVK;VFTYDEIYK;VFTYDEIYKK;VVEPFSLPK;WQAAAPAHPNTSAGALAWSTEPAK;YLFPLNR			-1	1193800	82284	102510	87733	92467	58952	107000	90199	48528	38359	79971	100590	54174	105400	56796	88801	178870	172430	178600	170420	163810	170460	170870	159900	175340	171660	211250	181930	172990	171210	165410
KAF4638337.1	TGRH88_059440	KAF4638337.1	KAF4638337.1	KAF4638337.1 | transcript=TGRH88_059440_t1 | gene=TGRH88_059440 | organism=Toxoplasma_gondii_RH-88 | gene_product=unspecified product | transcript_product=unspecified product | location=CM023093:1902869-1905527(+) | protein_length=577 | sequence_SO=chromos	1	13	39.9	63.755	577	0	148.29	20167000	28	290	AFSWNESTCR;DINGTSMTDLILIMEEAGDAER;EAFAVPTSCVASR;EPAGDLISFISDK;GGHLIDPIK;GILAAVAAAAVAAGLFGAVR;GPEDDAVLRPPSLSPTTADVFEDGEDSGHMR;HTLTSFYR;NGNDISGVIVDLDFRPAPFAVPR;RADVQTGDDISFLLEEERDDK;VGQTGRPPQTGAESPPEGPSRPSYLSEGWAAVR;VQANNSQGNLEVTYR;YYLSLGHALTTR			-1	342190	11082	27699	31579	21466	22265	15328	20660	25933	12014	25819	18262	15063	24078	40143	30799	107180	91599	94929	90471	94059	85572	79304	131910	76576	98128	84067	83815	91556	118580	92266
KAF4638338.1	TGRH88_059450	KAF4638338.1	KAF4638338.1	KAF4638338.1 | transcript=TGRH88_059450_t1 | gene=TGRH88_059450 | organism=Toxoplasma_gondii_RH-88 | gene_product=RNA recognition motif-containing protein | transcript_product=RNA recognition motif-containing protein | location=CM023093:1907373-1909289(-)	1	11	41.9	38.116	351	0	92.473	14451000	17	168	DAIAQLHGRPPPGMR;GAAPLRVEIPLAR;GAYGAYGPPGSYYDR;GIGDVGFAEVR;GLPPSGSWQDLK;IYIGSLPGEYTDK;RDMMEAIEVLDGSTFR;RTVSGAGYCFLEYADPR;SSRPDGFGEEALPR;TVSGAGYCFLEYADPR;YGSLYESSNGGYSTGGTDAYR			-1	580250	32270	40285	53725	25103	42443	37145	46231	22426	21644	48426	27450	35480	58523	37981	51117	108530	101330	119710	84456	118340	114750	137740	106970	137220	116870	94216	117910	113430	107610	111400
KAF4638339.1	TGRH88_059460	KAF4638339.1	KAF4638339.1	KAF4638339.1 | transcript=TGRH88_059460_t1 | gene=TGRH88_059460 | organism=Toxoplasma_gondii_RH-88 | gene_product=unspecified product | transcript_product=unspecified product | location=CM023093:1911236-1913596(+) | protein_length=194 | sequence_SO=chromos	1	2	20.6	20.401	194	0	3.8807	91714	11	7	HAASVAAYLPGHQR;IEAAAQVVDCEELGNGCTVTQGVQVK			-1	3812.7	988.48	643.62		1472.1				644.71							3168	8251			10600				6113							12525
KAF4638340.1	TGRH88_059470	KAF4638340.1	KAF4638340.1	KAF4638340.1 | transcript=TGRH88_059470_t1 | gene=TGRH88_059470 | organism=Toxoplasma_gondii_RH-88 | gene_product=unspecified product | transcript_product=unspecified product | location=CM023093:1918716-1920061(+) | protein_length=108 | sequence_SO=chromos	1	2	38.9	11.564	108	0	22.565	967080	5	24	QEHEAPPAQDSADDPYSAMLSR;VGGCPFAGMMSTGVCPVTGK			-1	140200	16214	26495	7902	15417	4648.3	16081	6497.2				2789.9		13150	13243	17762	27684	39646	25486	23860	18560	26621	25440				11559		21242	23739	26069
KAF4638341.1	TGRH88_059480	KAF4638341.1	KAF4638341.1	KAF4638341.1 | transcript=TGRH88_059480_t1 | gene=TGRH88_059480 | organism=Toxoplasma_gondii_RH-88 | gene_product=DNA-directed RNA polymerase II RPB10 | transcript_product=DNA-directed RNA polymerase II RPB10 | location=CM023093:1921513-1922713(-) | protei	1	4	69.4	8.539	72	0	19.045	4051900	4	70	LLAYNIYEK;MLLTHADLIDK;VIAHLWEK;WIDMIDEDRPEGEALDILGLDR			-1	364030	11461	36797	29544	34725	26448	33457	28867	43103	9452.4	22262	9751.5	23388	34939	25778	37159	87415	67670	80817	69736	79874	70642	79557	62412	87575	72642	67900	86035	68774	73575	74046
KAF4638342.1	TGRH88_059490	KAF4638342.1	KAF4638342.1	KAF4638342.1 | transcript=TGRH88_059490_t1 | gene=TGRH88_059490 | organism=Toxoplasma_gondii_RH-88 | gene_product=ribosomal protein RPS27 | transcript_product=ribosomal protein RPS27 | location=CM023093:1923602-1925409(+) | protein_length=151 | sequence_SO	1	2	9.3	16.95	151	0	6.6948	17201000	8	65	LIPNPNSFFMDVK;RLIPNPNSFFMDVK			-1	2075900	197860	94316	138360	189340	133750	155810	153360	88563	102050	63714	97165	135010	218720	112870	194980	375720	298350	512280	328930	336120	394700	389780	274110	460140	249000	343520	380770	389980	345770	332010
KAF4638343.1	TGRH88_059500	KAF4638343.1	KAF4638343.1	KAF4638343.1 | transcript=TGRH88_059500_t1 | gene=TGRH88_059500 | organism=Toxoplasma_gondii_RH-88 | gene_product=DNA-directed RNA polymerase III RPC6 | transcript_product=DNA-directed RNA polymerase III RPC6 | location=CM023093:1927145-1937952(-) | protei	1	3	13.8	35.622	325	0	3.3875	118230	13	8	FPALYDPSAVPCSTCPVK;GTGLCCLLRPSNVIGK;STGLQTHIIQR			-1	8307.8	1314.5	1617.7	786.98				639.98						1687.7		3047.8	10053	10815					10907						7490		10646
KAF4638345.1	TGRH88_059520	KAF4638345.1	KAF4638345.1	KAF4638345.1 | transcript=TGRH88_059520_t1 | gene=TGRH88_059520 | organism=Toxoplasma_gondii_RH-88 | gene_product=calcium-dependent protein kinase CDPK9 | transcript_product=calcium-dependent protein kinase CDPK9 | location=CM023093:1948071-1962723(+) | pr	1	15	39.5	75.6	666	0	118.52	8082700	39	239	ALNHPNIMK;DLKPENILFVDSSPDSPIK;EAFIDILQQYHAYHYAR;ELNETDILELRK;EQSLVLASYIMYPAHHGICEVYK;HHGGQVTVNVSCGSATSQR;ILTVDPPTTGEEWQCVTSQAK;LSAAQALEHPWFQFMQGR;LTEEAFNSVSNGKPTINLMQASTGLEFALK;QILSACAYCHER;RLHPVCPLPDK;SIGIQSPDQWELIK;SPITEEQVSHWMR;VIDFGLSDTMQR;VIESELAAIVDSIDAQHQGFIGYNEFISALLLR			-1	114290	7262.1	12338	9971.2	11325	2821.9	7128.7	6984.3	6502	2357.3	5860.9	4222	3434.4	14770	8886.9	10424	47353	56367	50422	47318	33545	50009	46546	54382	34041	43889	47311	44907	49471	47586	46385
KAF4638352.1	TGRH88_059590	KAF4638352.1	KAF4638352.1	KAF4638352.1 | transcript=TGRH88_059590_t1 | gene=TGRH88_059590 | organism=Toxoplasma_gondii_RH-88 | gene_product=unspecified product | transcript_product=unspecified product | location=CM023093:1991538-1993328(-) | protein_length=195 | sequence_SO=chromos	1	2	20	20.82	195	0	6.0246	153680	13	8	AVEQALAALEQNGYVELCGR;LQATPAAGDTECTDTSGDR			-1	11822	2248.1	3546.2	1251.8	1411.4											3364	11788	14440	10531	10539											13551
KAF4638354.1	TGRH88_059610	KAF4638354.1	KAF4638354.1	KAF4638354.1 | transcript=TGRH88_059610_t1 | gene=TGRH88_059610 | organism=Toxoplasma_gondii_RH-88 | gene_product=unspecified product | transcript_product=unspecified product | location=CM023093:2002782-2014628(-) | protein_length=2213 | sequence_SO=chromo	1	55	48.4	243.03	2213	0	323.31	70659000	108	1128	AAAAEAFPHYQPVMSAMQTATAEAGLWGR;APETPEAILPEER;AVYLIGYPAAGLAAVAAYSYATR;DAAVDDRPLYALVPPLATLQR;DGSFGSVTEPEVDAAEGWELESQAEAVEK;DMMLEEDESVTPK;DPATAVSAEMGSDPR;DRETIHTPSSPPEVSLPTLNSVETQVAATAGPK;EAVYEEDIRQEEYR;EGWVLEAPEER;EIIPEADESVRPQHSEPLTFER;ESMTSDGQESVAPYGHESVALDAEESVAPEEHESVTPK;ETIHTPSSPPEVSLPTLNSVETQVAATAGPK;FSEEVAHAEDSHRLESTDRVEETSR;GAASSTETVESGSPEDQADEQDLR;GAASSTETVESGSPEDQADEQDLRVPAEDGLALLIHVQQETR;…			-1	326820	28579	33531	31105	19012	19503	24373	17293	21031	11758	18866	14327	15073	23609	23558	25203	122190	116300	126030	92759	105920	96924	93438	122360	90514	102110	92853	98498	94192	107400	96477
KAF4638367.1	TGRH88_059750	KAF4638367.1	KAF4638367.1	KAF4638367.1 | transcript=TGRH88_059750_t1 | gene=TGRH88_059750 | organism=Toxoplasma_gondii_RH-88 | gene_product=3-ketoacyl-(acyl-carrier-protein) reductase | transcript_product=3-ketoacyl-(acyl-carrier-protein) reductase | location=CM023093:2096566-21003	1	12	65.7	39.01	376	0	294.85	55346000	15	324	AIADALAEGGVSHLICVAR;DVAALAAFLASDQAGYITGK;GFSASGHAVDVGDGPAVAALCEELLQQYPHIDILVNNAGITR;GQASDARPLSTTSCSAYK;IINISSVIGVGGNPGQANYAASK;LVASTAPASSFSGASGFLSPVPLGFSAAAPLR;MNEQEWNDVINTNLNSAFYFSSHIIK;NITVNAIAPGFIR;QQAACDEAAADLRR;RGFSASGHAVDVGDGPAVAALCEELLQQYPHIDILVNNAGITR;SIQAHGDGSAHSANALPSSSPSSFLR;VIPVDGGMLFGGN			-1	2757300	199040	225490	186910	215280	163110	209450	188640	144190	126230	180690	138900	113990	241450	177310	246580	404920	401890	419560	421720	427730	381850	422090	386920	431320	390910	364360	405390	431640	428870	436520
KAF4638375.1	TGRH88_059830	KAF4638375.1	KAF4638375.1	KAF4638375.1 | transcript=TGRH88_059830_t1 | gene=TGRH88_059830 | organism=Toxoplasma_gondii_RH-88 | gene_product=PCI domain-containing protein | transcript_product=PCI domain-containing protein | location=CM023093:2160330-2165713(+) | protein_length=463 |	1	22	66.7	51.722	463	0	323.31	123500000	24	748	AIGDALQLSEAGAEEVAVQAIGQGIVDAK;ALMGCMQSVK;EEILSNGATISAAVELVEDSIR;HPQVFEEHGLNYEQCLGK;HVQFFQNEK;IENVEQAGQAAGTLCSVFR;IRDHFQLFELLLSQHQLVFNYATQAR;IRLLAVASLVHGR;KADEAYPFLK;LLAVASLVHGR;LPDVIVFDGLMDLHAVVHLR;NPSQTQSYYTQFLEQFDK;NPSQTQSYYTQFLEQFDKDEETGEQK;NQVASAAASAAGSSPGGLASPGASLASGGIATPQQ;QQWEELLER;QVFLILANELK;QVFLILANELKK;RHVQFFQNEK;RQVFLILANELK;RQVFLILANELKK;TAHAPLIELLQIFVNQGPK;TTFVPLATDGDGTASAVAVGDWLLQI…			-1	2245500	170020	226250	139870	175630	121360	158690	136060	128390	87783	143010	119170	91488	197870	150450	199450	520410	523000	494160	492600	475850	505210	459650	468960	500500	494590	448970	440730	544440	503950	523090
KAF4638380.1	TGRH88_059880	KAF4638380.1	KAF4638380.1	KAF4638380.1 | transcript=TGRH88_059880_t1 | gene=TGRH88_059880 | organism=Toxoplasma_gondii_RH-88 | gene_product=DHHC zinc finger domain-containing protein | transcript_product=DHHC zinc finger domain-containing protein | location=CM023093:2203285-2207689	1	3	14	47.156	430	0	12.553	633180	15	27	FDWSWFLPVTPR;IRDFHPGYATTCTHCAQGLRPER;LDPQSPVGGETAFPSGDSSIPVGLR			-1	41020	5560.1	7342.5	5484.8	2547.2	3868.9	4639.8							2895.8	3308.9	5371.6	19603	19811	19598	16307	21724	16809							14847	13459	13941
KAF4638381.1	TGRH88_059890	KAF4638381.1	KAF4638381.1	KAF4638381.1 | transcript=TGRH88_059890_t1 | gene=TGRH88_059890 | organism=Toxoplasma_gondii_RH-88 | gene_product=putative RNA-binding protein Nova-1 | transcript_product=putative RNA-binding protein Nova-1 | location=CM023093:2210947-2212185(+) | protein_	1	12	54.9	41.437	412	0	323.31	35968000	17	266	AAALGIASCIQSDPYLR;ETVTSHFGTSGTQSGAQAGSTGSGSPELAR;HSAAGPVSVQGGPSAASSGNGMGAAGGPLELHSAVQQPHGLQGNLHYLHSGGYGY;IVLSGTVGAVHSAHLLLLQR;LSPLNAFYPGTQDR;MITISGVLEQVR;MIVNNVAAGAIIGK;NGACVTEVINATGAR;NGIAIAAMEQQTGCALK;RSAFQGPCYLK;SAFQGPCYLK;VLVMSGEQEQVNNALVLILGK			-1	1303300	108760	124890	97876	118750	66252	95246	99966	43629	78026	103500	47818	33041	111270	75253	98997	268020	251360	270010	271140	276400	251970	233520	240210	244420	246120	185410	238160	245780	265200	258590
KAF4638382.1	TGRH88_059900	KAF4638382.1	KAF4638382.1	KAF4638382.1 | transcript=TGRH88_059900_t1 | gene=TGRH88_059900 | organism=Toxoplasma_gondii_RH-88 | gene_product=putative alkyl hydroperoxide reductase/ Thiol specific antioxidant/ Mal allergen | transcript_product=putative alkyl hydroperoxide reductase/	1	10	62.8	21.722	196	0	323.31	311540000	13	432	EGVLQHCVINNLPLGR;FVHNAWR;GCQLLGVSVDSK;GLFLIDK;ISFPLLADVSHK;ISLSQFK;MAEDYGVLHPEGMAFR;MLDALQHVEQYGEVCPANWK;PAPMVSQPAPAFEAEAVMADGSFGK;RGCQLLGVSVDSK			-1	13120000	897900	1031000	997610	993690	663150	1020900	878470	871460	554430	838400	622150	643730	1063700	944820	1098300	1297500	1267600	1413700	1190300	1144100	1281600	1478100	1516500	1315500	1332200	1085600	1389500	1295600	1310200	1336500
KAF4638383.1	TGRH88_059910	KAF4638383.1	KAF4638383.1	KAF4638383.1 | transcript=TGRH88_059910_t1 | gene=TGRH88_059910 | organism=Toxoplasma_gondii_RH-88 | gene_product=unspecified product | transcript_product=unspecified product | location=CM023093:2217900-2219253(-) | protein_length=182 | sequence_SO=chromos	1	6	61	20.699	182	0	57.537	15109000	12	145	ENTEANADFPSATTCASGAETK;FCVDCIEELQATQFK;HREPEGDCMVCFEELSR;LAFPESDDQEISALWYAK;QFVIVDEDTEQPGEEQTSKPF;QVADSSNSEDSCPWFPAK			-1	1152300	76932	80758	74686	101380	65109	93501	80498	53432	62408	63591	55152	65635	99030	79999	100180	91449	88075	87122	111820	100590	113760	112000	99257	105110	111260	89836	107630	111760	99111	106970
KAF4638390.1	TGRH88_059990	KAF4638390.1	KAF4638390.1	KAF4638390.1 | transcript=TGRH88_059990_t1 | gene=TGRH88_059990 | organism=Toxoplasma_gondii_RH-88 | gene_product=unspecified product | transcript_product=unspecified product | location=CM023093:2266867-2268711(-) | protein_length=383 | sequence_SO=chromos	1	2	9.4	42.948	383	0	4.8357	35779	22	3	AFQEEEATLQDFIDASYHER;ECNIVETAVGALMLTR			-1	1626.3			839.56		516.84								269.94					12346		8914.1
KAF4638397.1	TGRH88_060060	KAF4638397.1	KAF4638397.1	KAF4638397.1 | transcript=TGRH88_060060_t1 | gene=TGRH88_060060 | organism=Toxoplasma_gondii_RH-88 | gene_product=unspecified product | transcript_product=unspecified product | location=CM023093:2307546-2308833(+) | protein_length=134 | sequence_SO=chromos	1	5	52.2	15.379	134	0	58.891	20065000	8	168	CPSVSLLFGK;HQLEIPVETIEK;LDAYHLLEASQSETAAK;RCPSVSLLFGK;SALSDLNWFSDLADIYSGQQTMAEMDVALK			-1	1897900	127160	157680	127550	171290	122100	152820	93835	109820	57520	132670	100530	98978	160090	129490	156430	137950	140980	137490	158780	160940	151280	153650	151200	136100	162190	143780	152520	153790	142520	143350
KAF4638398.1	TGRH88_060070	KAF4638398.1	KAF4638398.1	KAF4638398.1 | transcript=TGRH88_060070_t1 | gene=TGRH88_060070 | organism=Toxoplasma_gondii_RH-88 | gene_product=ribosomal protein RPS8 | transcript_product=ribosomal protein RPS8 | location=CM023093:2311518-2315320(-) | protein_length=205 | sequence_SO=c	1	10	50.2	23.462	205	0	135.52	160250000	10	292	ADGYILEGEELMFYK;FELGRPPAMTK;KFELGRPPAMTK;LDPLLEEQFNTGR;LDTGNYSWSSQK;LLACISSRPGQSGR;LLGVVYNASNNELVR;NSIVAIDATPFK;RKFELGRPPAMTK;SFYGLDLGK			-1	15064000	1322100	1460800	921270	1006600	995910	1190400	780310	569330	700580	807950	694450	899370	1253600	1034700	1426100	1169900	1295700	1167000	1115800	1187800	1143700	1131900	777690	1130400	1013100	867520	1224400	1143200	1076100	1150200
KAF4638399.1	TGRH88_060080	KAF4638399.1	KAF4638399.1	KAF4638399.1 | transcript=TGRH88_060080_t1 | gene=TGRH88_060080 | organism=Toxoplasma_gondii_RH-88 | gene_product=mitotic checkpoint protein, BUB3 family protein | transcript_product=mitotic checkpoint protein, BUB3 family protein | location=CM023093:23168	1	18	80.4	36.574	332	0	173.19	43251000	17	408	AFAMDNSDTYLTVADSK;AFAMDNSDTYLTVADSKK;CFPNGTGFAAASIEGR;DSISSLCYAPSHGK;EGTGEVACPVNALSFHPQYGTFATGGSDGGVSVWDGQSK;FEFDMPLLDACFLGDSAK;GPIPTAPAPQIVVR;IYDVDANEQLHK;LPAFPTSVAALAFNPSGNQLAIGVSYLYEK;MPQSAPICQAQLHGK;QGPQGLASPDFR;QGPQGLASPDFRDQILK;QVSLCDLQTEK;RTYVYDLR;SILAATSWDK;VAWEYFDMNPEVQSK;VVSLGSHTGAVK;YHVPTNLVYTAGWDGIVK			-1	1586300	101400	135470	115300	150150	92471	134210	122000	78477	80112	97683	73831	82118	107990	98556	116490	138240	135480	133030	151810	140630	142170	139670	137320	127770	147900	118310	135860	144220	148710	142340
KAF4638403.1	TGRH88_060110	KAF4638403.1	KAF4638403.1	KAF4638403.1 | transcript=TGRH88_060110_t1 | gene=TGRH88_060110 | organism=Toxoplasma_gondii_RH-88 | gene_product=microneme protein MIC9 | transcript_product=microneme protein MIC9 | location=CM023093:2330751-2331653(+) | protein_length=300 | sequence_SO=c	1	4	34	31.585	300	0	35.744	1637600	7	45	ECRPNGQYYACICQAGYQVVSTNTGSR;NPCGPHGNCIPNLSTYTYTCSCEGGYVEAAVSGKPTCQR;QSPNSNDALYAHDFEGMY;YVQSCTATNTGYTCECVK			-1	187890	13854	17130	13123	10776	10829	14068	11442	11674	7446.8	12525	9063.2	10548	16174	12891	16345	33937	35304	34451	35745	29751	30476	31887	33764	26535	32267	25422	30488	34627	30189	33107
KAF4638404.1	TGRH88_060120	KAF4638404.1	KAF4638404.1	KAF4638404.1 | transcript=TGRH88_060120_t1 | gene=TGRH88_060120 | organism=Toxoplasma_gondii_RH-88 | gene_product=microneme protein MIC8 | transcript_product=microneme protein MIC8 | location=CM023093:2333720-2335774(+) | protein_length=684 | sequence_SO=c	1	24	54.2	74.533	684	0	323.31	74022000	28	555	AGFDLTTLPDGVSQK;AGYTEVFVNGK;AYGYSCLCAAGAMVQVINGK;CIPEGDTYDCECNPGFVK;EPPDPDDENSWLCR;FCNPEEECASHCGSAAAVK;FQENCDVNAICVHANR;FQENCDVNAICVHANREDGGAYCQCK;GCVEGNQCSLNPCGEQEAVQR;GDPCTLNMCGGNEAVQECTTDGTAYGCTCKPGYSIAIK;GGERDDEDLAPPPR;GTYCPEDFCCSK;IDFCQLQPCGAGTCTR;LKEPPDPDDENSWLCR;LQCLPESTDQTDFDSK;NDPCGPETAVIQCYSHGTSYR;NFCYEEPCGTR;NRGGERDDEDLAPPPR;RFQENCDVNAICVHANR;RFQENCDVNAICVHANREDGGAYCQCK;RVLPDGNFICADPAS…			-1	1665600	148260	122340	154680	98569	93029	107520	106340	85671	93373	116810	95715	81628	111780	116570	133310	260630	260860	283200	235200	237840	230550	281300	255170	256460	254230	221960	268670	228890	244370	226080
KAF4638405.1	TGRH88_060130	KAF4638405.1	KAF4638405.1	KAF4638405.1 | transcript=TGRH88_060130_t1 | gene=TGRH88_060130 | organism=Toxoplasma_gondii_RH-88 | gene_product=dipeptidyl peptidase iv (dpp iv) n-terminal region domain-containing protein | transcript_product=dipeptidyl peptidase iv (dpp iv) n-terminal	1	20	21.1	205.63	1883	0	59.527	4053600	84	157	CSVSCICGSVEGNAEFPELCSSRPPTDSSTR;GASQALEIDSGNVAR;HSEEAEELLVQEEHHFPFAGMDNVR;IVNGLAEYVAQEEMYR;KGEESGAASSCDVTFFATNPLTPFSYMVPNANDSVSR;LISVLAPPTSPIFSSSGHR;LPLDLQWK;LPLVVHQHHAR;LPQYQASDASEGGAAGAGADSK;LYGAPVR;QGTAACSENQVGTGTGVAPAHTPGGK;QPWALVTNPAVEGTHSFIVSEK;QQNVSQDVDLQLLHGCEQLTYAYGDTAAFGK;SCLLSVHESEEK;SGSCAPMHAPALHVVSGSDSENAQK;SILDFSFSPDASR;SLEDPVSPPPLLLLQLQDR;SVNLTPPGQASTETEK;TNPEGASESSPPTASTDSEPGSK;VA…			-1	35455	992.17	4131.8	2212.3	2853.4	1448.2	3915.2	2416.4	727.86	1137	2517	787.14	2583	3778.4	1540.3	4414.6	32304	41671	29542	40718	33907	50131	36906	33947	34524	39634	27662	37535	39462	17507	41696
KAF4638406.1	TGRH88_060140	KAF4638406.1	KAF4638406.1	KAF4638406.1 | transcript=TGRH88_060140_t1 | gene=TGRH88_060140 | organism=Toxoplasma_gondii_RH-88 | gene_product=phospholipid-translocating P-type ATPase, flippase subfamily protein | transcript_product=phospholipid-translocating P-type ATPase, flippase s	1	18	14.7	265.76	2427	0	117.41	5397700	105	190	AADILMVMALCHSVLPK;ACAQSVALMEELGSITHVFSDK;AGTPQSATPGGSSVGTVR;AVLDGLPAQAFPSGSEVNPSLWNRPFASVLPENNAESSVLPTR;DVAAGSCGPFEQGSLAR;EAEYDASSPDELALTAAAK;EQLHQYMSYIVAAQLASEAFEQIALK;FSGVVTLNPASPVHGR;GGAGGLSTQNASGANCQGPMR;LSPAQVEDIVQEYLEHFDK;METAIAIGHSCSILTDATYNAIVDGTSEEMVK;RLSPAQVEDIVQEYLEHFDK;TAGQCIHCLAGAVK;TGTLTQNLMQFR;THTPSSSQPESPGNSHFHLAK;VAVSPSVLAVPGAEAAR;VSPVPVASPLLASETSSLVPGLLGK;YFFGLANLCSTVIACR			-1	35484	2164	3227.3	2768.6	4813	1536.5	3069.7	1684	426.15	823.88	1692.2	3608.5	833.25	3491.3	2202.4	3143.2	34837	36589	35139	42420	34696	40269	33071	40284	26345	35307	49725	26826	37710	37150	38054
KAF4638410.1	TGRH88_060180	KAF4638410.1	KAF4638410.1	KAF4638410.1 | transcript=TGRH88_060180_t1 | gene=TGRH88_060180 | organism=Toxoplasma_gondii_RH-88 | gene_product=unspecified product | transcript_product=unspecified product | location=CM023093:2396311-2408608(+) | protein_length=2121 | sequence_SO=chromo	1	3	3	221.14	2121	0.0080446	0.97547	102380	104	3	AWATEADAEHIEEDGEVERGGEK;GFLSPEDAETSACPASDR;GTEAPPTAAPSSNPTAAVFSASR			-1	326.44						169.96							156.49		657.96
KAF4638411.1	TGRH88_060190	KAF4638411.1	KAF4638411.1	KAF4638411.1 | transcript=TGRH88_060190_t1 | gene=TGRH88_060190 | organism=Toxoplasma_gondii_RH-88 | gene_product=origin recognition complex subunit 2 protein | transcript_product=origin recognition complex subunit 2 protein | location=CM023093:2413193-242	1	4	9.4	95.433	884	0	26.188	657770	38	35	ASSLAGPSVSASSPSLPCSSGR;ATPAQLEQLLAILEQYGI;QASAVASQGGVALVSPAAAASK;SALEEASDGVSVHPDTATAQK			-1	17310	1458.4	1748.7	1659.1	1989.1	2076.9	1615.7	306.37			575.53	1619.7		1296.1	1569.1	1394.9	16066	15492	16259	19414	15709	15726	11519			15679	20379		12496	20044	12232
KAF4638412.1	TGRH88_060200	KAF4638412.1	KAF4638412.1	KAF4638412.1 | transcript=TGRH88_060200_t1 | gene=TGRH88_060200 | organism=Toxoplasma_gondii_RH-88 | gene_product=unspecified product | transcript_product=unspecified product | location=CM023093:2423999-2436808(+) | protein_length=2313 | sequence_SO=chromo	1	6	5.9	246.58	2313	0	21.27	925240	103	49	ALGDALAAEQPRPGAEAEGLLGR;DAYLAGDHLVEIAPHLEDVSLTQHLEK;FLAGSHASASPETAK;GEAPETTTGCADLGTVEASSK;LSLTSPTGTSSLSSPCSFSAGAATEK;QTFLISPSPAWGAPLPALAEELTK			-1	5984.6	343.84	204.04	572.86	973.06	416.58	596.9	140.2	96.188		311.8	450.49	178.88	1215.6	446.72	177.61	16102	17635	14579	20237	13594	23502	11050	7257.6		12818	15830	9257.2	28551	13727	14142
KAF4638415.1	TGRH88_060230	KAF4638415.1	KAF4638415.1	KAF4638415.1 | transcript=TGRH88_060230_t1 | gene=TGRH88_060230 | organism=Toxoplasma_gondii_RH-88 | gene_product=unspecified product | transcript_product=unspecified product | location=CM023093:2451342-2460645(+) | protein_length=812 | sequence_SO=chromos	1	14	34.7	87.533	812	0	78.637	5503400	37	165	APSILGCEDASPAFMAR;DEQCNIIYCNIEGIAFAGR;DSSIWDAAGLPHFASQSDSER;EVAFTDYSSIAVR;FFLLGLCEGNYCK;FNMPEDKPNHSDGGTGVEASVDAPK;GGAKPSDSDFTWLEDHDTEEASETDERDAEESFFMGGATQLVHPGVGVQGK;GSHLAITSQEDSVVWLGK;LAHEQSFFSLFANTQGMAK;LEHYHAVIEEVEISEK;MLLTDPAALEVVPGGQVLNFPR;NYLSHTLR;RHPEGIALAGAQEPLASHCPR;RTGDEDSQWEAITYDEVTK			-1	76332	7155.2	11168	8133.8	3151.9	2522.1	5586.4	3263.6	3160.2	1616.4	3003	1687.7	1638.4	10132	2894.2	11219	42271	54933	46061	32095	31900	34488	41804	35786	36033	42504	29585	36144	45887	30675	40926
KAF4638416.1	TGRH88_060240	KAF4638416.1	KAF4638416.1	KAF4638416.1 | transcript=TGRH88_060240_t1 | gene=TGRH88_060240 | organism=Toxoplasma_gondii_RH-88 | gene_product=ribosomal-ubiquitin protein RPS27A | transcript_product=ribosomal-ubiquitin protein RPS27A | location=CM023093:2464052-2466160(-) | protein_le	1	3	18.2	17.321	154	0	34.838	18940000	4	64	CGLTYILNAEE;ECPRETCGAGVFMAAHK;ETCGAGVFMAAHK			-1	4459700	290930	438880	316050	453490	261110	387840	241720	268620	153250	237780	142480	212320	304280	374000	376880	338420	359320	360680	645170	421150	373040	320450	493830	330930	350290	327330	337870	312430	553850	393990
KAF4638418.1	TGRH88_060260	KAF4638418.1	KAF4638418.1	KAF4638418.1 | transcript=TGRH88_060260_t1 | gene=TGRH88_060260 | organism=Toxoplasma_gondii_RH-88 | gene_product=unspecified product | transcript_product=unspecified product | location=CM023093:2470606-2473241(-) | protein_length=416 | sequence_SO=chromos	1	7	38.5	46.484	416	0	58.476	4222400	21	86	AGLVGGGTEHACNLTQHEWLDLER;QQESRPGVSGAGLAESK;SMFPSQTLSAPWNAPAR;STDWLPGEACISQR;TSWLEPPQEVESGHGVAEGDDLSVAAAEYHVPETEDGK;YTSSSLAIPQTAWEPFIFPNPPRPFLLR			-1	16007	15532	1748.8	5427.5	18074	10988	1837.5	3222.9	7935.1	7875.7	12811	7564.4	11370	1772.6	14837	1997.7	72112	69622	69324	70059	70473	57225	54106	78790	61711	75914	62336	69681	60865	66488	62780
KAF4638419.1	TGRH88_060270	KAF4638419.1	KAF4638419.1	KAF4638419.1 | transcript=TGRH88_060270_t1 | gene=TGRH88_060270 | organism=Toxoplasma_gondii_RH-88 | gene_product=unspecified product | transcript_product=unspecified product | location=CM023093:2476136-2477631(-) | protein_length=185 | sequence_SO=chromos	1	4	40.5	19.91	185	0	40.952	3581200	9	76	AGATASCALESDNALQTENLNGLPK;FTPSADGVIGTLALVAK;MAVCTSLFSSDVEGSSSGLASK;TPVFLSVNVAK			-1	397910	24898	34244	25354	32444	30413	31582	17061	44002	10331	23612	11585	12473	31801	34101	34010	52615	55080	50793	51357	65205	54523	45334	90735	33770	44304	35139	35245	52945	53572	52246
KAF4638421.1	TGRH88_060290	KAF4638421.1	KAF4638421.1	KAF4638421.1 | transcript=TGRH88_060290_t1 | gene=TGRH88_060290 | organism=Toxoplasma_gondii_RH-88 | gene_product=pyruvate dehydrogenase complex subunit PDH-E1Alpha | transcript_product=pyruvate dehydrogenase complex subunit PDH-E1Alpha | location=CM023093	1	16	42.4	67.487	635	0	183.86	23715000	26	264	AESFGVAGVEVDGMDVLAVR;EAWVVRDPIK;ELVSPYVGQMLLEDMLTGR;FAETSPEPDVQECGQFIFAPPYTEAGKPEPLTNEQLHQYAVALK;FRGHSVADPDEMR;GEGPTLIEALTYR;HNMIGGFAFIGEQIPVALGYAFSAAYR;LGYASDETIAATR;LLRPDDAVVSTYR;LLRPDDAVVSTYRDHVHATSK;LPIVFVVENNNWAIGMAAQR;RGEGPTLIEALTYR;RLGYASDETIAATR;SDSNADQVAVCFLGDGTTNMGQLYEALNIAALSK;SGNQTGDFSSPDR;TAGFVHLYTGQEAVSAGVIK			-1	606080	53650	47560	39841	50054	31552	56044	33185	31172	28090	33313	26067	27357	50378	46562	51262	136310	138380	128450	123230	128960	128250	120250	131300	119520	118760	102510	122490	131840	128810	129140
KAF4638422.1	TGRH88_060300	KAF4638422.1	KAF4638422.1	KAF4638422.1 | transcript=TGRH88_060300_t1 | gene=TGRH88_060300 | organism=Toxoplasma_gondii_RH-88 | gene_product=ribosomal protein RPL21 | transcript_product=ribosomal protein RPL21 | location=CM023093:2494236-2494709(+) | protein_length=157 | sequence_SO	1	9	46.5	17.894	157	0	56.822	43894000	9	176	CNELFLR;CNELFLRR;GDYVDIVCDPSVQK;GMPYSYYHGR;KGDYVDIVCDPSVQK;RQIPGPKPGCFVSGTMEVLEPAPFVESY;SRCNELFLR;SRCNELFLRR;TGIVFNVTQR			-1	4396300	462730	405400	284150	314630	241540	330460	355880	151860	231790	183130	147690	202560	418520	370540	295460	479640	595830	544230	384510	448550	506120	495900	373720	547450	380760	386640	473600	494200	437880	510770
KAF4638423.1	TGRH88_060310	KAF4638423.1	KAF4638423.1	KAF4638423.1 | transcript=TGRH88_060310_t1 | gene=TGRH88_060310 | organism=Toxoplasma_gondii_RH-88 | gene_product=putative phosphatidylinositol-4-phosphate 5-kinase | transcript_product=putative phosphatidylinositol-4-phosphate 5-kinase | location=CM023093	1	4	27.1	31.258	273	0	40.139	793410	16	31	DGYGVQIWDDGAR;GTFSWADGSVYEGDFVNNDIHGFGVYCWADGR;REVTFENGAVYNGEWTGDVR;YEGQWVNDK			-1	11721	3418.1	3267.3	3538.5	2086.4	5544.6	2138.9	2542.2		2447	1400.8	4137.1		1495.8	2149.1	3885.1	25243	14882	25215	13124	27661	18066	26133		26072	21902	35646		17944	16102	20195
KAF4638425.1	TGRH88_060330	KAF4638425.1	KAF4638425.1	KAF4638425.1 | transcript=TGRH88_060330_t1 | gene=TGRH88_060330 | organism=Toxoplasma_gondii_RH-88 | gene_product=phosphatidylinositol-4-phosphate 5-Kinase | transcript_product=phosphatidylinositol-4-phosphate 5-Kinase | location=CM023093:2528471-2544970(+	1	6	6.9	232.05	2139	0	11.605	1180900	100	42	AREEERPSGLVCHR;DTTQDGQTQSALPHEEGVQVTTAEPAGNR;ILPAYVDHLLSNPNSLLTR;LSPVGQAAEALEDFALTNLSSK;LVDPCLLVLQPAGLISPALLPPNLSLSGASAAGDTNK;SAFEKPNAALDEAVGIVEAGGLCDAGR			-1	213.49	857.34	710.28	1054	1248.9	489.98	662.5	1017.8	547.29	434.75	1090.4	644.76	466.3	845.2	722.99	213.49	24990	20704	26099	25747	19377	20970	25231	22299	21374	27190	25459	19430	20176	24679	22598
KAF4638438.1	TGRH88_060460	KAF4638438.1	KAF4638438.1	KAF4638438.1 | transcript=TGRH88_060460_t1 | gene=TGRH88_060460 | organism=Toxoplasma_gondii_RH-88 | gene_product=mediator complex subunit MED17 | transcript_product=mediator complex subunit MED17 | location=CM023093:2634859-2637552(+) | protein_length=897	1	5	11.9	96.528	897	0	12.407	147100	48	13	AAIHTNSAIPGEQISNSTCK;DPSSVSSVNLCPQFSLEPYGAGDLR;QDAEVTQASNAIHR;TASPWGFVLEYDEQAASAVETR;TVETPQSVSLGSSSSSSASSCAAAVR			-1	2827.9		1079	242.15	643.1		178.02							208.77	248.07	228.86		13858	7455.1	9434.5		5919.2							6547.2	7552.1	6038.7
KAF4638439.1	TGRH88_060470	KAF4638439.1	KAF4638439.1	KAF4638439.1 | transcript=TGRH88_060470_t1 | gene=TGRH88_060470 | organism=Toxoplasma_gondii_RH-88 | gene_product=MIF4G domain-containing protein | transcript_product=MIF4G domain-containing protein | location=CM023093:2641184-2654441(+) | protein_length=1	1	9	12.9	157.04	1433	0	8.4233	349600	60	21	EASLLPLLQFLTSPYAASAVPPGAGLSVSR;ETESLSEAPRPSSEEASSR;EVIPAVLLGVR;EVLTSGDADDGDLDPDGPLPRPTTAMR;FVVRPLAVPTDASLAEHSR;LNTFLLHAQAIADAIQESPVDMQAIQAR;LNVSLFLSEITDSICELDFK;NLPADLDILLEDAYHQLR;VFQSLCEALQNAR			-1	4412.7		977.76		372.46		283.13	187.52	684.82		197.13	525.37		493.39	464.82	226.3		17317		12898		11674	12693	28896		7376	11670		9415.3	15814	13189
KAF4638443.1	TGRH88_060510	KAF4638443.1	KAF4638443.1	KAF4638443.1 | transcript=TGRH88_060510_t1 | gene=TGRH88_060510 | organism=Toxoplasma_gondii_RH-88 | gene_product=NAD dependent epimerase/dehydratase family protein | transcript_product=NAD dependent epimerase/dehydratase family protein | location=CM023093	1	9	28.5	69.726	636	0	66.715	6618200	32	178	EQAEIQGPVNVCAPAPMR;FVSPESDLPEQLEQDLAGNGALNCR;GGAQSSEAVSGVEGEGAETGPDDEVPTR;LEGVDAVIHLAGEPLAEK;LSEADFTFDHPSVAEALLWSLEDQK;MVLGQLADEVLLGGQR;NNTEEDEILWDIPNQWIEAEK;SFLSGEEWLR;SPSEVQDAQVPADPSAEETR			-1	136450	10131	14983	8450.4	10050	6928.7	11383	12088	7102	4883.6	2632.3	5455.5	4181.1	16597	11037	10549	58728	59652	59541	63494	54097	58307	63728	68765	50568	56135	50181	47815	61361	58278	63755
KAF4638444.1	TGRH88_060520	KAF4638444.1	KAF4638444.1	KAF4638444.1 | transcript=TGRH88_060520_t1 | gene=TGRH88_060520 | organism=Toxoplasma_gondii_RH-88 | gene_product=unspecified product | transcript_product=unspecified product | location=CM023093:2685510-2692295(+) | protein_length=955 | sequence_SO=chromos	1	11	20.9	105.21	955	0	25.576	1558100	55	85	AFSLALHQRYAETTADER;AVAQSTQLPHLEDPGK;CAPFNPIVEIAANK;EPALPFPEVLLSWAGR;GDAHGGTPQSGTVSSSAEAVSPR;GTVFSLGSSEEEVAENLVR;LHEGACNQHHADPPLQTR;NLVLLVLSQVWQSAEDVDR;QVLPAAAVQELLDR;TSQDEAIICSSSSPISR;VDSSSLPASSLPASSLPVSSVSGETR			-1	17927	1699.5	833.58	1049.3	786.61	255.81	2403.5	2440.9	1675.2	302.39	1660.5	941.55	463.22	1450.3	459.97	1964.6	14502	19340	21350	13737	11251	23006	22255	20032	8094.2	21805	14568	9014.1	17534	5192.6	19932
KAF4638445.1	TGRH88_060530	KAF4638445.1	KAF4638445.1	KAF4638445.1 | transcript=TGRH88_060530_t1 | gene=TGRH88_060530 | organism=Toxoplasma_gondii_RH-88 | gene_product=putative phosducin | transcript_product=putative phosducin | location=CM023093:2695187-2696899(+) | protein_length=318 | sequence_SO=chromosom	1	7	28.6	36.285	318	0	23.813	4968800	24	90	ASEVDPLQASSQR;ELDALEDEVEEDVLEK;FGDVYHLSK;KLPTLHGIEK;LPDVVTEEQLTR;RGTWVVVHLYQSAVPACK;VPTMLLYFGGTCR			-1	189490	15311	30028	7038.6	20795	4789.5	18112	8039	11595	2250	5784.4	3765.1	3892.3	24103	11998	21986	73897	76588	53014	74311	22499	48309	60791	56749	26976	43905	18427	20473	79894	54971	73069
KAF4638448.1	TGRH88_060560	KAF4638448.1	KAF4638448.1	KAF4638448.1 | transcript=TGRH88_060560_t1 | gene=TGRH88_060560 | organism=Toxoplasma_gondii_RH-88 | gene_product=serpin (serine proteinase inhibitor) superfamily protein | transcript_product=serpin (serine proteinase inhibitor) superfamily protein | locat	1	21	71.3	47.399	432	0	302.09	56351000	27	547	DGNFVMSPFSVLLVFAMAMR;DLVVSSFLHAADIDVDENGTVATAATAMGMMLR;DSHHLATLFDK;EDLIPVFSEVLGIK;HRTDTGTFHALVNGK;HVEQQVSMMHTTLK;IVNVTIDRPFAFQIR;LDQEGFSPEAAPQLAVGSR;LSSAANREDLIPVFSEVLGIK;LVLVSAMYFK;QDGSDDYVLFSGQITDVAAAQ;QLVTAQDVNPNTK;SAELGVAYIESLVR;SDEMASMSTPAAELQR;SMFDVNSADFSK;SNFLEGLASIFSGK;TDTGTFHALVNGK;TLDFADTAAAVEEINGFVSK;VDENVVAIALPYSDPNTAMYIIQPR;VYVHQDFEGNPQFR;VYVHQDFEGNPQFRK			-1	1442200	109180	124530	104670	118230	68147	117930	80207	72366	47870	84507	67178	60361	133520	109090	144370	200420	188540	183610	189930	184420	200360	193420	169900	161270	192090	157050	192220	221470	223430	220490
KAF4638452.1	TGRH88_060600	KAF4638452.1	KAF4638452.1	KAF4638452.1 | transcript=TGRH88_060600_t1 | gene=TGRH88_060600 | organism=Toxoplasma_gondii_RH-88 | gene_product=ARID/BRIGHT DNA binding domain-containing protein | transcript_product=ARID/BRIGHT DNA binding domain-containing protein | location=CM023093:2	1	32	26.1	286.92	2721	0	244.83	10854000	97	330	AGVTDSLSAAAVAAAVAFGDEEAK;APPRPAAVHAASPTGTK;AQMYGGAGAPGQEAPRPEAYGSGDPGTLGGASQGDGAHAALR;ATAQASPAALSALTSRPDDADPAPQGPFFTAPR;AVEEAVSSAEVSETHNLLFGPLVSLVAENSSPLFSASILRPSGK;AVGALADALAAVGDEEAREEGK;DAPQSSWLALSFVSAVAR;DIPFFDVNSAGAPALGAPGSQQGAAGVAAGAR;DPLPALSSLLPGEK;EHSTQLSPHLETGIACVK;ELEAPAFGLLAGYGAAR;EMGGPHGPDATPSHPSLAQMSPGYTPASGQAPVASFLPSAPFGASQDR;EREEEPSPTSSSHSALEK;EVNRPSGATTSVVASVDGGR;GGWAYSHYIGAIDEIPDA…			-1	61787	4252.9	7522.5	5274.1	3860.5	3735.6	4665.8	3686.9	3376.3	1502.3	3507	3512.2	1770.7	4884.3	2858.3	7378.2	52273	57779	49426	57803	48212	51129	38262	57608	28631	54381	50321	35403	49885	50488	54259
KAF4638458.1	TGRH88_060660	KAF4638458.1	KAF4638458.1	KAF4638458.1 | transcript=TGRH88_060660_t1 | gene=TGRH88_060660 | organism=Toxoplasma_gondii_RH-88 | gene_product=unspecified product | transcript_product=unspecified product | location=CM023093:2783508-2787307(-) | protein_length=811 | sequence_SO=chromos	1	17	29.6	86.504	811	0	109.96	9877100	37	256	AEEESTFLQR;EGTFSSNFLFLVMYPTMTAEGR;GAASFGDAPVTTSCPHCHK;GDGADLAFAFSEDLNEK;GEGAFAAAHDDEEEGPGNVGGAEK;GGDSTLASLLMEDEAGEAGEK;GPMVSSSWQDFYR;LFPSLGSPFGGFSPLSLMGSLGGR;LWAVSVLEK;PHGWPIHVTR;QEEDDLLALDEENR;RGAASFGDAPVTTSCPHCHK;RGEGAFAAAHDDEEEGPGNVGGAEK;SQLGNPLQAAGNFR;TPVPASVPDLPSSK;VAFEATLVELGR;VAGDDENSWENLVQK			-1	216070	13296	22901	17587	20142	13257	18190	6068.6	4811.7	4719.2	12698	19107	10652	17584	11485	23574	64878	73380	63997	75450	67903	69458	57082	68530	56565	68648	87629	66811	67643	69442	67571
KAF4638460.1	TGRH88_060680	KAF4638460.1	KAF4638460.1	KAF4638460.1 | transcript=TGRH88_060680_t1 | gene=TGRH88_060680 | organism=Toxoplasma_gondii_RH-88 | gene_product=CRAL/TRIO domain-containing protein | transcript_product=CRAL/TRIO domain-containing protein | location=CM023093:2791421-2794922(-) | protein_	1	10	47.8	48.816	433	0	82.704	7647200	22	190	EEGEEDVQDEEDEESNADLNEDEEK;EVMQANQEGIMYR;FLQEEFIGK;FVDIFQNFYPER;LQQEALLLHR;LYLASPLTGFEVNWIMDDSNLER;RQEGVSGITFIVDYNGYTNANQPPLAVALR;SGHPILYMRPGK;SLEPLFDQVPADCIESWIPGGQATGVYDHSAYWAAEAK			-1	148060	10651	12368	11415	14580	9981.1	9325.4	6479.7	3959.6	3541.6	8020.4	13346	13059	9982.2	12759	8593.8	56024	56165	54844	66821	52820	57021	55467	58885	48798	55903	47967	54294	54241	63894	61293
KAF4638461.1	TGRH88_060690	KAF4638461.1	KAF4638461.1	KAF4638461.1 | transcript=TGRH88_060690_t1 | gene=TGRH88_060690 | organism=Toxoplasma_gondii_RH-88 | gene_product=DnaJ domain-containing protein | transcript_product=DnaJ domain-containing protein | location=CM023093:2798228-2804994(+) | protein_length=877	1	10	23.9	95.368	877	0	133.22	12121000	38	292	EGACPNTGQAHGPAAGTESGAEACF;ELYDALEISTDATQDEIRR;GFVNTPEAIHER;GVAAGAASLFVLPAVGASQQGVGGFFK;GVGAGVVAAVALPVTGVCVAGYQVAR;KGEDPTAAAADAAQDEEEATDDAPSAEDVK;NENAEGAAMSNEVAEWK;QAENVSEEMFAFEQR;SSFGDAIVEAIGWTYENSATQFLGK;VGEAYQVLGDEERR			-1	220860	21737	25261	20363	17570	8873.6	19494	12776	9775.8	7709.7	10254	7611.7	7977	18007	12807	20640	65578	65272	63010	52571	44622	51447	49629	45611	44112	41683	37370	44708	51555	49346	52681
KAF4638462.1	TGRH88_060700	KAF4638462.1	KAF4638462.1	KAF4638462.1 | transcript=TGRH88_060700_t1 | gene=TGRH88_060700 | organism=Toxoplasma_gondii_RH-88 | gene_product=unspecified product | transcript_product=unspecified product | location=CM023093:2808453-2813014(-) | protein_length=251 | sequence_SO=chromos	1	2	10	27.791	251	0	3.7535	304510	11	7	KPLLENAEPTIEVDSP;QMVDTILEK			-1	27683						1485.2					8699		11749		5749.7						12326					51303		37460		27096
KAF4638463.1	TGRH88_060710	KAF4638463.1	KAF4638463.1	KAF4638463.1 | transcript=TGRH88_060710_t1 | gene=TGRH88_060710 | organism=Toxoplasma_gondii_RH-88 | gene_product=unspecified product | transcript_product=unspecified product | location=CM023093:2815027-2817905(+) | protein_length=634 | sequence_SO=chromos	1	3	9.1	68.678	634	0	4.5703	82992	34	5	CMYTQGALPAAAAR;HNEEFGDVFFGEDGHRGDVQEISR;LAPAEVVTEFEAFSEAGQER			-1	949.29			169.62	568.4									779.67						14114									13206
KAF4638467.1	TGRH88_060750	KAF4638467.1	KAF4638467.1	KAF4638467.1 | transcript=TGRH88_060750_t1 | gene=TGRH88_060750 | organism=Toxoplasma_gondii_RH-88 | gene_product=surp module domain-containing protein | transcript_product=surp module domain-containing protein | location=CM023093:2833488-2837962(-) | prot	1	17	47.3	71.701	658	0	178.26	16958000	24	323	AESAFAPMEDVEGNLALFVSK;AGAAAAEATQQGLQR;APPPAALAALDGEEPKPDTTIAALIR;APSPPVAPAPPAK;ASGSAVNPSSIVFPPPDLR;CPITGQLVPADQMSNHLR;EAADAVEGVEEEEMETEDATQAAAPAAPEEESVAPAAAAEQAR;EFQTGEEAPRPQVPQAILDMR;ESLVEAGIGSDLTVEK;FAFLFPNNPYNAYYQLK;IEPPAPDVYSVTQPYIALIDVDIIQTTAQFVAR;KIEPPAPDVYSVTQPYIALIDVDIIQTTAQFVAR;RAGAAAAEATQQGLQR;RAPPPAALAALDGEEPKPDTTIAALIR;RPDLFGSVDEQVVVEDTTVQGSTPGVSVASEAPASVGPAAPPPAGAQAAGGR;VLMLTQYGEEAK;…			-1	368770	29616	31395	34519	38905	20570	23637	28625	9597	14661	18332	12925	14942	29130	28670	33248	109100	106280	103010	110830	97472	96603	94836	62915	89297	99977	78208	95757	102870	109660	107800
KAF4638468.1	TGRH88_060760	KAF4638468.1	KAF4638468.1	KAF4638468.1 | transcript=TGRH88_060760_t1 | gene=TGRH88_060760 | organism=Toxoplasma_gondii_RH-88 | gene_product=protein phosphatase 2a regulatory b subunit (b56 family) protein | transcript_product=protein phosphatase 2a regulatory b subunit (b56 family)	1	12	36.2	64.878	578	0	87.245	5534000	23	171	CLSPFHQQLTYCMQQYVTK;HCFNDQNLPDVVNMVSANIFR;LAEPIILGLLR;LLACTCIFDFNLPNVHVK;LLAEADAPLFDECSNK;NSQYHWNSTVHTLTYNVSK;QTLLEIVEYVNNSR;QVIFPIVIAALFK;RQTLLEIVEYVNNSR;TAYVAGNLGGGSASLTTPFEIPNFDDLPPLFDAPQADRPELFR;VLFLWNNEHIVK;VVLFLNELEHILLNTQPPEFQK			-1	93746	6727.9	10067	6433.7	6938.9	3698.4	7413.7	7123.2	3151.6	2836.5	7684.5	5339.7	2943.2	10464	5548.7	7375.7	42409	41690	37412	37051	32393	37632	29069	35341	29788	32557	40192	30865	36828	36494	33650
KAF4638472.1	TGRH88_060800	KAF4638472.1	KAF4638472.1	KAF4638472.1 | transcript=TGRH88_060800_t1 | gene=TGRH88_060800 | organism=Toxoplasma_gondii_RH-88 | gene_product=cytochrome c1, heme protein | transcript_product=cytochrome c1, heme protein | location=CM023093:2869382-2872746(+) | protein_length=398 | seq	1	12	44.2	45.968	398	0	131.34	65344000	19	354	DVVNFLTWATEPTADER;DVVNFLTWATEPTADERK;EPPHPPSYPFWFK;GTLVEGADFYLPTAQEQQR;HFEPYSEQEQEER;HFGPDYLMALLGGYR;HLVGEVLPEK;LPAVDYK;QIAAEYDVTDGPNDQGEMYTRPGILGDAFPSPYPNEEAAR;QVYSESVALNR;SLFHSHDIPSVR;YANGGAYPPDLSLITAAR			-1	2471500	162540	188790	137710	190850	191470	191320	163160	137910	132300	103770	183720	116880	203130	169350	198620	344190	354100	321620	360400	410040	375650	350540	396070	408820	338230	502950	401020	380340	365900	363930
KAF4638473.1	TGRH88_060810	KAF4638473.1	KAF4638473.1	KAF4638473.1 | transcript=TGRH88_060810_t1 | gene=TGRH88_060810 | organism=Toxoplasma_gondii_RH-88 | gene_product=aspartyl protease ASP3 | transcript_product=aspartyl protease ASP3 | location=CM023093:2875441-2880723(+) | protein_length=643 | sequence_SO=c	1	15	50.5	69.131	643	0	243.04	17676000	30	263	AANPPVHLDITFGTGR;AVHNDDNSAYLSNVLNEYPGAHIR;DSQYVGVIGIGTPPQFVQPIFDTGSTNLWVVGSK;DSSDSGDVAAVGEETDSAVADGSK;ECNLDDPEFTSDFPTITYVIGGVK;EHYWETSLDAIYIGDK;FPLTPEQYLVR;GQSFGLVESEGGHNMHGNIFK;IEEIASSGSAPEVSGAAGASASK;IEGSTGIDDFTVGPFLVK;LAETSVPILQMK;NYVILDSGTSFNTMPSGELGK;SAGSSFLAATSSQSSEEAPR;SSAYSASSGIPLCHTCSSFDAANGGCR;TINFEGIVGLAFPEMSSTGTVPIYDNIISQGTLK			-1	375820	45094	38177	20854	28678	16326	39156	10585	6895.5	19458	18497	4894.4	28398	42544	24935	31324	163300	159530	138370	169830	177730	172160	160300	158640	181380	162840	121050	170100	163880	164760	166360
KAF4638475.1	TGRH88_060830	KAF4638475.1	KAF4638475.1	KAF4638475.1 | transcript=TGRH88_060830_t1 | gene=TGRH88_060830 | organism=Toxoplasma_gondii_RH-88 | gene_product=putative vacuolar ATP synthase subunit g | transcript_product=putative vacuolar ATP synthase subunit g | location=CM023093:2886271-2888346(+)	1	6	57.3	14.837	131	0	142.1	26228000	6	146	AEYEQTAGQEDSLVSSLEAK;FSAEEELK;GSNALIQQLLEAEEEADTIVNK;LIEFIHR;LIEFIHRK;VMDVDLSLDTETIAVLR			-1	4089700	298460	271830	301940	307580	247690	331830	277990	199360	192340	288980	192140	233570	307430	289140	349370	312830	280610	321640	307540	311850	314290	353000	283010	347270	332740	254140	327960	299010	321570	309580
KAF4638477.1	TGRH88_060850	KAF4638477.1	KAF4638477.1	KAF4638477.1 | transcript=TGRH88_060850_t1 | gene=TGRH88_060850 | organism=Toxoplasma_gondii_RH-88 | gene_product=unspecified product | transcript_product=unspecified product | location=CM023093:2892413-2896108(+) | protein_length=383 | sequence_SO=chromos	1	19	63.7	42.82	383	0	253.14	46046000	20	380	AFDWETSFTYLR;APHRPVLIAPLLSR;DDTMTLEEQVSMLSAMLEANFHGGFWVNTPWTLNYDESGQTWAK;EEEETGEDTALAEAHGLK;EPNFVYSSEVETFVNR;FPCMFASDR;LLYADGDEYLMISGSR;NEEQDLEDEEDEEPLAR;NEEQDLEDEEDEEPLARDEEL;NGILPVVAFMVDK;RAPHRPVLIAPLLSR;REPNFVYSSEVETFVNR;SESEQSYTYDAEREEEETGEDTALAEAHGLK;SESEQSYTYDAEREEEETGEDTALAEAHGLKEPQEAGAPAK;SFFGLEGALR;SGAVCVEDIVTFVNK;SGAVCVEDIVTFVNKR;TGYSGLINEPHVTK;VEPVGSEGELWTSGFR			-1	1604300	97079	111730	115710	124550	99571	145920	82395	77055	84657	98088	123480	92456	118160	96279	137210	155920	164530	165900	171890	170110	190160	168470	157600	162280	162950	208970	168460	164910	156280	164380
KAF4638478.1	TGRH88_060860	KAF4638478.1	KAF4638478.1	KAF4638478.1 | transcript=TGRH88_060860_t1 | gene=TGRH88_060860 | organism=Toxoplasma_gondii_RH-88 | gene_product=unspecified product | transcript_product=unspecified product | location=CM023093:2897816-2900171(+) | protein_length=447 | sequence_SO=chromos	1	6	32.9	49.112	447	0	33.689	1605700	21	70	LAPHASIDGQAWPVQEETGPGLVPQSTTSR;LDAPADSPALVSPLSCGHAQPR;NQINACPEHCSHACGVSPR;SPSQNPAHACAVCAPHAR;SSVFSEDGQDIPVNIEAESR;THPPESVYTTDYVDHFAAPVHPGETPFEESQTSFSPTR			-1	10203	3869.5	3664.2	3775.5	1186.3	4463.6	1167.3	2708.3	3462.7	1056.6	2362	1457.2	1151.6	1627.8	2964.4	8087.7	14297	17727	14656	27608	20746	30224	21649	22192	10187	23090	11559	19303	28941	20348	23541
KAF4638479.1	TGRH88_060870	KAF4638479.1	KAF4638479.1	KAF4638479.1 | transcript=TGRH88_060870_t1 | gene=TGRH88_060870 | organism=Toxoplasma_gondii_RH-88 | gene_product=ABC1 family protein | transcript_product=ABC1 family protein | location=CM023093:2904692-2910685(+) | protein_length=1900 | sequence_SO=chromo	1	13	14.4	205.32	1900	0	15.39	379160	94	24	ADVLCTERPGDESASGNNASTSSLHAESSSQR;APQPAAAPVSLSPQVQGEAPVPR;EQGGGGSLSAASAVSAFSSFTK;IDPVALASASIGQVHR;LTDYAAMVGVIEDAAPATVPGLVGR;LVSDGEVQLDDLVSNWWDGFIR;MLRPFGLENSIFLPVPEDGLFGEK;QQSLLSPATALSVLSSR;QTIADELGDVDEIFER;SDLLPQQYIHHLVK;TPATVDDSLETLLLTGGGSR;TQDIPSTSSPFSEELSSSLPSSLR;VQHADVETLLSHDMQNLK			-1	3290	372.51	889.25	163.35	720.66	94.463	122.27					268.38		564.18		94.973	12032	17472	8058.9	17233		8069.9					21551		16611		5564.8
KAF4638481.1	TGRH88_060890	KAF4638481.1	KAF4638481.1	KAF4638481.1 | transcript=TGRH88_060890_t1 | gene=TGRH88_060890 | organism=Toxoplasma_gondii_RH-88 | gene_product=G10 family protein | transcript_product=G10 family protein | location=CM023093:2918270-2920044(+) | protein_length=149 | sequence_SO=chromosom	1	6	47	17.396	149	0	68.541	5047100	8	117	CESAWPIFK;CIQAGDQNFSTTCICR;ELYEYCLR;KPPEGWELIETTLLELNR;KPPEGWELIETTLLELNRK;NCLADNQQNIQCVHCGCR			-1	238170	17600	23844	21331	18991	13733	24352	15095	8104.1	9598	14866	4668.7	10520	19836	11646	23985	44935	54987	49325	50322	49145	56019	46435	46041	45019	47486	45524	48491	49379	44050	50714
KAF4638482.1	TGRH88_060900	KAF4638482.1	KAF4638482.1	KAF4638482.1 | transcript=TGRH88_060900_t1 | gene=TGRH88_060900 | organism=Toxoplasma_gondii_RH-88 | gene_product=DNA-directed RNA polymerase I RPA43 | transcript_product=DNA-directed RNA polymerase I RPA43 | location=CM023093:2921742-2926757(-) | protein_	1	2	9.6	52.949	477	0	12.644	419330	25	18	AELLSLEGSLESGYAGLVPDEK;CSLYSASDGTGIDGAWIEQSEVVR			-1	16773	852.55	1853	453.2	5002		1945.8	489.31	1494.5		407.2	761.55		1576.2		1937.8	18454	17684	9535.6	20684		19949	12114	20347		9762	11166		16253		17944
KAF4638488.1	TGRH88_060960	KAF4638488.1	KAF4638488.1	KAF4638488.1 | transcript=TGRH88_060960_t1 | gene=TGRH88_060960 | organism=Toxoplasma_gondii_RH-88 | gene_product=alpha amylase, catalytic domain-containing protein | transcript_product=alpha amylase, catalytic domain-containing protein | location=CM023093	1	2	4	99.962	901	0.0018856	1.6731	73329	50	7	GGLPGFFAALLGGK;QVFNSQAAEFGGWEESWSSADR			-1	1466.6		407.75				205.79							393.29		459.74		6056.5				6639.7							6663.1		6581.3
KAF4638491.1	TGRH88_060990	KAF4638491.1	KAF4638491.1	KAF4638491.1 | transcript=TGRH88_060990_t1 | gene=TGRH88_060990 | organism=Toxoplasma_gondii_RH-88 | gene_product=unspecified product | transcript_product=unspecified product | location=CM023093:2973166-2974674(+) | protein_length=502 | sequence_SO=chromos	1	12	46.8	55.912	502	0	65.95	5618200	30	145	AHEADNSGQFTPFAVAVFR;DTLAGESDEAHPPQFSLSNPHFLTAVCEELK;ELVEADVPITPELDTLIR;GLPVNPQDVLQHALK;GNYIPSDYGMSQHATLALANR;LGVCVTPEFER;LLSTYGPSGCVSFSQVMQTLMMSDSGFLASSSLR;LPLAADLDLDRR;LTQVDVPSTFPAQVEEEEDLK;QLSNVFEDHVTESLSSATQR;SAADIPLPPVADRLPFYEPR;YCQVTEDGYVIFK			-1	133430	9729.4	21045	13612	11652	9378.3	8130	4567.1	5621.3	3513.8	7048		5931.3	12544	12103	8555.9	74489	83136	65362	55142	56921	49412	46389	43008	29594	36837		44095	54708	50423	51626
KAF4638492.1	TGRH88_061000	KAF4638492.1	KAF4638492.1	KAF4638492.1 | transcript=TGRH88_061000_t1 | gene=TGRH88_061000 | organism=Toxoplasma_gondii_RH-88 | gene_product=unspecified product | transcript_product=unspecified product | location=CM023093:2977493-2980929(+) | protein_length=349 | sequence_SO=chromos	1	7	37.2	39.989	349	0	41.149	2964900	16	81	AAAFPSPLTALVEDEELSEDEQALLLANFR;ASLPGASQDLAR;FSRPPDFLAEMLK;GANGYQDPESAFDAWVK;GMLAVNDVSGLQQK;LAGLHGQSPANEEATGDEMGDER;RVPWIETLAIVAAPVAETGEK			-1	66716	5551.4	6954.6	7358	7614.8	5200.6	5668.5	3076.6	3494.7	2100.3	4501	2180	1673.4	10161	2690.1	3659.3	37684	44467	41017	41962	32370	35159	30250	16293	23506	30537	22717	15919	39560	32444	39062
KAF4638493.1	TGRH88_061010	KAF4638493.1	KAF4638493.1	KAF4638493.1 | transcript=TGRH88_061010_t1 | gene=TGRH88_061010 | organism=Toxoplasma_gondii_RH-88 | gene_product=unspecified product | transcript_product=unspecified product | location=CM023093:2984629-2989807(+) | protein_length=591 | sequence_SO=chromos	1	14	40.6	64.724	591	0	93.331	5953400	31	219	DPSASHLQQSEPAFSPGSK;EIDFSSVHAEGK;EPLSLMSDLDCLR;EVYEYIPDPALSFAPQNSEADEVTR;GAPQDNLNHGASMSIFEMGNTCFETPLGR;IGMSNISLLPFSDLQQAVTTISQK;MEVEEMLDFVSSFIVR;MNLQAVAGACASKPEDAGEK;NDIDDESLEPSVAFETFR;QTLLFGREPLSLMSDLDCLR;RTEGTDEGLKPPLASR;RTQTLLHELHALQHR;SGTQLLLQHLSQVK;TLHQEAGGLSVR			-1	115280	8137.8	11515	8690.5	9568.2	5448.2	10267	4978.7	5987.9	2108.1	6821.6	4564.4	5140.5	14037	9056.7	8955.8	30567	34666	29856	36426	27466	31606	25755	30649	19087	30277	24193	24244	34166	33147	33482
KAF4638500.1	TGRH88_061080	KAF4638500.1	KAF4638500.1	KAF4638500.1 | transcript=TGRH88_061080_t1 | gene=TGRH88_061080 | organism=Toxoplasma_gondii_RH-88 | gene_product=glutathione reductase | transcript_product=glutathione reductase | location=CM023093:3046462-3054499(+) | protein_length=837 | sequence_SO=chr	1	3	24.9	92.959	837	0.00094967	2.0347	107540	42	7	AGIEGEEHTINSDGFFELEEMPQK;AGVQIHPHSVAK;DVLAFLLR;FADVPCEALLPESTADEK;HGGYIVADEFQNTSVEQIYAVGDVSGK;LGGTCVNVGCVPK;LNNIYLNNLK;NSGVTFFPAYAR;RLNNIYLNNLK;SADGNEETVTADHVLIASGGRPAK;TDGGLAHAIVLK;TNSHVVVASPLNAFFR;VMWCVASVHETLHELK;VPEVANLGLDVVGVK			-1	1537.7	547.41		700.8		184.15		256.64								289.52	9936.9		13331		9461.8		12906								10436
KAF4638504.1	TGRH88_061120	KAF4638504.1	KAF4638504.1	KAF4638504.1 | transcript=TGRH88_061120_t1 | gene=TGRH88_061120 | organism=Toxoplasma_gondii_RH-88 | gene_product=glutathione reductase | transcript_product=glutathione reductase | location=CM023093:3069346-3075871(+) | protein_length=487 | sequence_SO=chr	1	17	60	52.571	487	0	175.99	17201000	27	372	ADFDNCVAVHPTAAEEVVTLPPWGLSHK;AGIEGEEHTINSDGFFELEEMPQK;AGVQIHPHSVAK;HGGYIVADEFQNTSVEQIYAVGDVSGK;IELTPVAIAAGR;LDSACVPTVVFSHPPAACVGLTEAEAK;LGGTCVNVGCVPK;LNNIYLNNLK;NSGVTFFPAYAR;RLNNIYLNNLK;SADGNEETVTADHVLIASGGRPAK;SLTLELTNGESFR;TDGGLAHAIVLK;VMWCVASVHETLHELK;VPEVANLGLDVVGVK;VVGLHVVGMGADEMIQGFGVAMK;VYTGTSVNLYYGAWPVAPEEKPK			-1	265940	21205	27434	22085	17771	9874	21656	12424	10176	12049	13123	14958	12118	26604	14269	30192	91013	87325	96411	97584	85391	92303	87980	80946	88484	85866	75085	88452	96506	87960	97304
KAF4638505.1	TGRH88_061130	KAF4638505.1	KAF4638505.1	KAF4638505.1 | transcript=TGRH88_061130_t1 | gene=TGRH88_061130 | organism=Toxoplasma_gondii_RH-88 | gene_product=calmodulin CAM1 | transcript_product=calmodulin CAM1 | location=CM023093:3077317-3077856(-) | protein_length=179 | sequence_SO=chromosome | SO	1	6	49.7	19.049	179	0	15.553	3544300	12	85	EVFQYVDTDRDGK;GQNETCANFEEFCGLVQASLPSANK;LGLNLSEAGAAHLLNR;LSEADVMAFMK;LTAGELQGFAAR;VHAAELETIFTR			-1	208420	17579	24092	15261	20885	6185.3	23833	14432	5456.6	2668.6	14540	2627.2	7889.1	15463	13637	23870	46777	46931	37607	47415	16013	46263	37362	33304	15782	40437	28151	31623	41542	40505	42965
KAF4638506.1	TGRH88_061140	KAF4638506.1	KAF4638506.1	KAF4638506.1 | transcript=TGRH88_061140_t1 | gene=TGRH88_061140 | organism=Toxoplasma_gondii_RH-88 | gene_product=unspecified product | transcript_product=unspecified product | location=CM023093:3079523-3080704(+) | protein_length=393 | sequence_SO=chromos	1	10	32.8	44.543	393	0	31.257	6699800	24	139	AIDFYADAHEEFTAR;DFDFSDIPVLQ;EEVEEPPEEREEVEAPPQER;EVEEPHQEREEVEEPPEER;EVEEPHQEREEVEEPPEEREEVEAPPQER;LAELETLQTLAEVTYYR;NPFGFCFGGGK;QPEEEEEEETQIPLR;QPEEEEEEETQIPLRYPLFDPR;TRAEDLGEAPLSRPASIPVEMTTR			-1	170450	15852	15372	13984	10675	8866.9	11328	13460	4292.9	9785.3	8045.5	10965	8011.3	15104	8849.7	15859	80066	70793	79326	76118	80274	71546	73997	76695	80529	88768	87109	83945	75209	75867	75003
KAF4638507.1	TGRH88_061150	KAF4638507.1	KAF4638507.1	KAF4638507.1 | transcript=TGRH88_061150_t1 | gene=TGRH88_061150 | organism=Toxoplasma_gondii_RH-88 | gene_product=unspecified product | transcript_product=unspecified product | location=CM023093:3083637-3085527(-) | protein_length=452 | sequence_SO=chromos	1	4	23.9	48.639	452	0	68.702	1724300	22	53	ALCAQLASTIQGFASDHQEIAYVCNPPHCVGGK;DPAAAAIQALALEMR;SCASQNQSGIAQASVESSTSLSQQVCGQASR;TGAEAQLQAPEALTSDARPVVGETRPQGR			-1	1108.5	3262.2	1108.5	267.76	3134.4	5705	2876.4	609.01	3935	546.99	6405.1	2112.6	3736.1	2985.8	6058	8025.4	26619	29384	28970	36027	26489	23105	25943	25041	27179	26686	21096	25920	22937	24085	25452
KAF4638509.1	TGRH88_061170	KAF4638509.1	KAF4638509.1	KAF4638509.1 | transcript=TGRH88_061170_t1 | gene=TGRH88_061170 | organism=Toxoplasma_gondii_RH-88 | gene_product=3-5 exonuclease domain-containing protein | transcript_product=3-5 exonuclease domain-containing protein | location=CM023093:3095928-31062	1	8	11.5	145.9	1353	0	70.661	1304000	63	61	AGLSPLSYVVFIELLK;ALAVPGGASLANLLQTYCHVEANK;GAFPLSGSGDAGACDSTGLSPSAR;LEAPQVSLTVVAPDAVDR;NALQALLGTVTR;RPTSAVEFAAAMRPAPPTLR;SDTHYLPFIFDVMK;TSSSETATQLTHQAAAEALEVLGVAAR			-1	8710.7	625.68	1182.6	954.15	357.04		1162.9	338.59	549.53		743.65	336.65	605.17	1027.4	755.67	1226.4	18551	19500	16682	17908		19103	17999	16780		20281	17626	13686	19022	15813	18988
KAF4638511.1	TGRH88_061190	KAF4638511.1	KAF4638511.1	KAF4638511.1 | transcript=TGRH88_061190_t1 | gene=TGRH88_061190 | organism=Toxoplasma_gondii_RH-88 | gene_product=unspecified product | transcript_product=unspecified product | location=CM023093:3121592-3125482(-) | protein_length=1042 | sequence_SO=chromo	1	11	20.4	113.65	1042	0	58.802	4670300	57	107	ANVSSLDCALPSPLVLVPVR;AYGHLLPGQTHLVVAGMVK;FLDDEDFGFLAASVLHLQ;GEYGFLCSDETEFAATIAAVLSETTDSCR;IMSIAQFRPEK;LDANIVQEVCSLAYQR;NAAGTPMPLSADAVAESLR;RLPPPANCVAFFHPQCDAGAGGER;SEESANVESSQVDAPHALALTCR;VLWSLVAHELRK;WVASAAAAGAVIESHLADVALR			-1	68797	6126.1	7868.7	5983.4	6772.8	3174.9	4490.1	3733	2713.3	2395.5	2348.9	8620.5	2751.3	3663.7	3745.3	4410	75678	82631	71811	75280	52430	66096	49847	48420	48876	62190	94509	50630	64386	56185	56135
KAF4638514.1	TGRH88_061220	KAF4638514.1	KAF4638514.1	KAF4638514.1 | transcript=TGRH88_061220_t1 | gene=TGRH88_061220 | organism=Toxoplasma_gondii_RH-88 | gene_product=tetratricopeptide repeat-containing protein | transcript_product=tetratricopeptide repeat-containing protein | location=CM023093:3147276-31513	1	14	32.9	96.577	887	0	141.85	7373800	46	252	AATEESVHAVGSVVEVEDDQVK;AIELDPSLEAR;APPVLAAPTSSLNEEPQEGAPESQGR;CWEAVVADCTEAIQCDPSYAK;EAPDAPLLADEDIACLTPAEESFLLEQDRR;GAAENEPATAPLLGEENEK;NAVIFSDCADTPGTSVLSFSSLQK;QDPPRFEEVEDEK;SGDEEHLLTEAEFLAFK;STSAAPSPSNAGASTESGELNSTATASGTR;TLLETVVGDEEELEAAVAGGVR;VAADPAASHEGEEDGVAEAECEDTPQGEAHNAR;VEGGSCAATAETTLK;VGLSLDNFK			-1	94288	8379.9	9164	8875	8937.2	5211.3	7817.4	4687.2	3345.9	2539.4	5239.8	4327.8	2608.5	8649.2	6473	8032.5	50060	53304	45557	50123	47740	47817	41410	39230	43194	39860	45860	45319	44236	43387	44911
KAF4638517.1	TGRH88_061250	KAF4638517.1	KAF4638517.1	KAF4638517.1 | transcript=TGRH88_061250_t1 | gene=TGRH88_061250 | organism=Toxoplasma_gondii_RH-88 | gene_product=putative high mobility group protein b1 | transcript_product=putative high mobility group protein b1 | location=CM023093:3161375-3164244(+) |	1	2	11.6	28.518	259	0	6.1759	3342200	14	31	AFYESLYEENPNSLIALR;YVIEYGVLTGTK			-1	238730	16717	21440	16456	17494	12769	19879	13345	10353	9229.3	12953	12269	8636.2	21347	17259	28580	79512	90581	78417	72851	70334	89958	74149	66365	65728	68077	73763	52854	93826	81217	84023
KAF4638519.1	TGRH88_061270	KAF4638519.1	KAF4638519.1	KAF4638519.1 | transcript=TGRH88_061270_t1 | gene=TGRH88_061270 | organism=Toxoplasma_gondii_RH-88 | gene_product=unspecified product | transcript_product=unspecified product | location=CM023093:3169542-3169958(+) | protein_length=138 | sequence_SO=chromos	1	3	41.3	15.598	138	0	19.237	1966500	8	42	NANEIQLLENILEVMEK;NNDEAICQAEVILILNEVVMQEHWAELSK;TMLDQNAQIVK			-1	186300	13940	18768	11877	15495	10520	16641	12787	8966.6	7934.7	10397	7660.4	8602.9	14201	12253	16258	41013	44034	31911	36525	32807	41189	36357	30004	31993	31197	25476	28902	36883	33044	37195
KAF4638521.1	TGRH88_061290	KAF4638521.1	KAF4638521.1	KAF4638521.1 | transcript=TGRH88_061290_t1 | gene=TGRH88_061290 | organism=Toxoplasma_gondii_RH-88 | gene_product=unspecified product | transcript_product=unspecified product | location=CM023093:3182770-3195833(+) | protein_length=2660 | sequence_SO=chromo	1	4	2.6	287.27	2660	0.00032373	3.1988	353090	135	16	AFGGYSVPPASLHPGAELAR;GPLLLSELDTPFHLVR;HSEAAVSQEAPSVSGASAGLACSR;LHEVLAAYR			-1	219.02	143.33	309.68		838.98	101.76	292.18	100.52						219.02		327.36	16873	13799		19398	14274	18792	13828						15625		16848
KAF4638522.1	TGRH88_061300	KAF4638522.1	KAF4638522.1	KAF4638522.1 | transcript=TGRH88_061300_t1 | gene=TGRH88_061300 | organism=Toxoplasma_gondii_RH-88 | gene_product=microneme protein MIC15 | transcript_product=microneme protein MIC15 | location=CM023093:3197636-3228055(-) | protein_length=2909 | sequence_S	1	48	36.3	318.39	2909	0	323.31	29022000	102	803	ACTSETVNTQNHWR;ATGVAELHTGWTVASASWSR;ATTTPFTWSALLWK;CDWMPVCPEAEGEEEDDATGGVEPR;CGEEQDNGETPATSTLQTDSLLETR;CSAPEVLAPGEGIILCK;DSGGLCDQDMATMISAAEGEAFFCATGSFGK;EGAEPQDCALLCSETMSSCSAASLSFVELSQCVQDK;EPEEMVALAQVQDVTPTSVSTDR;EVVQALVGSASSIMLGVHEPGCR;FATRPATAPLQQYEDEIDVQLPDYGAVIIPLGCDK;FDEPMIDPVVFVSPPEAPTNSFALVLIGGVTTSGFR;GEPIVPPWSPERPTDENNQAMGSEDIVSGTVECYVTNMGTIMTSYYR;GFDQENGDCMCPNALAACTR;GPNCYVIEHGSQYCHLPCL…			-1	165460	10626	13376	9834	19244	8770	13783	10064	8560.4	5520.5	7914.8	10749	5586	15910	10690	14834	68229	72199	65820	92880	78260	84112	69563	86458	67849	71563	83441	60717	76682	80289	79976
KAF4638523.1	TGRH88_061310	KAF4638523.1	KAF4638523.1	KAF4638523.1 | transcript=TGRH88_061310_t1 | gene=TGRH88_061310 | organism=Toxoplasma_gondii_RH-88 | gene_product=nudix -type motif 9 isoform a family protein | transcript_product=nudix -type motif 9 isoform a family protein | location=CM023093:3230154-323	1	22	57.3	60.512	546	0	211.66	40337000	27	448	AGDDATLGSAAFYDIDDDPR;DLYASHSSFLVK;DSQTGIVTWENEEEIK;ELLEEAVSYEDGDNSEESQQR;FAVPGGFVDPTDGPLIVTPILR;GQDEFTADCFEEADSASVSDVK;ILEYPGDLWPGER;KLVVPEDSFPSSSSLYHR;LSVPLYTPALDR;LSVPLYTPALDRR;LVAMNVDPLK;LVVPEDSFPSSSSLYHR;MGRPLNPVLFTAR;NIFGPFRR;QEDLAPTYVNIR;SFPPTAEFDWGSLSQQPVPGFVVQPLPSWMQSADPR;SLDTTRLEGLLR;THFPDETVLLTK;VALLNAAWFSCPNAFR;WGANHAADALLTAR;WGHPIYAGYVDDER;YRETLGALR			-1	1179200	125860	114030	106310	79090	51185	95832	74517	45326	57601	51601	46275	61554	103840	73833	92377	173230	140140	162060	112810	136630	122270	137910	107060	131930	124650	115350	141560	132850	131450	128310
KAF4638524.1	TGRH88_061320	KAF4638524.1	KAF4638524.1	KAF4638524.1 | transcript=TGRH88_061320_t1 | gene=TGRH88_061320 | organism=Toxoplasma_gondii_RH-88 | gene_product=centrin | transcript_product=centrin | location=CM023093:3234147-3236924(+) | protein_length=169 | sequence_SO=chromosome | SO=protein_coding_	1	3	30.2	19.343	169	0	33.377	2428100	9	46	DGTGSVDFQEFLSLMTVK;ELGENLTDEELQEMIDEADR;ELGENLTDEELQEMIDEADRDGDGEINEEEFIR			-1	76153	11715	29613	11056	12190	7347.6	10438	14281	5671.3	5452.7	16415	10149	12098	988.08	19332	12856	59319	76523	61810	61140	45906	48692	45472	39361	44698	55721	33893	45142	30803	56793	59938
KAF4638526.1	TGRH88_061340	KAF4638526.1	KAF4638526.1	KAF4638526.1 | transcript=TGRH88_061340_t1 | gene=TGRH88_061340 | organism=Toxoplasma_gondii_RH-88 | gene_product=RbAp46 | transcript_product=RbAp46 | location=CM023093:3247071-3254507(-) | protein_length=665 | sequence_SO=chromosome | SO=protein_coding_ge	1	7	24.5	71.105	665	0	44.447	1067000	29	71	ASEADLLTCLCADEQQPNTIVCGDNR;EDEEEGDRNDPAVIAEEFNNWK;LASTSNAGAICLHDVQAAPAASAADAPLR;LPGHTTDGFGLAWNAMVHGR;NALCDAHAQSSQPVCTADAPR;QTAPSVPVLPLSVSASLLPTFSLSSPK;RSVFFCADDEDNEDDDVE			-1	15224	1135.3	1247.9	1499.3	1122.9	1006	2121.4	502.29	638.69	485.6	1347.4	469.38	854.14	1356.8	1851.1	2936.7	11762	9962.4	12403	18715	12627	13343	12249	12021	14169	16006	12986	16733	13609	12246	15307
KAF4638530.1	TGRH88_061380	KAF4638530.1	KAF4638530.1	KAF4638530.1 | transcript=TGRH88_061380_t1 | gene=TGRH88_061380 | organism=Toxoplasma_gondii_RH-88 | gene_product=unspecified product | transcript_product=unspecified product | location=CM023093:3276929-3285478(+) | protein_length=1961 | sequence_SO=chromo	1	2	1	208.48	1961	0.0049736	1.2743	56665	76	2	LHAATAPSLR;LLAASPLLR			-1	745.59					451.12										294.47
KAF4638531.1	TGRH88_061390	KAF4638531.1	KAF4638531.1	KAF4638531.1 | transcript=TGRH88_061390_t1 | gene=TGRH88_061390 | organism=Toxoplasma_gondii_RH-88 | gene_product=unspecified product | transcript_product=unspecified product | location=CM023093:3290464-3296940(-) | protein_length=903 | sequence_SO=chromos	1	26	56.9	95.553	903	0	323.31	28949000	33	586	AAAMQGGGEPLFPGIESFAFGAQTGSLESHAADR;ACVITALDFVNGVLESVPTGR;AIDNFISWMVSHYFDDFNEAEGDEEAVER;EAAVSLLHVGLNDGKK;FNENGADILIPALK;GFGAGPLETSAVSDLAGDR;GFGAGPLETSAVSDLAGDRGDGVLSDR;GLAEILHSAEPVDIR;GLAEILHSAEPVDIRR;GQTTLGQTSLGQGNLGAGEAPSGVPGLRPGGLEVLHALMR;GVYCAALALVASLAAGPPQQTDYVVPLIR;HLNAVVEAEPSVIQGMLDILEQNK;IESAQFLHDR;LARPPLVLR;LEVEQQHAALR;LLHELVACYPDLLENPSAFLTGPQLEPR;LQALLPLPPFATDGESARPLPVHEEALLLTK;LVAEESVLA…			-1	428380	35450	48081	34524	33415	19870	38170	30056	15381	15158	21715	28296	19218	34350	19763	34934	142860	136480	147370	108510	105970	111890	115660	119750	109820	108120	119800	105700	107120	106930	105830
KAF4638535.1	TGRH88_061430	KAF4638535.1	KAF4638535.1	KAF4638535.1 | transcript=TGRH88_061430_t1 | gene=TGRH88_061430 | organism=Toxoplasma_gondii_RH-88 | gene_product=unspecified product | transcript_product=unspecified product | location=CM023093:3308413-3324207(-) | protein_length=1940 | sequence_SO=chromo	1	12	12.3	209.55	1940	0	49.44	12828000	107	92	ALEGWASSDGDLLLALLR;FFTDLPHIGALGFQR;GPLSLSSLSPLSSVLSSHDSTQVVK;LALPLVAFFDR;LLTIPLELQQK;MILVLPEDR;REPGETCEAGETTGTGETTGTGETTGTGETTGTGER;RPPLVSPSSGSASSGSAGGDAR;SSSSSAVAACDPGPFDR;SVMPPEDILMLLYNLPCTTSQQR;VGSSPGVQGGASPASLECVFAQVAALTAADSPDVQSCLVR;VSSLLDLLFYK			-1	111830	12114	12947	21940	671.19	7796	10993	9287.6	131.75	135.12	15044	566.75	7463.1	923.01	372.19	11579	533600	557590	650340	418560	510800	585940	405880	149040	66137	615890	453030	377430	353320	262820	479710
KAF4638537.1	TGRH88_061450	KAF4638537.1	KAF4638537.1	KAF4638537.1 | transcript=TGRH88_061450_t1 | gene=TGRH88_061450 | organism=Toxoplasma_gondii_RH-88 | gene_product=thioredoxin domain-containing protein | transcript_product=thioredoxin domain-containing protein | location=CM023093:3329164-3331280(-) | prot	1	5	27.6	33.676	312	0	195.78	102130000	8	140	AFAEGGWK;AMANAWEDLAK;ELTDATFEHDTQASTGATTGHWFVK;FYAPWCGHCK;IQGFPTLYYLANGK;SVEGETIPSPLTTFDVLK			-1	4955100	417660	263030	350600	403190	259720	357760	369540	313230	289530	332810	348830	257900	317530	448800	224950	1132300	1052600	1230600	1173600	1182800	1021700	1044600	1280000	1142700	1210400	1573400	1264700	1040100	1181000	1056300
KAF4638540.1	TGRH88_061480	KAF4638540.1	KAF4638540.1	KAF4638540.1 | transcript=TGRH88_061480_t1 | gene=TGRH88_061480 | organism=Toxoplasma_gondii_RH-88 | gene_product=unspecified product | transcript_product=unspecified product | location=CM023093:3351743-3358241(-) | protein_length=1107 | sequence_SO=chromo	1	6	9.2	119.74	1107	0	4.5558	2328900	40	11	DRPPMLMSCLSEFPQESEVEPAER;EQTFSAGGLTTSSK;EVTTFLSDLYQQTQR;ITDFYGNYRPYLK;LDAMPWILPSDDRFR;NFPEPIACVCPFHCPWSEGGK			-1	56469		553.28		39399			1408.3						384.71	14688	973.24		14439													14679
KAF4638543.1	TGRH88_061510	KAF4638543.1	KAF4638543.1	KAF4638543.1 | transcript=TGRH88_061510_t1 | gene=TGRH88_061510 | organism=Toxoplasma_gondii_RH-88 | gene_product=unspecified product | transcript_product=unspecified product | location=CM023093:3381416-3383252(-) | protein_length=126 | sequence_SO=chromos	1	6	61.1	13.855	126	0	70.097	15260000	6	169	ELAAGHIASLVAEYDPVATR;GPSVPHSILFGVGAGCCAYAGYYLYR;LFHQELDR;LFHQELDRELAAGHIASLVAEYDPVATR;LPFQPMQDR;LTFFDTESVALQSR			-1	1436200	116060	137350	96707	135140	69344	100170	103870	84359	88702	92353	42439	74323	117060	68042	110300	114340	130630	121980	116180	145030	148340	134600	124430	134310	134200	120690	118310	135410	112260	122110
KAF4638545.1	TGRH88_061530	KAF4638545.1	KAF4638545.1	KAF4638545.1 | transcript=TGRH88_061530_t1 | gene=TGRH88_061530 | organism=Toxoplasma_gondii_RH-88 | gene_product=unspecified product | transcript_product=unspecified product | location=CM023093:3391701-3392837(-) | protein_length=378 | sequence_SO=chromos	1	9	50.8	40.129	378	0	159.55	12661000	13	181	AAAGVISAEIPAEEGGEAAANPTSER;ATEGVTVSEVVEDETPSHVSAPTEPGR;EIEAPAAEDEAEAEISDASGGVAVTSPAAEEERLPAR;GLVFTAGGSILAAAVMMLLSR;HSLGLSVASDALVVASALVALLGGK;HSLGLSVASDALVVASALVALLGGKR;LVAAGALFAGALFAAYK;RRDEIPGVEMPAK;TAIAATAVTGAGALAGSVALVLGSR			-1	400790	28243	30957	31724	31842	24655	28433	22198	30831	16144	23906	23613	19721	26069	33387	29064	104550	96384	110190	99348	127210	92526	99123	139600	112620	101300	125960	122840	99266	132820	91133
KAF4638546.1	TGRH88_061540	KAF4638546.1	KAF4638546.1	KAF4638546.1 | transcript=TGRH88_061540_t1 | gene=TGRH88_061540 | organism=Toxoplasma_gondii_RH-88 | gene_product=unspecified product | transcript_product=unspecified product | location=CM023093:3397178-3405454(+) | protein_length=2303 | sequence_SO=chromo	1	25	19.5	245.89	2303	0	323.31	38347000	73	491	AAAAAISASLAGVGGFTG;AHVSGHGGCPESDNCGYCHDPVHSDPTSELHFAR;AVVYLQSQQQAESAQYR;EAQEAPTAAPDNPQNLPAGVLAAAEAAK;EEEELDPVAAAAAAYAK;EEEQGAKEEEELDPVAAAAAAYAK;ESLGLPVGVIAAPPVLGGAPK;FGGLGGPHGSTPGISIR;GDSCPFCHHSDHLPK;GVCRPCQQFLQGTCPLEQLCCPFCHNPQHLGGFAAEK;IEEGEEGGFSHFGYR;IGPAAPPGHALFMRPPGTDGR;IGSSNSSPPPPPSQSFLNQSSR;LSSSRPYTGPEETSREPK;NPAAAAMLEAAQQAAQAAASK;QHLAGTCLPCSEYK;QQAQMGPPLAMGGDR;RGDSCPFCHHSDHLPK;RGWRPPAPR;R…			-1	342850	25268	29117	24866	29925	21301	24765	21579	13674	16991	26500	12418	21150	25627	24113	25556	166650	181770	168100	190160	174730	192310	179940	184780	167270	183720	141170	171690	189530	179200	187310
KAF4638547.1	TGRH88_061550	KAF4638547.1	KAF4638547.1	KAF4638547.1 | transcript=TGRH88_061550_t1 | gene=TGRH88_061550 | organism=Toxoplasma_gondii_RH-88 | gene_product=proliferating cell nuclear antigen PCNA1 | transcript_product=proliferating cell nuclear antigen PCNA1 | location=CM023093:3407952-3410504(-)	1	13	55.2	34.551	317	0	173.31	31213000	20	335	AASLSSSVTLSLTDQNPIEVR;DMVSDVNLDCDETGLR;FDILEPASGGTASGDR;IMGEFSDSVR;LCSNADSCSIQNEEDSDTVTFVFENEADEK;LDDVGFVHFR;LMAIDQDALR;LMAIDQDALRVPEDETAHDVTVTMSAR;LQAMDSSHVALVALK;SLGLNLASVCK;VNSPVCQTYAVK;VPEDETAHDVTVTMSAR;YLNYFAK			-1	1213400	111440	122370	98765	106200	71752	100360	49814	47191	58953	54378	30812	60279	114200	80811	106030	168370	192820	158930	162620	141610	168610	125510	118760	120260	134790	93059	112740	159020	156050	156930
KAF4638548.1	TGRH88_061560	KAF4638548.1	KAF4638548.1	KAF4638548.1 | transcript=TGRH88_061560_t1 | gene=TGRH88_061560 | organism=Toxoplasma_gondii_RH-88 | gene_product=putative nucleolar protein | transcript_product=putative nucleolar protein | location=CM023093:3412442-3416766(+) | protein_length=536 | seque	1	19	50	59.939	536	0	255.32	56289000	27	548	AVNEIFLLFESAPGLLLAR;EAASELSQAAVSEK;EQFDEHTQGEELLEACGGSEEIRDEVVAATK;ETEEETNPMIDEEEGGK;ETEEETNPMIDEEEGGKK;EWYGWHFPELVK;FQVGLGHSYSR;GWDQIAQDTDAVQEACLDFAR;HSMGQEIGEADFVNIIR;LISHAGALVNLAK;MDFVSPNLK;QDKPIMQSIALLDSLDK;QLGELPIEK;SLADAGFQIVFNSNVQELHR;SQAAVGVCDPALGK;TLQEYLSTK;YGLLFHSSFIGR;YLADGIVPR;YPASTIQILGAEK			-1	1343800	93408	106650	100310	116210	71215	92054	94575	87239	68123	82381	50430	73449	100040	93500	114230	179190	182490	180290	195840	183690	190960	183340	197780	175040	187450	165320	169990	193960	190540	197200
KAF4638551.1	TGRH88_061590	KAF4638551.1	KAF4638551.1	KAF4638551.1 | transcript=TGRH88_061590_t1 | gene=TGRH88_061590 | organism=Toxoplasma_gondii_RH-88 | gene_product=fructose-bisphospatase II | transcript_product=fructose-bisphospatase II | location=CM023093:3438689-3442574(+) | protein_length=381 | sequenc	1	14	42	42.397	381	0	323.31	118380000	21	442	AGLADILGAAGNQNVQGEEQQK;EVVCGICTEEDDDFIEVNR;IMDIQPSELHQR;IYSVNEGNYK;LDVFANHK;LLYEANPMAFLAEQAGGK;LRLLYEANPMAFLAEQAGGK;LVDRVDALMVEHSPECR;NLLQGGIYMYPPTK;TGPFSLR;VDALMVEHSPECR;VPLMIGTAR;VSPLGSPPELR;YIGSLVSDFHR			-1	4647500	317170	366740	364570	317010	242020	313210	300170	200480	281850	350280	264470	299330	383000	311540	335640	594450	587410	705270	597660	634550	627600	775450	604090	755400	735720	578000	739230	654000	644510	658560
KAF4638552.1	TGRH88_061600	KAF4638552.1	KAF4638552.1	KAF4638552.1 | transcript=TGRH88_061600_t1 | gene=TGRH88_061600 | organism=Toxoplasma_gondii_RH-88 | gene_product=unspecified product | transcript_product=unspecified product | location=CM023093:3444648-3445418(-) | protein_length=256 | sequence_SO=chromos	1	8	34.8	26.332	256	0	133.1	137650000	10	299	GHHSPHPGPLPPPVPPR;GHHSPHPGPLPPPVPPRLPLR;GRGHHSPHPGPLPPPVPPR;GVQGGGPPARPPSPSPEEEPIFGTFVK;QRGVQGGGPPARPPSPSPEEEPIFGTFVK;SAYPHHPTEDSTGGGGSPSHTR;SAYPHHPTEDSTGGGGSPSHTRDTGHK;SVSLLPPSLR			-1	1633600	36356	169270	141980	190040	98952	141640	185690	12116	205730	50355	78905	152810	75536	19152	75067	1507600	1847600	1580900	1739000	2526100	2656400	2549900	1825000	2526300	1777400	1903500	2182500	2320700	1785700	2253700
KAF4638553.1	TGRH88_061610	KAF4638553.1	KAF4638553.1	KAF4638553.1 | transcript=TGRH88_061610_t1 | gene=TGRH88_061610 | organism=Toxoplasma_gondii_RH-88 | gene_product=unspecified product | transcript_product=unspecified product | location=CM023093:3447648-3448289(-) | protein_length=213 | sequence_SO=chromos	1	6	53.5	22.813	213	0	76.748	10397000	9	205	AAEVGAWTPFSAPAGPTGVIR;DSDSSVPKPPISEPTQYGPSR;GGVPQTPQLVLPVPVSGPTQQGPK;MPVSATLVSQTVATFSPLITGPR;RAAEVGAWTPFSAPAGPTGVIR;SGPDSPARPSPQIHDTEATFGPLR			-1	423910	26894	20990	36341	24888	28303	39866	29496	19033	23053	15754	26375	19152	42335	33548	37884	55405	44496	57241	47904	51683	49072	57978	51639	54871	58380	42594	55491	50755	53752	52219
KAF4638555.1	TGRH88_061630	KAF4638555.1	KAF4638555.1	KAF4638555.1 | transcript=TGRH88_061630_t1 | gene=TGRH88_061630 | organism=Toxoplasma_gondii_RH-88 | gene_product=heat shock protein HSP60 | transcript_product=heat shock protein HSP60 | location=CM023093:3463524-3467492(-) | protein_length=575 | sequence_	1	21	62.4	60.913	575	0	323.31	361110000	30	723	AAVEEGIVPGGGTALLYASETLK;AMLHDIAVMTGGQVVTEETGGSLEDAHQMPQMLGR;AVDAGMNPMDLLR;DRIQDALCATK;DTTLVIEGGGEK;EEKPDEPMGGGMPMGGMGGGMGGMY;GFNAQTGEYVDMMAAGIIDPTK;GYISPYFITNSK;LADAVGVTLGPK;MMNLGAQLVK;NVTTSEEIFNVATISANGDK;NVVIEQPYGSPK;QVASTTNDIAGDGTTTATLLAR;SILPVLEFIVQNQGSLLIIAEDVDSEALATMVVNK;TALSDAASVASLMTTTEAAVVEAK;TIADNAGHEGAVVVGNLLR;TLTHELELVEGLK;VGGASEVEVGEAK;VGVGIVR;VLAHLNSVTK			-1	9922300	645190	724730	667820	763120	639390	659910	726460	517020	520230	698100	546950	652350	701870	638750	820400	1219000	1266800	1361400	1307300	1499700	1397600	1696900	1356700	1616100	1549600	1375700	1648700	1361200	1300000	1384400
KAF4638558.1	TGRH88_061660	KAF4638558.1	KAF4638558.1	KAF4638558.1 | transcript=TGRH88_061660_t1 | gene=TGRH88_061660 | organism=Toxoplasma_gondii_RH-88 | gene_product=glutaredoxin domain-containing protein | transcript_product=glutaredoxin domain-containing protein | location=CM023093:3477444-3478751(-) | pr	1	4	30.4	34.284	312	0	15.539	2121600	14	16	AIVEILQLAASEEPSLSGCDTTDTSPSSSLPEGFFR;AVDVWEDLELR;THEGTLQGSSDRGGGEEANR;YTNWPTVPQLFIEHQFVGGTDIAAEMFR			-1	8401.2	4605.3	10236	1702.1	14512		11566		33645	14535	1023	3795.9		1568.8		10288	76456	69660	127000	97506		85644		337680	139150		158750		109250		68359
KAF4638559.1	TGRH88_061670	KAF4638559.1	KAF4638559.1	KAF4638559.1 | transcript=TGRH88_061670_t1 | gene=TGRH88_061670 | organism=Toxoplasma_gondii_RH-88 | gene_product=methyltransferase domain-containing protein | transcript_product=methyltransferase domain-containing protein | location=CM023093:3480899-34856	1	7	17.2	95.945	883	0	20.02	327240	39	23	DVEGGGVLRPLSSPLEDSRK;ENASLVFDFLR;IPIIEEVHIFVSPRPEIER;LALALASDVSPLLPSSSSGENVEAFLSPLSEAEIR;LFPLPPEELEEAVAALQMPTSFSGR;SGPALPLLDLLESDAHDLPFPGSSFDSVLSHR;VIVHDCRPLR			-1	3557.5	792.47	408.77	373.01	497.49	119.67	377.68	327.13			364.2			1015.4	299.88	494.51	12350	12624	9773.4	17120	8637	8439.4	10085			11256			12148	12066	11448
KAF4638560.1	TGRH88_061680	KAF4638560.1	KAF4638560.1	KAF4638560.1 | transcript=TGRH88_061680_t1 | gene=TGRH88_061680 | organism=Toxoplasma_gondii_RH-88 | gene_product=unspecified product | transcript_product=unspecified product | location=CM023093:3488797-3496372(+) | protein_length=697 | sequence_SO=chromos	1	6	16.5	75.053	697	0	41.501	3300200	35	82	AAENICNTLLAK;ATEASSDMEIPIPAPVVVAVTR;AVTALLDLQNFGSCASTAGEELVK;ELPATEDVESFFMPSGCDTAEDIEK;GSLWQQVLNDAK;KLDDQANTTVPIQTMQEFLR			-1	72340	6064	7444.5	7404.3	4266.1	2836.1	5981.5	3795.5	2346.5		3724.6	1737	316.66	9326.8	6085.1	11012	55002	52244	46905	43684	42875	46270	33484	42750		39968	29685	31276	46826	51493	55345
KAF4638561.1	TGRH88_061690	KAF4638561.1	KAF4638561.1	KAF4638561.1 | transcript=TGRH88_061690_t1 | gene=TGRH88_061690 | organism=Toxoplasma_gondii_RH-88 | gene_product=putative small nuclear ribonucleoprotein E | transcript_product=putative small nuclear ribonucleoprotein E | location=CM023093:3498236-3498952	1	4	72.3	12.424	119	0	118.62	11455000	4	117	ATSAPATSGVVSGGPSYLPLALVDK;GFDDFVNMVLDDVTEYTFTPTGVK;GFDDFVNMVLDDVTEYTFTPTGVKK;LQSILLNGNSITMLVPGGDPEEAQQAESVAETGEAK			-1	2047300	168130	179130	128860	193870	124470	153970	103540	110020	74127	133170	58649	84988	180560	167190	186620	144090	120780	113800	156520	127650	123950	98268	124640	103710	137270	87550	107820	134600	162390	143640
KAF4638565.1	TGRH88_061730	KAF4638565.1	KAF4638565.1	KAF4638565.1 | transcript=TGRH88_061730_t1 | gene=TGRH88_061730 | organism=Toxoplasma_gondii_RH-88 | gene_product=Sybindin family protein | transcript_product=Sybindin family protein | location=CM023093:3509494-3510883(+) | protein_length=246 | sequence_SO	1	6	50	25.998	246	0	37.817	1253900	10	55	APGYQPSLPVTQPIFVSQLVAFLK;FCEQIGPQPQQPAPQASSVTPAGPGSAASQLQQR;LGGSSDGLPAGGAQPGVSTPAPLNR;LHCLETPTGYK;LLSGLLFSMK;RPCTSIGGPFHAFTTPAYK			-1	27411	2849.8	7845.6	2454.8	1486	5797.3	3033.9	5748.6	2416.5	4506.9		7584.4	3325.2	1357.5	1507.6	6876	32905	32683	19918	28524	17998	29848	19452	13863	17858		24146	15580	29727	17981	27362
KAF4638568.1	TGRH88_061760	KAF4638568.1	KAF4638568.1	KAF4638568.1 | transcript=TGRH88_061760_t1 | gene=TGRH88_061760 | organism=Toxoplasma_gondii_RH-88 | gene_product=ribulose-phosphate 3 epimerase family protein | transcript_product=ribulose-phosphate 3 epimerase family protein | location=CM023093:3525655-3	1	7	73.9	24.546	230	0	89.604	6029400	9	126	AENPAALMTFMR;FEDLGEALAGDNFDMLLVMTVEPGFGGQK;LNIQVDGGLDGETVKPAASAGANVIVAGTSMFK;MVDAGCDWLHLDIMDGHFVPNISFGPGVVK;SAFFDVHLMVSEPEK;WIQPFADAGANSITFHWESVGGDLQR			-1	205370	12540	19690	13911	22874	11998	23176	17022	8179.7	7635.3	11672	4774.1	12796	20095	5704.5	20937	56440	55349	49302	54872	43231	44552	46126	55637	22202	48840	34915	50292	48384	59998	55751
KAF4638570.1	TGRH88_061780	KAF4638570.1	KAF4638570.1	KAF4638570.1 | transcript=TGRH88_061780_t1 | gene=TGRH88_061780 | organism=Toxoplasma_gondii_RH-88 | gene_product=phospholipid-translocating P-type ATPase, flippase subfamily protein | transcript_product=phospholipid-translocating P-type ATPase, flippase s	1	3	2.6	204.95	1860	0	6.4357	499860	80	18	AQNLEAGPPTDPAAQPLGSR;SPPLEDWVVR;TSDLNEELGQVSYIFSDK			-1	6248.3	657.11		794.27	1040.8		386.36				335.37	590.66	424.67	418.97	695.52	904.53	19227		18928	25576		19306				19501	24549	14443	20400	19318	20528
KAF4638571.1	TGRH88_061790	KAF4638571.1	KAF4638571.1	KAF4638571.1 | transcript=TGRH88_061790_t1 | gene=TGRH88_061790 | organism=Toxoplasma_gondii_RH-88 | gene_product=AP2 domain transcription factor AP2XII-4 | transcript_product=AP2 domain transcription factor AP2XII-4 | location=CM023093:3560665-3572505(-)	1	8	4.6	401.02	3831	0	43.047	1621500	183	104	ADRPAEALGAGGSAPTHADSR;ENVSMTSASDVSETAEEK;GDQSETPAGVAPPSSSALEAR;GGNPLGPGASEEETVGGEGGEDAESR;GSLGFEAMDLAGELHLVK;SVTSTETEGAVAVAPEAK;TAPASSLPASSLPSSDRPSASCSDTHASR;WLEQGEGLPAAAGEPQVACGVGAK			-1	5927.9	524.95	707.11	284.98	676.55	166.44	630.29	317.39	159.68	138.58	454.21	50.148	228.74	586.79	406.92	595.15	16146	19801	16594	16798	17982	18839	15580	18585	13380	17193	14605	15713	17968	15741	17696
KAF4638574.1	TGRH88_061820	KAF4638574.1	KAF4638574.1	KAF4638574.1 | transcript=TGRH88_061820_t1 | gene=TGRH88_061820 | organism=Toxoplasma_gondii_RH-88 | gene_product=AP2 domain transcription factor AP2XII-5 | transcript_product=AP2 domain transcription factor AP2XII-5 | location=CM023093:3590171-3595162(-)	1	4	6.7	161.74	1502	0	24.083	417950	67	46	AAAAAAAAAAAAATASGDGVGDEEEGRPR;AIAIHSADTLNQETDSAETPTSWTTGSNLR;DSLSAYGSAGASFGGSHSVVTR;GSSYYGSAHVSSSLGTSSR			-1	4947.3	244.28	599.34	167.99	715.86	333.68	731.94		62.537		146.53	116.76	79.887	702.2	453.88	709.21	6598.2	7943.4	4442	9466.2	5626.5	8944.9		2509.5		3097.6	2848.1	3835.6	10079	6375.6	9466.2
KAF4638577.1	TGRH88_061850	KAF4638577.1	KAF4638577.1	KAF4638577.1 | transcript=TGRH88_061850_t1 | gene=TGRH88_061850 | organism=Toxoplasma_gondii_RH-88 | gene_product=AMP-binding enzyme domain-containing protein | transcript_product=AMP-binding enzyme domain-containing protein | location=CM023093:3617509-362	1	27	55.5	89.001	812	0	226.89	53373000	42	681	AVICFDSVTPEEVEEFAAHSVK;EHNMGQVSYTDLLK;FTSLIPDLLFGK;GDVTLSYLPQSHVYQR;GTIGGSFPSLEFK;GVEIILTHLGVGIGYYSGDITR;GVVHTNGGFVATIAGYVGCNNR;HERPELSLDDVCTVIFTSGTTGVPK;IVSLPELAYDATGATPK;IVSVPLYDTLGHEALLYIIGLTK;LENIFSSSPFVEQIYLHGDSFQNSVVAIVVPCK;LHPALNLVTEEK;LPLPVFPATSQEETDTGTGSSATTAK;LQVLFVEGAK;LRPTVFFGVPR;LYAFDDLIHK;NVFLTPHAFTAENGLATPTMK;QIDEMYAELK;QVQSLAWALSNEVDIPVCLFGDDAEVQENYR;RAWSGIYAVPVEGVPK;RGDVTLSYLPQSH…			-1	742840	47268	71552	53486	57745	30222	59611	45683	32876	26934	45981	53902	31990	65774	51675	68140	147910	149540	146620	156750	136950	146510	149820	153450	151150	150760	169300	151920	161010	159840	155230
KAF4638578.1	TGRH88_061860	KAF4638578.1	KAF4638578.1	KAF4638578.1 | transcript=TGRH88_061860_t1 | gene=TGRH88_061860 | organism=Toxoplasma_gondii_RH-88 | gene_product=unspecified product | transcript_product=unspecified product | location=CM023093:3633133-3633636(+) | protein_length=167 | sequence_SO=chromos	1	5	41.9	19.246	167	0	49.729	30599000	10	238	FHDFNNWEYLPHPK;GHGPLWWFIE;GSGLHGPENGEFFR;SGAIKPIGSQQFNPAGK;SYATEHGHFPFAPAR			-1	1340600	89939	109460	79882	124460	69142	112680	49464	83555	43848	86409	88680	64811	114400	112010	111850	180710	188500	168940	188150	166920	198910	178550	204450	154040	200670	207710	189230	200410	184080	185620
KAF4638579.1	TGRH88_061870	KAF4638579.1	KAF4638579.1	KAF4638579.1 | transcript=TGRH88_061870_t1 | gene=TGRH88_061870 | organism=Toxoplasma_gondii_RH-88 | gene_product=unspecified product | transcript_product=unspecified product | location=CM023093:3637361-3640117(-) | protein_length=267 | sequence_SO=chromos	1	2	24.7	28.986	267	0	27.806	725100	8	20	HEQVQAAAGTSLAVMPGSPAYANGAGATGVSVHPTVYGNPAGR;SGYETPMVYGSPTEMTGPATYAK			-1	52522	8350.9	7327.6	10047	6296	3456.5	4041.7				3894.4	9149.1	3509	21170	2745.9	1756.3	21411	24200	25196	20604	19905	18544				20793	25558	22060	131730	13616	9963.5
KAF4638584.1	TGRH88_061920	KAF4638584.1	KAF4638584.1	KAF4638584.1 | transcript=TGRH88_061920_t1 | gene=TGRH88_061920 | organism=Toxoplasma_gondii_RH-88 | gene_product=SNARE domain-containing protein | transcript_product=SNARE domain-containing protein | location=CM023093:3678935-3685259(+) | protein_length=3	1	9	53.9	36.304	323	0	79.355	2826500	12	99	DLNSLVIDQGTILDR;IAQSMTDLHQIFK;IDYNVEQVLQNTAQANVQLR;SIAAQLQALNAAFR;SLLGTTHVSSGNAVISSPISSR;THGEDIFGSSDSASGDTGFADDLTSELALMEQDADLR;VFEDGEGQANPDLEIDALTANLTHLFK;VQQICVTQTPDSDTR;VQQICVTQTPDSDTRCDQLLQQNAQR			-1	49207	5174.6	11921	5563.5	6119.2	10081	3124.2	1313.2	1322.3	6749.9	1943.8	779.33	6379.6	5008.8	3936.8	3000	41930	53327	47412	51423	36098	43519	30765	39015	24915	37765	52223	28986	45494	37680	50225
KAF4638587.1	TGRH88_061950	KAF4638587.1	KAF4638587.1	KAF4638587.1 | transcript=TGRH88_061950_t1 | gene=TGRH88_061950 | organism=Toxoplasma_gondii_RH-88 | gene_product=unspecified product | transcript_product=unspecified product | location=CM023093:3693404-3696142(-) | protein_length=351 | sequence_SO=chromos	1	3	16.2	37.493	351	0	34.405	3781400	18	70	GGAALQGGVQDAETTAPIGACSK;VAQDAGSSSEAYPFGGCR;YSAPSDLETAQQYCSK			-1	210080	5240.3	8751.1	4572.1	26944	16615	15705	13829	8079.2	11882	17153	15811	14656	17259	14665	18916	25523	26770	25462	56085	53565	55395	45828	46003	42704	46033	54797	46105	44958	43698	46807
KAF4638590.1	TGRH88_061980	KAF4638590.1	KAF4638590.1	KAF4638590.1 | transcript=TGRH88_061980_t1 | gene=TGRH88_061980 | organism=Toxoplasma_gondii_RH-88 | gene_product=synaptobrevin protein | transcript_product=synaptobrevin protein | location=CM023093:3708355-3713121(+) | protein_length=262 | sequence_SO=chr	1	4	28.6	29.469	262	0	34.888	1374700	9	41	ELEAVSEIVR;GTYVLAEYTAIQEGEEEVLSSVSR;LDGFPEADIPLFQFSCIAR;QYHHLLGTSVDGAEVRPADATR			-1	95483	5012.3	4790.7	11122	6178.5	9210	4974.4	7934.4	4584.6	5713.2	2820.6	21389		10597	2994.2	8988.4	22013	27729	30464	28281	34393	30451	29979	19975	51561	25923	42524		36762	24479	27596
KAF4638591.1	TGRH88_061990	KAF4638591.1	KAF4638591.1	KAF4638591.1 | transcript=TGRH88_061990_t1 | gene=TGRH88_061990 | organism=Toxoplasma_gondii_RH-88 | gene_product=unspecified product | transcript_product=unspecified product | location=CM023093:3715922-3719648(-) | protein_length=502 | sequence_SO=chromos	1	4	18.9	54.778	502	0	15.814	539150	22	33	DLEADAADLEEENDIGDIHLTR;DVLVNLIGALNQCFPDYEFCSALTPAMFEQAAR;EISSSPLFLASSSPQPILLSSPHGAR;VVPGFLQQLWAAIK			-1	18852	2065.1	3274.6	1615.7	1858.6	820.39	1696	997.66	1160.6		986.63			1427.3	1247.9	1701.4	17300	24988	12155	11004	6865.2	11265	7864.6	11158		7788.8			10039	9259.8	10873
KAF4638592.1	TGRH88_062000	KAF4638592.1	KAF4638592.1	KAF4638592.1 | transcript=TGRH88_062000_t1 | gene=TGRH88_062000 | organism=Toxoplasma_gondii_RH-88 | gene_product=unspecified product | transcript_product=unspecified product | location=CM023093:3722449-3729591(-) | protein_length=973 | sequence_SO=chromos	1	12	21.7	101.83	973	0	111.95	4945700	32	151	AIWTHVMANDLLLSEAK;ELQHEMDEAVEHLVTNLR;GRGEEQTEDEQALLQHILR;GTGLAPCIDVPECVEK;ILFFINYR;IVLPTLLSR;QDTAVNHSVGGPGSSVFTPR;SATSTVDPAGILYAR;TDAVLQAVFGAHVEHFCFADLPR;TTGSLAASLFDGLSIHR;VMILTPEETVVWDSR			-1	85781	7289.2	6010.9	8444.8	7932.1	6307.2	2158.8	4850	678.33	1521.5	7515.8	5612.5	3419	5789.7	8494.3	10435	53509	54196	46540	54055	47283	49076	41959	5273.4	14406	48223	43098	36652	51874	47858	52839
KAF4638593.1	TGRH88_062010	KAF4638593.1	KAF4638593.1	KAF4638593.1 | transcript=TGRH88_062010_t1 | gene=TGRH88_062010 | organism=Toxoplasma_gondii_RH-88 | gene_product=unspecified product | transcript_product=unspecified product | location=CM023093:3731345-3737714(+) | protein_length=861 | sequence_SO=chromos	1	10	23.3	93.088	861	0	33.653	1251700	38	59	ALLSLFSLAASR;GGDFLNVAAVGERPLR;LLECLALVTGEEEDFQR;LSPETLGGPGEGAEAAPEGR;QAQSSFFVPPFMDLLAAALLVR;SDKPELLRR;SFNCDSCAALSSSSAQSGVSGRPEVPPIVCPTGPSK;TGGDAALEQALFAGVQTPERPR;VGFFPLLVGLSEEPSCRPNVVISFTEEAGK;VSPSTSLESLYAPTFMR			-1	19974	946.76	2369.7		890.35	307.3	2290.3	2885.6	973.82	253.03	573.87		1647.5	3732.4	344.04	3012.3	23053	19505		27332	18923	23407	23928	12830	7140.8	21063		18092	29102	12412	27359
KAF4638596.1	TGRH88_062040	KAF4638596.1	KAF4638596.1	KAF4638596.1 | transcript=TGRH88_062040_t1 | gene=TGRH88_062040 | organism=Toxoplasma_gondii_RH-88 | gene_product=unspecified product | transcript_product=unspecified product | location=CM023093:3759512-3769967(+) | protein_length=1103 | sequence_SO=chromo	1	5	10	122.35	1103	0	12.092	452810	44	31	ALSAFSVEDFHPHQLR;ASPECPPLADVFWVLSHALSAGTR;HFALVEAFALGAEEAELPAPTLAPDLDVLDNAEDAIR;SGAPSAQVASQSEDAGDFADESLPR;VASLTVPR			-1	7983	365.42	854.27	741.19	843.33	260.45	776.14	482.32	350.07		313.27	1119.8	392.97	619.15		864.63	12208	14799	15782	14830	10295	13899	10057	7454.5		11481	7306.9	8312.8	12359		13072
KAF4638598.1	TGRH88_062060	KAF4638598.1	KAF4638598.1	KAF4638598.1 | transcript=TGRH88_062060_t1 | gene=TGRH88_062060 | organism=Toxoplasma_gondii_RH-88 | gene_product=unspecified product | transcript_product=unspecified product | location=CM023093:3782611-3783851(+) | protein_length=173 | sequence_SO=chromos	1	4	34.7	17.571	173	0	11.92	1564700	9	66	AEAAAHAADVEAAEAEK;LAGEIEEDLAAR;SGVPSPLPFQDEK;VVDLAEQAAAEAEVEAAK			-1	136560	1428.7	2372.9	9175.1	15990	10094	26574	16294	5248.5	8647.6	4994.1	5255.2	3634.8	12137	9978.6	7111.9	12756	13042	18199	29345	25476	29972	25751	22831	22867	23100	15829	19721	21963	20107	20587
KAF4638604.1	TGRH88_062120	KAF4638604.1	KAF4638604.1	KAF4638604.1 | transcript=TGRH88_062120_t1 | gene=TGRH88_062120 | organism=Toxoplasma_gondii_RH-88 | gene_product=putative translation initiation factor IF-2 | transcript_product=putative translation initiation factor IF-2 | location=CM023093:3813912-38176	1	4	50.5	11.771	105	0	16.835	4863300	8	96	CPICDSYVRPHTLVR;CVICGGPGISDAYYCK;HHPDLIMCR;ICDECNYGSYQGR			-1	271390	5751.1	14932	27095	6508.6	18034	27322	16897	24084	21098	22060	1266.9	16568	27913	39187	29995	69827	76280	82470	74482	75447	76604	68552	75430	64440	81760	34787	71334	72503	81755	74763
KAF4638608.1	TGRH88_062160	KAF4638608.1	KAF4638608.1	KAF4638608.1 | transcript=TGRH88_062160_t1 | gene=TGRH88_062160 | organism=Toxoplasma_gondii_RH-88 | gene_product=WD domain, G-beta repeat-containing protein | transcript_product=WD domain, G-beta repeat-containing protein | location=CM023093:3833572-38461	1	14	8.7	358.55	3345	0	28.959	917770	158	50	AALSSAACLPQTLPTCSCSCK;AEAVAASPPTCPPCLCASLFPSSGPVPWR;DAHGALEEIAHSR;ESTFHLPSLSPLSCSPIR;GAAFLLGGPEPNVEDVFRPSQSLLWNEGNLFGAQR;GAEEDAWILSDELSAEK;GPSSSSVPTSVSVAGEEAR;GVAWDPQASLLAACTSAK;IDELAFQHSDFFSLLSWR;LCVSTTLNGTPVGVVAVNSLETR;LSAEESAAHVLR;LSWHPQGTLLALPFAER;LVSLSNPQLGIVAETTSQK;VQDDSQPTAETGEVDNAPGNLAEQSQLGATGR			-1	2916.4	273.77	561.63	310	220.05		77.463	443.22	58.176		137.25			797.22	214.64	483.26	25726	32228	22061	25576		6214.4	19337	7247.6		27736			21202	19302	20177
KAF4638611.1	TGRH88_062190	KAF4638611.1	KAF4638611.1	KAF4638611.1 | transcript=TGRH88_062190_t1 | gene=TGRH88_062190 | organism=Toxoplasma_gondii_RH-88 | gene_product=carrier superfamily protein | transcript_product=carrier superfamily protein | location=CM023093:3860148-3861224(-) | protein_length=358 | seq	1	5	26.3	38.918	358	0	28.452	1385100	20	57	DLPFSAIYWQTAEYMK;DTPGASSSLSPSSPAAAASCSHSSSASK;NANPLTTFHSPDMPTHSR;QVLGQLIQLGGVFSLWK;TNVQAGCQQIEPHAR			-1	19164	2871.4	5560.6	434.4	2239.7	832.28	4013.1	763.01	2119.8		190	1468.8		2425.5	526.07	2942	16525	27434	19243	41207	22940	34564	9175.1	14435		11389	10427		25694	17242	31960
KAF4638613.1	TGRH88_062210	KAF4638613.1	KAF4638613.1	KAF4638613.1 | transcript=TGRH88_062210_t1 | gene=TGRH88_062210 | organism=Toxoplasma_gondii_RH-88 | gene_product=GTP-binding nuclear protein ran/tc4 | transcript_product=GTP-binding nuclear protein ran/tc4 | location=CM023093:3869769-3872836(+) | protein_	1	14	64.2	25.997	229	0	188.95	213300000	14	467	APEIQIDPNLVQEAER;ELQAAVSTAIDDDDEDL;FQTNFGMITFNVWDTAGQEK;GQCAIMMFDVTAR;KYIPTLGVEVHPLK;LILVGDGGVGK;LTNQPALSFVGEHAK;NIPNWYR;NLQYYDISAR;RHLTGEFEK;RLTNQPALSFVGEHAK;RNLQYYDISAR;VCENIPIVLVGNK;YIPTLGVEVHPLK			-1	11003000	815390	801300	747010	796160	727860	862490	791480	514340	652460	668110	600710	493320	883970	759380	889370	1366100	1323000	1349100	1273400	1378600	1394500	1361200	1154500	1390800	1245600	1112900	1279900	1365000	1303600	1380800
KAF4638615.1	TGRH88_062230	KAF4638615.1	KAF4638615.1	KAF4638615.1 | transcript=TGRH88_062230_t1 | gene=TGRH88_062230 | organism=Toxoplasma_gondii_RH-88 | gene_product=unspecified product | transcript_product=unspecified product | location=CM023093:3878139-3879573(-) | protein_length=247 | sequence_SO=chromos	1	6	60.7	27.131	247	0	134.8	6521000	7	124	AALEVTHRPSTTEDESLEK;LPSFNVGVSQNMPVTQFNAPILDTGLSPVLQYR;NEEHDDSYAVTPAPPTLAELLEAGMQAFDFAK;NIVFHHVGGSNEEVWGASQVQPTVK;SNEIEGYEVPINDCQYDISMDQVR;TDEQTTAEDSALGLTTK			-1	258720	10961	15892	18546	16587	22724	31543	20758	8637	14426	20492	15876	17544	12680	8685.5	23367	60087	67241	51592	66770	62507	68916	66418	69564	58239	63396	53635	59352	49227	48127	49479
KAF4638616.1	TGRH88_062240	KAF4638616.1	KAF4638616.1	KAF4638616.1 | transcript=TGRH88_062240_t1 | gene=TGRH88_062240 | organism=Toxoplasma_gondii_RH-88 | gene_product=putative prefoldin subunit 6 | transcript_product=putative prefoldin subunit 6 | location=CM023093:3880407-3881336(+) | protein_length=123 | s	1	2	22	14.427	123	0.00032352	3.1303	3920200	6	29	ELGQLQDDSVLYK			-1	653370	45808	21663	47383	45897	47860	43507	42455	36517	41933	48833	41278	47285	49106	49114	44727	91976	74618	94408	80586	113850	88032	104410	92621	131630	108640	101150	126480	92175	99699	79678
KAF4638618.1	TGRH88_062260	KAF4638618.1	KAF4638618.1	KAF4638618.1 | transcript=TGRH88_062260_t1 | gene=TGRH88_062260 | organism=Toxoplasma_gondii_RH-88 | gene_product=ribosomal protein RPL26 | transcript_product=ribosomal protein RPL26 | location=CM023093:3883621-3884639(-) | protein_length=141 | sequence_SO	1	5	28.4	16.309	141	0	27.56	46931000	7	170	AHFSAPSSVR;ANGETVTIGIHPSK;IMTAPLCK;KWVIHIER;WVIHIER			-1	5797200	424300	545320	432630	495630	356450	433210	317310	300860	248720	295670	260640	271910	489940	419330	505300	766790	894050	807530	785490	778100	784840	713870	614120	751250	632830	647640	759250	817030	722610	802750
KAF4638619.1	TGRH88_062270	KAF4638619.1	KAF4638619.1	KAF4638619.1 | transcript=TGRH88_062270_t1 | gene=TGRH88_062270 | organism=Toxoplasma_gondii_RH-88 | gene_product=putative glyoxalase I | transcript_product=putative glyoxalase I | location=CM023093:3886498-3888680(-) | protein_length=336 | sequence_SO=chr	1	13	72.9	38.548	336	0	142.92	13942000	19	285	APHSPLREEYNLSQTMIR;CIHSYHFPENK;DPAASLPFYEK;ESHFDDFSLYFLACISPDVELPDPK;FSLYFLERPHDSEHVPSGNGEESER;GFGHIAFNTENVQAACEK;GLAFIYDPDGYSIELIQR;GTCLELTHNHGTENDPSFHVNHGNVEPHR;NIAFVLDPDGYWIELVSR;NMWQPVLELTHNHGTEQDPGFR;SLPTSYDGSIGLK;YGFWWQQTMLR;YHNGNDKPQGYGHIGFLCDDLEGACK			-1	325280	25439	22319	23808	21412	11512	21721	25771	23139	12890	21392	14322	21279	33912	15814	30547	84186	92489	84332	95899	76366	88801	83908	89537	72232	78797	62607	69784	96583	95037	93940
KAF4638620.1	TGRH88_062280	KAF4638620.1	KAF4638620.1	KAF4638620.1 | transcript=TGRH88_062280_t1 | gene=TGRH88_062280 | organism=Toxoplasma_gondii_RH-88 | gene_product=unspecified product | transcript_product=unspecified product | location=CM023093:3892996-3896843(-) | protein_length=728 | sequence_SO=chromos	1	10	28.8	79.034	728	0	47.954	1153000	25	49	AEPDAEDVCVAIDR;AGSETELGVPTTVTPSSDLGGR;DGAYLWNCGDLDDPAAVDHR;DVNNFLGICLPFGCVACIIYGK;IPLQSMVVEVFHSVYTWPVIMMIGLCCFNYGILGVLLYFK;LGFSGLCER;LSANYLDASGGGGEVTPQDEEQEDAGIPEGQVEK;LTVDEYLDLFHR;SLSYAMPAILDTLDANSSVISVK;VSSALEYFPTAPVR			-1	34707	5566.1	9574.9	5806.2	1250.7		1196.9	2776.1	898.42			2827.5	1871.5	1523.3	461.72	2824.8	48886	51084	55693	9532.6		13875	19735	9977.5			18045	10923	11398	8201.4	18693
KAF4638626.1	TGRH88_062340	KAF4638626.1	KAF4638626.1	KAF4638626.1 | transcript=TGRH88_062340_t1 | gene=TGRH88_062340 | organism=Toxoplasma_gondii_RH-88 | gene_product=putative ubiquitin | transcript_product=putative ubiquitin | location=CM023093:3923946-3926050(+) | protein_length=216 | sequence_SO=chromosom	1	12	62	24.405	216	0	36.553	26621000	13	214	DGSTVTLFVK;ICEELGDNENYPLSK;IIDMRPGLVASR;ISLELYDILDIK;LFYFNNQK;LLADDWEELR;LVVEVDSDITVAELK;NAAVSSTPVNQDEAAQEN;QTYVLEVPDHETVGFLR;RICEELGDNENYPLSK;RLLADDWEELR			-1	1980900	147780	115000	159790	135800	135980	149830	106550	79645	114900	121130	203070	142030	173510	104190	91640	265820	261000	262540	275690	311990	312450	297490	279380	348550	301310	368050	330690	251920	269410	260740
KAF4638628.1	TGRH88_062360	KAF4638628.1	KAF4638628.1	KAF4638628.1 | transcript=TGRH88_062360_t1 | gene=TGRH88_062360 | organism=Toxoplasma_gondii_RH-88 | gene_product=ribosomal protein RPS9 | transcript_product=ribosomal protein RPS9 | location=CM023093:3937496-3939356(+) | protein_length=188 | sequence_SO=c	1	10	40.4	21.684	188	0	115.69	83859000	9	265	ELLTLEEK;HIVDIPSFMVR;HVDYAITSPFGGGRPGR;LDYVLGLTVAK;LGLLGESEQK;LLGEYGLK;RVFQGTALLR;RVFQGTALLRR;VFQGTALLR;VFQGTALLRR			-1	4965100	409730	512980	401360	341930	302990	357120	330440	181230	301860	223310	318370	287510	386080	242910	367310	982200	1068700	886420	880390	809650	838590	792650	770750	930280	653120	893680	862980	851120	788780	834630
KAF4638630.1	TGRH88_062380	KAF4638630.1	KAF4638630.1	KAF4638630.1 | transcript=TGRH88_062380_t1 | gene=TGRH88_062380 | organism=Toxoplasma_gondii_RH-88 | gene_product=unspecified product | transcript_product=unspecified product | location=CM023093:3944465-3947436(+) | protein_length=346 | sequence_SO=chromos	1	10	55.2	37.531	346	0	119.39	9086200	12	230	EQEESLVDVLSAQTEAVEATTQSLANTEQDVER;HTSLGHEFIK;NALLENQLQSFAVQNPVEGAALLAK;SADPQNCLIVPVQGVQELSAR;SEAANAQILASLEEEFPWEEWQR;SMVNFLYQFDPAHAATHK;TQQTETLLSDQNR;TSATATGFPAPSADER;VTMVAQATELLAETLGTVAK;VVNLIENVAVSR			-1	576070	56757	50202	52492	50193	38318	43904	26911	24427	18243	37573	31722	25001	35254	32111	52962	53300	49448	52182	53658	48146	48513	48035	50337	45822	50891	40267	49799	45419	49163	45108
KAF4638632.1	TGRH88_062400	KAF4638632.1	KAF4638632.1	KAF4638632.1 | transcript=TGRH88_062400_t1 | gene=TGRH88_062400 | organism=Toxoplasma_gondii_RH-88 | gene_product=unspecified product | transcript_product=unspecified product | location=CM023093:3992612-3994974(-) | protein_length=283 | sequence_SO=chromos	1	3	26.5	30.821	283	0	18.807	340090	14	12	HPDLLQQFLTEWAATQLLGSPSPDVER;ILSDLLIDVEQSATQEGAEGIR			-1	10756		5970.5		2487.2				1016.6					2298.2		3172		25114		16484				14828					16660		16598
KAF4638635.1	TGRH88_062430	KAF4638635.1	KAF4638635.1	KAF4638635.1 | transcript=TGRH88_062430_t1 | gene=TGRH88_062430 | organism=Toxoplasma_gondii_RH-88 | gene_product=SPX domain-containing protein | transcript_product=SPX domain-containing protein | location=CM023093:4042241-4053648(+) | protein_length=854 |	1	2	4	95.895	854	0.00063939	2.4979	73878	36	5	AVLWVPPLYQDPSMFLIAGR;GACTFHQLQMSVHK			-1	1859.1						1116.2							526.42		216.39						14193							11534		4322.4
KAF4638639.1	TGRH88_062470	KAF4638639.1	KAF4638639.1	KAF4638639.1 | transcript=TGRH88_062470_t1 | gene=TGRH88_062470 | organism=Toxoplasma_gondii_RH-88 | gene_product=aspartate aminotransferase | transcript_product=aspartate aminotransferase | location=CM023093:4070836-4078677(-) | protein_length=597 | seque	1	15	39.2	66.159	597	0	88.95	34845000	34	398	AGLEVATYPYWNPATK;EYLPIDGLPELK;EYLPIDGLPELKK;HITEQIGMFSYTGLSR;ICSAQVLSGTGGLR;IGMLHIVCANAER;IIRPMYSSPPLHGAR;ISLAGLTQANLPYVVEAIDEVVR;KQTQELLFGEDSSAIAEER;LFCNEGNMELFVCQSFAK;LVPMIDNAYQGYASGDLQR;QVEQEMAADPNLYK;TLESAAPYSVLLLHACAHNPTGVDLNEAQWR;TVYMSEPTWPNHPNIFK;YFLPHCK			-1	698280	47705	59572	43605	55709	38909	55584	51581	33374	27447	48254	36006	37049	56542	49293	57651	166990	161910	181250	171200	167600	165200	173450	175820	154590	186420	135980	157770	155500	166070	157030
KAF4638642.1	TGRH88_062500	KAF4638642.1	KAF4638642.1	KAF4638642.1 | transcript=TGRH88_062500_t1 | gene=TGRH88_062500 | organism=Toxoplasma_gondii_RH-88 | gene_product=actin-related protein ARP1 | transcript_product=actin-related protein ARP1 | location=CM023093:4087745-4093021(-) | protein_length=383 | seque	1	14	62.1	42.346	383	0	161.22	23635000	18	363	AAEIFFETFNSPAMFVSAQPILALYSSGR;AGGGYPFQLPDGVQIQIASER;AGHIFHTSAEMDVVR;CVFPAFVGRPK;DITDYLALLLR;ESACYIAFNPQK;INSEEHPVLLTESALNPR;MLYSQIVLAGGSTMFHGFGDR;QEYEEYGAGILHR;SGGGFEEVIANQPLVIDNGTGVVK;TTGVVLDSGDGVTHAVPVYEGFSLSHAIMR;VMAGAIEGDVFVGTK;YSTWIGGSILASLATFK;YSTWIGGSILASLATFKK			-1	862410	73061	58849	46414	92366	54895	61544	48502	37789	35832	41005	51887	49456	74805	73785	62221	158490	144500	149210	156170	153540	145510	138480	139240	129360	149870	155820	150770	146450	149400	152710
KAF4638643.1	TGRH88_062510	KAF4638643.1	KAF4638643.1	KAF4638643.1 | transcript=TGRH88_062510_t1 | gene=TGRH88_062510 | organism=Toxoplasma_gondii_RH-88 | gene_product=regulator of chromosome condensation (RCC1) repeat-containing protein | transcript_product=regulator of chromosome condensation (RCC1) repeat-	1	4	4.8	193.18	1761	0	10.007	233330	83	21	EAIAALESLEYPGPIQVQAK;LGLGEDVASGSILTPQK;NIVFDPITHAPVPQLFSFR;SASDPNGFVEVNVLPFLQALDQVGGQEA			-1	1443.1	131.15	172.42		138.62	246.36					130.93	339.78	60.376	268.22		127.65	8081.7	9063.4		8223.4	9246.1					7967.8	10954		7821.1		7372.4
KAF4638645.1	TGRH88_062530	KAF4638645.1	KAF4638645.1	KAF4638645.1 | transcript=TGRH88_062530_t1 | gene=TGRH88_062530 | organism=Toxoplasma_gondii_RH-88 | gene_product=V-type H(+)-translocating pyrophosphatase VP1 | transcript_product=V-type H(+)-translocating pyrophosphatase VP1 | location=CM023093:4126506-4	1	8	19.9	85.281	816	0	84.476	4923300	24	106	ALFEAVAGYGLGGSSIALFAR;ASLHEMIAPGALVICAPVAAGMMFGK;KYIESGALGADHGK;LTDPLYLEMSGNIQQQLNMMK;NCTAGLLAGALVSGIQLAISASTSGSAWDNAK;SRTDALDAAGNTTAAVGK;SVGIAASDMVQECLQQFPLIIQGNIEPQYK;TDALDAAGNTTAAVGK			-1	35550	323.2	3872.1	2223.2	6794.4	10603	3841.4	7108.1	7422.3	7646.2	949.08	910.08	5075.7	4323.7	3496.9	3740.5	45176	50234	46238	43470	56305	58666	41970	58561	57170	45351	73109	46620	52955	53387	53262
KAF4638649.1	TGRH88_062570	KAF4638649.1	KAF4638649.1	KAF4638649.1 | transcript=TGRH88_062570_t1 | gene=TGRH88_062570 | organism=Toxoplasma_gondii_RH-88 | gene_product=alveolin domain containing intermediate filament IMC12 | transcript_product=alveolin domain containing intermediate filament IMC12 | location=	1	7	31.8	35.927	330	0	50.533	26428000	14	199	EAAVGSLASSPR;KVEVEGVHEVPIIKPR;NVPAPVDVYTIQK;TMQNETLTAEVIVQPSGVSYETAEVAR;VVDVPFVHYR;YVEVPVPSHFVTLQK;YYDVEVPIYVPR			-1	1186500	79014	124960	71535	99322	64977	109350	83628	70426	46154	92686	58511	55891	85170	58279	86594	149320	177280	136730	149200	162300	161730	161890	135440	136320	165060	136280	144540	138750	118690	134730
KAF4638653.1	TGRH88_062610	KAF4638653.1	KAF4638653.1	KAF4638653.1 | transcript=TGRH88_062610_t1 | gene=TGRH88_062610 | organism=Toxoplasma_gondii_RH-88 | gene_product=unspecified product | transcript_product=unspecified product | location=CM023093:4187356-4194744(-) | protein_length=1283 | sequence_SO=chromo	1	14	18.2	140.08	1283	0	196.11	53641000	40	309	AATGLEAAVAAGTSK;AGELVSAAASATFETLQPSQK;AIEHTISDEIVK;AIEHTISDEIVKK;EATPATPAVPETAQNAIASASATAGEPSAR;EGEVVTSPSDEATKPVEQQTK;GELATGDQLNITR;GEPITIMHDFTSGSAPEFMVLPEQIDSK;GLGVCSCFSCEPAR;RLEQHSAILHHPGSVWIPSVPK;SLNWCQCCVFERPSDYTYR;SSVETEAIIR;SVSVAGVPR;TQPSSGIPTTASGGGPAK			-1	826870	44117	56336	52351	33364	54675	44235	53243	85939	47027	58865	73347	56470	41846	70716	54337	381440	399200	424670	396980	371280	395210	401290	430630	384280	407380	536220	415030	374110	394190	391170
KAF4638660.1	TGRH88_062680	KAF4638660.1	KAF4638660.1	KAF4638660.1 | transcript=TGRH88_062680_t1 | gene=TGRH88_062680 | organism=Toxoplasma_gondii_RH-88 | gene_product=nuclear factor NF7 | transcript_product=nuclear factor NF7 | location=CM023093:4240460-4244408(+) | protein_length=497 | sequence_SO=chromosom	1	24	68.4	54.252	497	0	269.06	102040000	26	592	ANVSPETMAGIEAR;DMSATEYELVVLK;EEGVGFSLTTQSHGECK;EGEVFSGPVYLRPQR;EGEVFSGPVYLRPQRR;EGHMVVGDESAVITLK;ESFNFTVNSAR;FVGPAAEEVER;GPHVAVGLSGGER;IISDIPEAEK;KPNLSVGLADTLELPEGEFEAETGR;LTSVAMLVEAADK;LVDQQMELPDVEGTPLLIR;MFQDWLSVYATADR;NGLISMEEGHMK;NLVNLTQVTFGGGGLALGGDLSFASLSHDGK;QLEATIYEK;QTPEVTTHKPGQSGVQLSLVQLGDAWGLVADAPAVSALFLVHELR;RAVLVLLR;TDMCLFVK;VDLPSSISQADWER;VELYLYR;VRVDLPSSISQADWER;YRNPLAESSEEAK			-1	2703600	172670	231810	225550	221620	138510	250240	179270	132700	118270	120370	96298	132470	255510	189120	239200	438520	424130	500320	436810	484060	485200	562690	479940	579460	478920	442360	515710	473680	441730	487650
KAF4638662.1	TGRH88_062700	KAF4638662.1	KAF4638662.1	KAF4638662.1 | transcript=TGRH88_062700_t1 | gene=TGRH88_062700 | organism=Toxoplasma_gondii_RH-88 | gene_product=phosphoinositide phospholipase PIPLC | transcript_product=phosphoinositide phospholipase PIPLC | location=CM023093:4252131-4264622(-) | protei	1	6	9.1	122.01	1097	0	16.818	943230	53	47	KPESVTTIPVGDVQR;RGPYLPEAETEHAGGK;SSHNTYLCGDQVVGK;STDLSCPFVSVSIHGVK;VHQDMSLPLCNYWVK;VTSEAEVEEELASFCSVDEAFR			-1	9183.3	880.18	1593.3	1130	229.91	345.17	1177.8	729.16		261.76	755.49	432.8	686.43	1509.2	611.76	1322	9872.4	19138	20567	16095	12585	17667	16313		12145	13739	16375	15380	19935	15053	17028
KAF4638663.1	TGRH88_062710	KAF4638663.1	KAF4638663.1	KAF4638663.1 | transcript=TGRH88_062710_t1 | gene=TGRH88_062710 | organism=Toxoplasma_gondii_RH-88 | gene_product=transporter, major facilitator family protein | transcript_product=transporter, major facilitator family protein | location=CM023093:4269452-4	1	2	9	80.033	757	0.00063776	2.3843	227410	25	7	APDSAVELGCLDAR;SSSSSSPSSSPALLSLSSSSSPPPSVFSDGGAQGDSAFPPNPSEEEVNAEALGK			-1	5129.4				2102.3		3967				458.78	800.19		866.97	901.11					16339						8336.8	16164		13169	14890
KAF4638664.1	TGRH88_062720	KAF4638664.1	KAF4638664.1	KAF4638664.1 | transcript=TGRH88_062720_t1 | gene=TGRH88_062720 | organism=Toxoplasma_gondii_RH-88 | gene_product=methionine aminopeptidase | transcript_product=methionine aminopeptidase | location=CM023093:4275103-4280250(+) | protein_length=416 | sequenc	1	12	57.5	46.805	416	0	106.44	9354900	22	181	ALDYAHSLVKPGVTTEEIDAK;EVKPELLCPTCVK;GAYECLMEAVK;GMHGDLNETYCVGDNVDEDSK;LGIQSSYFCSQSCFK;RLPCSPPLDFDASAYDNL;SAQFEHTLLVTETGVEILTK;SCCTSVNEVICHGIPDFRPLQDGDIVNIDITVFFK;SGDLLWPDNWTACTIDGR;SVPPHIQQPDYALSGVPQSELDSR;SYCGHGIGELFHTTPNIPHYR;VHAFIVDNGGYPSPLNYQQFPK			-1	285900	14142	24158	15959	23165	15047	29066	27567	6964.7	13778	21018	11361	15369	23088	14039	31178	68247	83224	73806	80737	78242	92837	87348	70589	68912	74111	58890	73751	82029	80369	85028
KAF4638667.1	TGRH88_062750	KAF4638667.1	KAF4638667.1	KAF4638667.1 | transcript=TGRH88_062750_t1 | gene=TGRH88_062750 | organism=Toxoplasma_gondii_RH-88 | gene_product=GTPase RAB7 | transcript_product=GTPase RAB7 | location=CM023093:4290523-4295707(-) | protein_length=432 | sequence_SO=chromosome | SO=protein	1	12	30.3	47.818	432	0	120.56	66539000	23	291	ATIGADFLTK;EEFLIQSSPSDPDSFPFVVVGNK;EVTVQIWDTAGQER;FQSLGVAFYR;GADCCVLVFDVTNPK;QSGNDIPYFETSAK;SFESLQSWK;SFESLQSWKEEFLIQSSPSDPDSFPFVVVGNK;TATNVHLAFEEIAK;TSLMNQYVNK;TSLMNQYVNKK;VIILGDSGVGK			-1	2206500	129610	145830	130540	160570	142530	178870	124540	95825	120390	159370	184280	100660	190580	161150	181740	316100	295730	333920	313800	388930	326120	336180	343830	415180	343220	520690	351880	336680	309280	339830
KAF4638668.1	TGRH88_062760	KAF4638668.1	KAF4638668.1	KAF4638668.1 | transcript=TGRH88_062760_t1 | gene=TGRH88_062760 | organism=Toxoplasma_gondii_RH-88 | gene_product=actin-like protein ALP3b | transcript_product=actin-like protein ALP3b | location=CM023093:4296687-4300368(+) | protein_length=638 | sequence_	1	11	36.1	67.828	638	0	33.334	2592700	22	74	DSFAEMLFEDFK;DTLAAVIPTGGGTLSPGFLER;EEDARGPEATAEAPSLPGFTR;EELQQLPQDPALAPLLASTAGASLDGEGGFAGGCLR;EFPFGAGHCAAFTQGVLQQQGVSVTPGFAVVR;HNEVVQVAPCPHVAQSYR;LSDGGFPSFLGASAGWGNAPGVYAVDIPGFR;SLLLSEPNLTNRPLR;TQLFVLPDGTK;VCDCELVEAVR			-1	92623	5729.9	9954.3	6411.3	8113.1	5570	5079	6494.7	3999.5	4350.1	5150.9	4312.3	4272.8	10391	4271	8523.3	40507	53463	43710	54465	40505	46321	44123	29542	44563	40185	36621	40023	58969	34079	38751
KAF4638669.1	TGRH88_062770	KAF4638669.1	KAF4638669.1	KAF4638669.1 | transcript=TGRH88_062770_t1 | gene=TGRH88_062770 | organism=Toxoplasma_gondii_RH-88 | gene_product=unspecified product | transcript_product=unspecified product | location=CM023093:4302868-4307647(-) | protein_length=988 | sequence_SO=chromos	1	3	8.6	106.04	988	0.0089423	0.89407	354370	45	6	RFSGPYNLSMALMAAAATAAAFGALFLQVCFPLVFLTDAIPSFSTPFK;SQDQPANTVDLASSAEELAPVVK;VWLEESETTQEEGK			-1	5069.2					529.82			2144.3			492.33				1902.8					18691			43041			17989
KAF4638670.1	TGRH88_062780	KAF4638670.1	KAF4638670.1	KAF4638670.1 | transcript=TGRH88_062780_t1 | gene=TGRH88_062780 | organism=Toxoplasma_gondii_RH-88 | gene_product=unspecified product | transcript_product=unspecified product | location=CM023093:4313411-4317105(-) | protein_length=492 | sequence_SO=chromos	1	2	6.3	58.067	492	0	13.039	207670	17	13	GQAQAECQNCFQTGHWTYQCR;LVEQLVAQVK			-1	818.1	936.33	958.16	845.37	2348.6	785.02	1886.6				820.35			993.92	852.88	818.1	10679	9548.2	9372	12036	10462	10709				10137			10266	9787.9	9154.4
KAF4638671.1	TGRH88_062790	KAF4638671.1	KAF4638671.1	KAF4638671.1 | transcript=TGRH88_062790_t1 | gene=TGRH88_062790 | organism=Toxoplasma_gondii_RH-88 | gene_product=carrier superfamily protein | transcript_product=carrier superfamily protein | location=CM023093:4320078-4323403(-) | protein_length=593 | seq	1	2	7.1	62.998	593	0	14.869	664060	28	25	SVESPSSLSAPQPAVSAASAR;VPTANANATSISNQSAEDEQR			-1	23716	3691.9	3977.3	1575.9	4669	1322.2	845.02	487.64				666.82		2983.4	1436.1	2060.9	18496	23854	14866	20852	14844	15106	10709				15420		17684	12907	18190
KAF4638674.1	TGRH88_062820	KAF4638674.1	KAF4638674.1	KAF4638674.1 | transcript=TGRH88_062820_t1 | gene=TGRH88_062820 | organism=Toxoplasma_gondii_RH-88 | gene_product=NudC family protein | transcript_product=NudC family protein | location=CM023093:4338746-4341078(+) | protein_length=384 | sequence_SO=chromos	1	3	11.2	42.557	384	0	4.9119	388040	18	18	AQPHLLAQVGAVPSSR;RVEDFDAATQAHIR;WTQSFTDLTLQFR			-1	7099.4	1503.6	2556.2	825.6	1130.3		3110.4	1874.5	661.38		970.19			3327.6	754.19	903.38	13024	20835	14135	16757		14962	19786			18465			17962	13041	13256
KAF4638675.1	TGRH88_062830	KAF4638675.1	KAF4638675.1	KAF4638675.1 | transcript=TGRH88_062830_t1 | gene=TGRH88_062830 | organism=Toxoplasma_gondii_RH-88 | gene_product=unspecified product | transcript_product=unspecified product | location=CM023093:4343099-4345183(+) | protein_length=694 | sequence_SO=chromos	1	8	19.7	75.881	694	0	9.0999	1352500	31	44	ALEQQILSDFR;ARPSDASAGAFPEFYVAGCYGHAVEDASQDVFR;DVSIPAFFLALR;EDGTKPFEFEIDLYER;LAGIPLCVYVTR;LDYAVVDGNVVETGGADIEESNLWLSTFHK;SGDMSHLILK;VASPQWLTDETLK			-1	34426	4480.2	7421.4	5113.8	1549.5	1474.8	4814.3	1103.7	877.3	887.03	1217.3	993.37	1040.5	675.58	2021.4	756.29	47593	62781	50053	16191	20123	32538	15819	13551	16057	17967	15099	16633	14773	17403	22821
KAF4638676.1	TGRH88_062840	KAF4638676.1	KAF4638676.1	KAF4638676.1 | transcript=TGRH88_062840_t1 | gene=TGRH88_062840 | organism=Toxoplasma_gondii_RH-88 | gene_product=regulator of chromosome condensation (RCC1) repeat-containing protein | transcript_product=regulator of chromosome condensation (RCC1) repeat-	1	5	14.1	76.856	725	0	27.612	1234200	33	59	EVSTSTFPSSGLSFNVPTPR;GEGDIDALATEEASSAHDANSPWAGR;HASGTVLDTVAGGGHLAAR;VETSESAEAVQAGDPAR;VVAAWCGQSHTLALVESTGK			-1	22541	1547.5	1580	1218.7	1995.7	1438.8	3130.5	1215.6	635.26	989.64	1630.3	402.36	1221.2	3254.8	1188.7	2280.8	17818	17044	14722	20360	18654	24890	16759	16088	14937	19048	8551.6	15742	23485	12441	16170
KAF4638677.1	TGRH88_062850	KAF4638677.1	KAF4638677.1	KAF4638677.1 | transcript=TGRH88_062850_t1 | gene=TGRH88_062850 | organism=Toxoplasma_gondii_RH-88 | gene_product=unspecified product | transcript_product=unspecified product | location=CM023093:4352041-4353663(-) | protein_length=540 | sequence_SO=chromos	1	3	9.1	59.164	540	0	10.527	405730	26	21	DSEPLSILHALPQFPIIHDK;FPHVCLALVDLR;SLLSSTADMPEAVVSYR			-1	1755.5	1755.5	1938.3	1271.9	1903.7		1509				705.98			1867	1482.4	1849.2	13358	15397	13284	17133		15979				15424			13833	15686	16279
KAF4638679.1	TGRH88_062870	KAF4638679.1	KAF4638679.1	KAF4638679.1 | transcript=TGRH88_062870_t1 | gene=TGRH88_062870 | organism=Toxoplasma_gondii_RH-88 | gene_product=endonuclease/exonuclease/phosphatase family protein | transcript_product=endonuclease/exonuclease/phosphatase family protein | location=CM0230	1	12	40.7	60.256	541	0	108.48	15685000	24	222	ATEPLIIAGDLNLR;ATPLTSGGQVQLAR;DSWTSVSGNYQGAR;EGVAEAANTADSSKPNVSASESASR;EGVAEAANTADSSKPNVSASESASRR;GEDVGSDPVTTVPQSPR;IYNVVGTHLQSGNSNNK;QLIDYFLLSNDHFGSVSR;SGMEECEQTEFASEEAEEPK;VHHVSDHLPVCVTIR;VSESYRPDVMIFQECWAEEVWR;YLMEAIRPDNLNCSLCLADPEDSPSSYDTELNDTCYYNNGKPK			-1	443320	30889	37866	45839	40060	23445	29983	24684	22841	14900	22455	37723	22672	30547	26026	33394	110630	110920	116150	109230	98402	112980	97810	108300	89884	103610	119490	102530	90899	99737	96141
KAF4638683.1	TGRH88_062910	KAF4638683.1	KAF4638683.1	KAF4638683.1 | transcript=TGRH88_062910_t1 | gene=TGRH88_062910 | organism=Toxoplasma_gondii_RH-88 | gene_product=Ras family protein | transcript_product=Ras family protein | location=CM023093:4406773-4416443(+) | protein_length=771 | sequence_SO=chromosom	1	10	26.6	82.358	771	0	90.454	4042100	39	114	ADLTASLEVTER;AVAAATASGAGSSSASEASAPAPDAPGISLLSSALSTPPR;GAAQLLMHGGADETQCYDDLHAVELER;GFFTFAQVGPQR;LFFLNVLEIK;LFVFGGQPLTGAAPDASSPADLYVLNLK;LLSQELASSVNSVDMARPQTSSFPAPSRPS;LQEPCNDIHLLDLNR;QCADQIGAIYVSTSAK;VGSQLLLVGGVGSER			-1	17451	586.76	2612.4	223.03	1940	4842.5	1007.5	614.57	2434.8	889.97	443.52	2632.4	4660.8	2775	829.88	1351.2	37583	40106	36556	38288	39493	37641	33400	39413	22039	41125	49554	39674	42484	38594	40676
KAF4638684.1	TGRH88_062920	KAF4638684.1	KAF4638684.1	KAF4638684.1 | transcript=TGRH88_062920_t1 | gene=TGRH88_062920 | organism=Toxoplasma_gondii_RH-88 | gene_product=bifunctional dihydrofolate reductase-thymidylate synthase | transcript_product=bifunctional dihydrofolate reductase-thymidylate synthase | loc	1	36	78.2	68.751	610	0	323.31	564030000	32	1261	AVPHVHFR;DMHTDYTGQGVDQLK;DNEATYRPIFISK;DSVDQIFVVGGAGLYEAALSLGVASHLYITR;EEDIAAEKPQAEGQQR;EFIHFMGNTHVYTNHVEALK;EFPCDVFFPAFPGDDILSNK;EIDDFTAEDFEVVGYVPHGR;ELSCIMYQR;EPRPFPIVNILNK;ETTPVHGLQAPSSAAAIAPVLAWMDEEDR;ETTPVHGLQAPSSAAAIAPVLAWMDEEDRK;ETTPVHGLQAPSSAAAIAPVLAWMDEEDRKK;EVGDIGPGYGFQWR;FRPLVDR;FRPLVDRLNIVVSSSLK;GHEEFQYLDLIADIINNGR;GIGINNGLPWPHLTTDFK;GVLEELLWFIR;GVLEELLWFIRGDTNANHLSEK;LNGWLPR;LNIVVSSS…			-1	11078000	1231200	1351400	1230600	800840	625630	895810	956970	725370	740280	627910	520290	516510	312580	202220	340770	2166500	2272600	2179200	1385700	1297500	1467800	1913400	1851600	1876200	1200300	1085000	1208300	482950	461120	497610
KAF4638689.1	TGRH88_062970	KAF4638689.1	KAF4638689.1	KAF4638689.1 | transcript=TGRH88_062970_t1 | gene=TGRH88_062970 | organism=Toxoplasma_gondii_RH-88 | gene_product=putative calmodulin | transcript_product=putative calmodulin | location=CM023093:4448054-4449699(-) | protein_length=149 | sequence_SO=chromos	1	4	50.3	16.805	149	0	222.09	26581000	9	86	ADQLTEEQIAEFK;EADVDGDGQINYEEFVK;EAFSLFDK;SLGQNPTEAELQDMINEVDADGNGTIDFPEFLTLMAR			-1	783290	35942	46415	77739	200390	52749	43583	96565	5012.4	170760	29176	71133	77623	50507	8113.5	17972	562120	495420	458250	477990	568930	407030	429200	225900	702490	541940	361910	455400	432330	416280	384880
KAF4638690.1	TGRH88_062980	KAF4638690.1	KAF4638690.1	KAF4638690.1 | transcript=TGRH88_062980_t1 | gene=TGRH88_062980 | organism=Toxoplasma_gondii_RH-88 | gene_product=ribosomal protein RPL35A | transcript_product=ribosomal protein RPL35A | location=CM023093:4452859-4454585(+) | protein_length=112 | sequence_	1	7	59.8	12.847	112	0	100.14	57365000	6	168	GIVLGYK;IRRPHGNGGIVR;QPVRLYVRGIVLGYK;SNLPPSSIAGR;VNQYPSCSLLQLEGVNDR;VNQYPSCSLLQLEGVNDRK;VRVFLYPSNI			-1	5542800	479230	633280	487260	390950	368020	275290	343580	229410	286230	213880	271100	264500	430690	387680	481670	594940	736280	595450	556650	535920	634080	542950	568820	462140	445760	442120	476090	642540	565250	646460
KAF4638691.1	TGRH88_062990	KAF4638691.1	KAF4638691.1	KAF4638691.1 | transcript=TGRH88_062990_t1 | gene=TGRH88_062990 | organism=Toxoplasma_gondii_RH-88 | gene_product=putative cell-cycle-associated protein kinase CDK | transcript_product=putative cell-cycle-associated protein kinase CDK | location=CM023093:4	1	7	6.3	212.21	1910	0	10.061	3959000	83	49	CEQPPVLIVPASGSEEACGVR;GGAAAVAAACQQMNNAGEER;GIPPSVQILLSVFDSQLR;ILEELQR;LADFGLAR;LEALRQLYSER;VQQVGQGAYGDVWLAEDVK;VVLPCSVDEDADSAASR			-1	42274	568.61	564.71	312.34	856.01	1036	891.47	498.71	571.42	32775	337.65	1978.5		1083.5	457.15	342.59	23185	34148	17221	25688	28204	31041	20014	41680		22384	33829		24140	26413	24936
KAF4638692.1	TGRH88_063000	KAF4638692.1	KAF4638692.1	KAF4638692.1 | transcript=TGRH88_063000_t1 | gene=TGRH88_063000 | organism=Toxoplasma_gondii_RH-88 | gene_product=putative protein disulfide isomerase-related protein (provisional) | transcript_product=putative protein disulfide isomerase-related protein (	1	18	45.2	59.88	547	0	323.31	201820000	26	574	ACGDQLCVLAFLPHILDSK;ALAPTWEEVATALK;APISELPK;AWDGKDEELPK;AWDGKDEELPKDEL;DAASLIEFAVMHAGK;EQVVGSNDLFIVEFYADWCGHCQR;ETSDVIELTDGNFNQLVMK;FAPEFEK;GAPLSSLLCLAPGCTYTGK;GDFSQESINTFLTQLLAGK;GIVTLVAVSDQSAMGEYGVQGFPTVK;RNEYLATLNR;SVWFVEFYAPWCGHCK;VLASTYGIR;YAIHRGDFSQESINTFLTQLLAGK;YAMEFFSVNVTTEQLLNESQFR;YAMEFFSVNVTTEQLLNESQFRK			-1	5972000	393950	502120	384420	496200	312660	513380	385520	270560	265170	380090	288840	278440	529210	418850	552620	726190	729000	672600	806920	799170	789870	695950	769210	689850	767130	612040	683550	780260	770090	782480
KAF4638695.1	TGRH88_063030	KAF4638695.1	KAF4638695.1	KAF4638695.1 | transcript=TGRH88_063030_t1 | gene=TGRH88_063030 | organism=Toxoplasma_gondii_RH-88 | gene_product=unspecified product | transcript_product=unspecified product | location=CM023093:4493524-4496681(+) | protein_length=311 | sequence_SO=chromos	1	4	12.9	34.808	311	0	8.5744	208140	16	15	ILFLHGMDGGPAGNK;IPDQMSLR;SLTQQEISAWIEEVFR;SLTQQEISAWIEEVFRR			-1	8511	1172.3	3035.9	866.24			1083.4					684.31		3219.5		456.52	11383	10606	14808			8876.2					14565		9117.1
KAF4638696.1	TGRH88_063050	KAF4638696.1	KAF4638696.1	KAF4638696.1 | transcript=TGRH88_063050_t1 | gene=TGRH88_063050 | organism=Toxoplasma_gondii_RH-88 | gene_product=unspecified product | transcript_product=unspecified product | location=CM023093:4504607-4508282(+) | protein_length=337 | sequence_SO=chromos	1	5	30.6	36.133	337	0	54.454	4355700	12	90	DATYMSLTDMDDHLYDPTLSPSNLSLLTGYEELLEK;EAEQVMLTDAANYVAQSVIR;GIAAHAACVYR;HTQDAVNGVLLGR;SSACGVSSSSPPAVAFTATAYSK			-1	319680	20679	25355	27254	25102	6490.7	29214	31123	11167	5494.3	11225	4527.2	7940.1	42342	28222	43549	68375	63856	70656	73568	48765	83762	75122	61985	39007	50503	18853	49837	80773	79142	74331
KAF4638697.1	TGRH88_063060	KAF4638697.1	KAF4638697.1	KAF4638697.1 | transcript=TGRH88_063060_t1 | gene=TGRH88_063060 | organism=Toxoplasma_gondii_RH-88 | gene_product=flavodoxin domain-containing protein | transcript_product=flavodoxin domain-containing protein | location=CM023093:4509043-4515140(-) | protei	1	7	11.3	112.95	1027	0	24.178	1510500	52	86	AHPMPSQVEETLVEILETSR;ALDLFTQVVDVSGRPSR;LTLAFLDALNLPVHAR;RGDAPAVLTGEEHREETGENTGEEAQENQK;RLTPVSHFQK;VDDLLLLLPALR;YSIANCVFLPR			-1	3574.9	992.62	688.09	868.29	2798.2	1180.9	804.39	225.1	1207.4	669.03	1839.2	416.02	766.98	767.05	1279.4	674.25	13867	17233	8918.9	23544	16108	20533	13941	19399	12366	20037	29910	14934	18598	18735	19745
KAF4638698.1	TGRH88_063070	KAF4638698.1	KAF4638698.1	KAF4638698.1 | transcript=TGRH88_063070_t1 | gene=TGRH88_063070 | organism=Toxoplasma_gondii_RH-88 | gene_product=unspecified product | transcript_product=unspecified product | location=CM023093:4515337-4515834(-) | protein_length=165 | sequence_SO=chromos	1	5	59.4	17.456	165	0	18.139	2096800	10	48	AAAIAEEVEEQVDAWR;ASAPTSSSPPAHPFDALRPATR;EDLFAFLSSLSPAADEK;SFLSSLDSSSPVSPSTSPR;VASSPPSFFSSSLLFPALLPRPSK			-1	174510		17777	16347	10200	10091	15917	12667	16484	9403.3	11636		8230.9	19097	10508	16155		50952	39799	25257	33857	56386	53607	57553	41287	41750		29846	50285	41971	61505
KAF4638700.1	TGRH88_063090	KAF4638700.1	KAF4638700.1	KAF4638700.1 | transcript=TGRH88_063090_t1 | gene=TGRH88_063090 | organism=Toxoplasma_gondii_RH-88 | gene_product=unspecified product | transcript_product=unspecified product | location=CM023093:4524901-4528031(-) | protein_length=937 | sequence_SO=chromos	1	4	8.2	100.1	937	0	22.592	620220	35	33	AVPAISVAATQDVLDAAR;CAAFSHLTIPFFFLDK;EVTYDLSPLVTGAPPTGWVCK;GSSQVFASIVATIFGGGLESAR			-1	11891	1090.3	2571.7	270.26	998.15	805.62	2497.4	463.28	411.25	241.08			1079.9	1418.3	698.47	1964.3	17733	18975	12784	21424	18107	23134	15019	24640	8610.5			15643	14030	17498	19382
KAF4638701.1	TGRH88_063100	KAF4638701.1	KAF4638701.1	KAF4638701.1 | transcript=TGRH88_063100_t1 | gene=TGRH88_063100 | organism=Toxoplasma_gondii_RH-88 | gene_product=esterase/lipase/thioesterase domain-containing protein | transcript_product=esterase/lipase/thioesterase domain-containing protein | location=	1	10	42.7	45.265	417	0	73.161	1891800	24	70	GIPCITFDLR;HTHSLSPVSQPHSSSSR;LDGVLWVSESMVVSELSR;LFIHGGGDGFTSTSTFEHFFTK;LGASPIAVFVHQYSLMGGR;LIVEDVGHFDLEGPDYDPLLCDVIFQFIEK;QRVPLLSLPFTTCSLAGSGVR;TIFLIGTSAGAAISGSAVPLVPEVK;VPLLSLPFTTCSLAGSGVR			-1	39003	2953	2699.9	1643.2	8167.8	963.73	5022.5		3165	847.52	2449.8			4147.9	4205.5	2737.2	24335	25456	15993	37618	7272.2	30632		32840		25248			23386	32525	23321
KAF4638702.1	TGRH88_063110	KAF4638702.1	KAF4638702.1	KAF4638702.1 | transcript=TGRH88_063110_t1 | gene=TGRH88_063110 | organism=Toxoplasma_gondii_RH-88 | gene_product=RED family protein | transcript_product=RED family protein | location=CM023093:4540477-4547641(+) | protein_length=586 | sequence_SO=chromosom	1	5	16.4	67	586	0	30.695	1580000	30	56	GKDELYQQVAEELQEMK;LFDVQFACLHPQQAR;QAAGEPAPQPPIADDDDIFGGVGGFDAQEALEK;SLLNEADISILSAASAPR;YLGGDVEHTHLVK			-1	24366	1298	3436.1	2400.2	2318.2	3004.6	2410	1646		1079.5	1883.7	2065.8	1493.6	3822.3	2168.8	2982.6	23415	33278	31361	23286	31280	32447	27907		25810	27547	30227	27232	33964	23068	30038
KAF4638705.1	TGRH88_063140	KAF4638705.1	KAF4638705.1	KAF4638705.1 | transcript=TGRH88_063140_t1 | gene=TGRH88_063140 | organism=Toxoplasma_gondii_RH-88 | gene_product=DHHC zinc finger domain-containing protein | transcript_product=DHHC zinc finger domain-containing protein | location=CM023093:4558455-4560890	1	4	12.7	49.906	465	0	10.885	1384400	12	47	AWAEWIVIDR;ECDVCGFVHER;SPAEHLYELAAERHPAR;SPPSSPLPPTPSGSPSSLPAK			-1	55558	3531.2	6776.5	5815.7	2893.1	1863	7701.4	3206	2285.6		4392	8782.7	3604.3	9445.2	6064.2	2071.6	16627	17554	18952	29999	21728	23211	15130	28492		20155	35880	17791	20318	23692	21536
KAF4638706.1	TGRH88_063150	KAF4638706.1	KAF4638706.1	KAF4638706.1 | transcript=TGRH88_063150_t1 | gene=TGRH88_063150 | organism=Toxoplasma_gondii_RH-88 | gene_product=glutamate/leucine/phenylalanine/valine dehydrogenase family protein | transcript_product=glutamate/leucine/phenylalanine/valine dehydrogenase	1	55	63.7	135.5	1206	0	323.31	251380000	56	1842	ALPDVLVPGLMSIETLR;APSAVFHPSTSAPAICFPK;AYIDSMLDVLLTDPR;CDLTDVLSAK;DGEVFLLAR;DIQCLDSPDAPPILLK;DSSGQNLFINVVPR;DVVLPDGTAVASGFEFR;EEVCFLGPDEHTGTGGLMDWAAMR;FEGLQTSAMLYDEK;FIVEGANVFITDEAR;FIVEGANVFITDEARR;FIVHFSGTVGPAFGAIEK;FLGLSGK;FYYSQQFTDNLSAFAFFDYVR;GGVTSSSHEVLAALAMTDEEFAEHMQVTDPSNPPAFYQTYVR;GRFHLDPR;GSADLFNPCGGRPASVTPFNVDK;HASFSCYDGASGTSPSTTSGGSAGDLGAPVSR;HFGSATHLSHQELYELR;ILNEFSHTDYFPQIQQER;LEFNAL…			-1	2255800	175000	225070	176220	175960	119730	165460	139880	106230	112000	114200	96811	116510	203470	137360	191900	381610	403110	367770	345390	316730	341500	343180	318040	336720	316490	292260	321900	370160	350970	354540
KAF4638714.1	TGRH88_063230	KAF4638714.1	KAF4638714.1	KAF4638714.1 | transcript=TGRH88_063230_t1 | gene=TGRH88_063230 | organism=Toxoplasma_gondii_RH-88 | gene_product=tetratricopeptide repeat-containing protein | transcript_product=tetratricopeptide repeat-containing protein | location=CM023093:4624117-46276	1	20	35.5	126.26	1161	0	284.26	7114000	59	235	AAGLEGWCNLSASPTVQTEIGK;AIALHPAYVK;ALQTSVEAVNAPLQVDAPVLECR;AQSAAVAALAMLLANEK;AYLISASSILPYLLAAAAGGVGTAQSGAAGTAAHR;CLPAYSLFGNLALSLEEAK;DRHELLQYEGALALTNLCALSEEVR;EEETRVEEQLPENLLTAGLNDVLTASK;EPDVLGGACAASLSSSDSQVAEPR;EVLTAELSQANTHTK;GEVGSPLADVDDEQLQQLEELFK;KGEVGSPLADVDDEQLQQLEELFK;LQGQTEYLIITLIALLADK;QALSGLWTPNDFLVR;QQEAALEVLLACMDFPELR;SLESLPETTASDPVASEESK;SSADAVLPVSVEAACWELLLSVVQQHQADDEDDANK;TLLVAASGL…			-1	74142	7426.9	11206	9280.9	5911.6	3823.6	6005.8	4106.6	1580.2	2308.8	1490	2827	2994.9	5453	3801.2	5925.8	50502	68093	40734	39649	32159	39996	38357	25631	28330	27099	33419	26320	38833	34053	35773
KAF4638718.1	TGRH88_063270	KAF4638718.1	KAF4638718.1	KAF4638718.1 | transcript=TGRH88_063270_t1 | gene=TGRH88_063270 | organism=Toxoplasma_gondii_RH-88 | gene_product=putative exportin 1 | transcript_product=putative exportin 1 | location=CM023093:4644521-4661589(+) | protein_length=1292 | sequence_SO=chromo	1	42	50.5	147.15	1292	0	323.31	52868000	67	870	ACNQHCFDGLFALPAHQLK;AIVASNIMYVVGQYPR;ALLDASIPFDDAK;ANPDQVLYSLDVSK;ATGAAFTPQLMVIYQEMIQVYGLYSQR;AYVESLVWAFK;CTQVLLTNLGQEETEAIMLETLNTECMQAPVQLGGWNPTALNR;CVTEIASLQLSK;DCEVLTLLSVLTTR;DFLISLK;DHEVDTAEVALYNTMR;EFAGDNDPLFEAEREEALAR;ENVMQSLIDLLSR;ETLHLVETFVDTAAQEGENCRK;ETLLVLTDTLHR;FVALQILENTIQTR;GECIMGLMQQCNSTWK;HEHPSVAEQGLQVTYEFLLK;IVEFGVVQNPGNGLTR;LAVCTPGVHNVLNSSQLSASADIVLSR;LAVLWLELVGK;LFEFMHETFPGVQDM…			-1	514530	36037	46069	37995	41838	25783	45349	36532	21577	26639	23813	22512	24291	46558	32755	46785	111020	113860	104950	112370	101580	113320	102880	97465	104510	97392	94546	91467	118580	110360	110590
KAF4638724.1	TGRH88_063330	KAF4638724.1	KAF4638724.1	KAF4638724.1 | transcript=TGRH88_063330_t1 | gene=TGRH88_063330 | organism=Toxoplasma_gondii_RH-88 | gene_product=unspecified product | transcript_product=unspecified product | location=CM023093:4718365-4720419(+) | protein_length=684 | sequence_SO=chromos	1	2	4.2	74.313	684	0	3.6883	62938	30	5	GILLPFSFIPCILLGK;QGSIESALQWRPK			-1	733.43	320.22	733.43		1044.3												6308.4			9367.6
KAF4638725.1	TGRH88_063340	KAF4638725.1	KAF4638725.1	KAF4638725.1 | transcript=TGRH88_063340_t1 | gene=TGRH88_063340 | organism=Toxoplasma_gondii_RH-88 | gene_product=putative proteasome subunit alpha type 5-2 | transcript_product=putative proteasome subunit alpha type 5-2 | location=CM023093:4724342-4728080	1	13	64.3	28.279	258	0	217.23	64103000	12	454	ITSCLLDHR;IVEIDDHIACAMSGLIADAR;LFQVEYALGAIK;LGSTAVGIQTK;LNCNNVEVACVK;LPAPTIPTATDLSSA;MMSRPFGVALLVAGVDDQGPSLWCADPSGTVTK;MSIHSCIDSVADLALDFSDVSDGR;MSIHSCIDSVADLALDFSDVSDGRR;RITSCLLDHR;VECANHFFTYNEK;YHQYSSEELQALIDR;YHQYSSEELQALIDRLPAPTIPTATDLSSA			-1	2860600	121990	345280	181020	188570	126950	253860	222610	131820	144480	158300	92800	193240	219230	139130	341280	241580	258600	266710	278370	241800	277300	286130	250020	271260	273010	215100	256960	285980	271840	282000
KAF4638727.1	TGRH88_063360	KAF4638727.1	KAF4638727.1	KAF4638727.1 | transcript=TGRH88_063360_t1 | gene=TGRH88_063360 | organism=Toxoplasma_gondii_RH-88 | gene_product=unspecified product | transcript_product=unspecified product | location=CM023093:4739973-4749784(-) | protein_length=1208 | sequence_SO=chromo	1	28	38.2	137.14	1208	0	143.81	29557000	50	433	ACQMQNSLVGVVEASLTSLLK;AIFDFWK;DAFEADSGPYEDDEEGHLWTLTDLSQVLVFALLAR;DAPFGTDGEDNSIVASLGLHK;EAALDEHEAEREECEERGEDGEK;EAETAIVQDREEEREK;EEERQEGEILAESQGEER;EGFHAEACENGGL;EPGGLLGSLAGELDEQR;ETALQLSQDCNDDAER;FFQSADLFPLLKPSEAAAAR;FPVCSLPALTLTVEDLR;FVFDSLTPTDR;FVFDSLTPTDRDDSR;GASNVAGDREAALDEHEAEREECEER;GAVEEVLALSQQISSPASAEALLLR;GDAAALQDDLPLEADEASHMEEASNAGR;LLFFSFR;LPHAPLAADAADASFFVTR;LVELLVDCASQLPLK;LVENYFPVF…			-1	255260	13663	22216	16559	23768	13141	22547	13048	12190	9188	16312	13993	10348	28577	15778	23931	292690	289820	266960	313410	300820	308350	273130	321090	277990	310730	263060	250360	306750	309360	284690
KAF4638728.1	TGRH88_063370	KAF4638728.1	KAF4638728.1	KAF4638728.1 | transcript=TGRH88_063370_t1 | gene=TGRH88_063370 | organism=Toxoplasma_gondii_RH-88 | gene_product=histone deacetylase HDAC2 | transcript_product=histone deacetylase HDAC2 | location=CM023093:4751754-4758858(+) | protein_length=624 | sequenc	1	6	19.9	67.539	624	0	26.716	750180	22	41	DHVRPVGAQISANYFLDDSVMDK;GEYDWAINWAGGLHHGK;LEASLSPRPFLFFSPSPAAAR;NEDSYVQHVIER;SASRPSPPPQAEGAAAVSAGASGVSVVQSGSGSR;VPPEAVGADALSSTDAR			-1	18861	4632.2	3575.4	860.35	1159.2	524.42	1249.9	1176.2	831.19	1976.3	1096.8	802.61	1819.4	2186.3	1350	2093.5	21515	22218	13914	16584	8889.6	15675	20746	12500	22268	11684	14091	19004	16375	19293	12752
KAF4638729.1	TGRH88_063380	KAF4638729.1	KAF4638729.1	KAF4638729.1 | transcript=TGRH88_063380_t1 | gene=TGRH88_063380 | organism=Toxoplasma_gondii_RH-88 | gene_product=glutathione S-transferase, N-terminal domain-containing protein | transcript_product=glutathione S-transferase, N-terminal domain-containing p	1	9	40.8	38.809	355	0	64.102	16978000	19	298	ATTVPTLFQYTVCPYCTATR;AVFDFFALPYEVVEVHPFNK;AVFDFFALPYEVVEVHPFNKK;DIDWAYTHFLPILPACLYSTLFSSWK;KVPIALLDGEQVNDSR;NPALNAWLLETGK;NPDIADVVVYGLFQALR;QGITDPAEAFENACSEWMQR;VGGPLLMFAVSR			-1	701550	44632	57091	47743	65250	43763	61604	38040	40523	27742	41496	35788	31318	59691	46602	60267	109280	101600	95759	140680	111870	114470	95177	130060	89267	111380	94306	89184	109850	115460	108810
KAF4638730.1	TGRH88_063390	KAF4638730.1	KAF4638730.1	KAF4638730.1 | transcript=TGRH88_063390_t1 | gene=TGRH88_063390 | organism=Toxoplasma_gondii_RH-88 | gene_product=putative apolipoprotein A-I binding protein | transcript_product=putative apolipoprotein A-I binding protein | location=CM023093:4767303-47721	1	8	55.7	25.892	237	0	44.134	19491000	11	148	DFHLIVDSIFGFSFK;GFVRPPFDAVLHALK;GNVTGEGLEPQYLISLTAPK;LFGYQVHVWCPRPPAK;TSNIPVLSVDIPSGWDVEK;VLVVAGPGNNGGDGLVAAR;VPVTVEAPPDLR;YQLVLPEYPGIQGVVR			-1	1455100	108760	97922	105950	108860	81803	110620	104360	81314	79111	94966	79969	88351	100990	91158	120950	170150	143120	155850	139100	139800	138820	159350	141280	166900	167280	163250	183450	158880	148170	148740
KAF4638732.1	TGRH88_063410	KAF4638732.1	KAF4638732.1	KAF4638732.1 | transcript=TGRH88_063410_t1 | gene=TGRH88_063410 | organism=Toxoplasma_gondii_RH-88 | gene_product=cathepsin B | transcript_product=cathepsin B | location=CM023093:4779336-4785514(-) | protein_length=714 | sequence_SO=chromosome | SO=protein	1	14	36.8	78.62	714	0	120.26	14081000	34	258	APFPDCDATLVPR;DCEEQAYADNVHPFDQDTHK;DMMTHGPVSGAFMVYEDFLSYK;DQGDCGSCWAFASTEAFNDR;EFENATEPVPAHFDAR;ESFSAEDVLNAFVSPESVESLFDSIVAEQVVATSGNLTESAPR;ETGEDVFWESRPASSNAAVALIK;GTTCWPYEVPFCAHHAK;GVVTGGDFDALGK;HVSGLPVGGHAIK;LLLADSEDMELWK;LMPLSAQHTTSCCNAIHCASFGCNGGQPGMAWR;RDMMTHGPVSGAFMVYEDFLSYK;TGEGAGHTWEPEVSLR			-1	219070	17221	16949	14816	18977	16610	14981	19008	11956	5517.6	9473.1	11808	14417	13950	16262	17123	113110	115050	105650	107560	119670	114290	121840	110520	111040	106420	97120	120780	115420	108860	110500
KAF4638733.1	TGRH88_063420	KAF4638733.1	KAF4638733.1	KAF4638733.1 | transcript=TGRH88_063420_t1 | gene=TGRH88_063420 | organism=Toxoplasma_gondii_RH-88 | gene_product=RNA polymerase II associated Paf1 complex component PAF1 | transcript_product=RNA polymerase II associated Paf1 complex component PAF1 | locat	1	6	27	61.627	577	0	52.646	3648900	24	78	DAGAPTENSFLLFIPNASSAVEEAQGASPPREELAFVVPLHSQR;EATGDSLFLDESEETGDRR;GQASAPFSLFQHLPAEDFDIVSNVLPELALHR;GYPNLLAVPPLAAPPVVGGSGVR;LCGNDYLPVGIDLPAEVEADLEK;SLYLYSPSFQVPLPR			-1	67474	3681.1	5775.3	4518.9	4814.6	3635.4	9230.3	3988.3	1004.1	2788.7	3345.7	3428.4	3492	9916.1	1846.5	9644.2	47489	38111	38796	52630	26597	37049	21123	35143	30868	39199	35761	37682	46251	48328	41239
KAF4638734.1	TGRH88_063430	KAF4638734.1	KAF4638734.1	KAF4638734.1 | transcript=TGRH88_063430_t1 | gene=TGRH88_063430 | organism=Toxoplasma_gondii_RH-88 | gene_product=unspecified product | transcript_product=unspecified product | location=CM023093:4794347-4797842(+) | protein_length=568 | sequence_SO=chromos	1	6	25	62.33	568	0	18.793	851890	28	20	AGISQFDAIELHDTLVALSMNHR;ELTDLVASQLQDGRK;MNGFGAQEIVLALHPLFSLVGDSDK;TLIPHLENQIAVVAK;VHALSLLNQLSLLQALVR;VTSAAACGGSDVASSSPHGSSVTTSSAIEQAPLRDPLVNPSFTAQK			-1	2592.2	445.56	736.15	666.99	6426.2		490.93				1492.5			1189.1		2796.2	45969	72888	17942	40544		29637				22565			34701		33320
KAF4638736.1	TGRH88_063450	KAF4638736.1	KAF4638736.1	KAF4638736.1 | transcript=TGRH88_063450_t1 | gene=TGRH88_063450 | organism=Toxoplasma_gondii_RH-88 | gene_product=putative MC family transporter | transcript_product=putative MC family transporter | location=CM023093:4802676-4806279(+) | protein_length=287	1	2	15.3	31.17	287	0	29.558	350130	16	21	GAVLQCVEAATLGMPFEVWK;SQEVVAGIVGGTLATWNQPFEVAR			-1	21195	1911.5	1967	468.56	5332.7	1027.7	1513.9		3047		523.79			1502.3	2234.8	1666.1	10518	9474.6	5004.5	25124	7786.5	8034.3		21456		6374.3			6059.8	12599	8403.6
KAF4638737.1	TGRH88_063460	KAF4638737.1	KAF4638737.1	KAF4638737.1 | transcript=TGRH88_063460_t1 | gene=TGRH88_063460 | organism=Toxoplasma_gondii_RH-88 | gene_product=Parkinson disease 7 domain containing 1 family protein | transcript_product=Parkinson disease 7 domain containing 1 family protein | location=	1	6	16.6	80.544	765	0	27.744	1264600	35	39	AQPADVSAEDGGVSVPQSTQR;AVAAPTPSPFSSVLLVLSSEK;DSWAGSELEEDLFSFTASTK;GEDDAQIATDGAFVSAGDR;LHLQKPSSGGSSLSSENEAGR;SGASATGEAPTPVEETPDAWGGFQR			-1	24038	1665.3	3323.5	2052.4	1956.1	1189.3	2762.4	2339.5		813.6			917.21	1418.1	1494.8	4105.9	34786	37225	60629	34358	28631	56138	43730		32916			27143	32539	36673	55592
KAF4638739.1	TGRH88_063480	KAF4638739.1	KAF4638739.1	KAF4638739.1 | transcript=TGRH88_063480_t1 | gene=TGRH88_063480 | organism=Toxoplasma_gondii_RH-88 | gene_product=unspecified product | transcript_product=unspecified product | location=CM023093:4820433-4832358(-) | protein_length=891 | sequence_SO=chromos	1	6	11.4	100.91	891	0	19.583	1609100	44	35	AAGVQEAFEYVLGR;ADQAVLLALSSLCGSSVR;EAEFAADSLAPLTQTHSWLR;EAQSSEALYTVVPALVNVLR;NVEIVEDPMTVVSDLIR;VFVSLVDCGFMAK			-1	24148	1983.2	630.65	1479.7	3551.8		3895.7	1389.3	926.16	900.6	2215.3	772.15	1190.3	1755.3	1372.6	2084.8	35070	42887	35168	56216		55124	51416	39716	59831	50814	41653	64033	52706	43219	53342
KAF4638744.1	TGRH88_063530	KAF4638744.1	KAF4638744.1	KAF4638744.1 | transcript=TGRH88_063530_t1 | gene=TGRH88_063530 | organism=Toxoplasma_gondii_RH-88 | gene_product=unspecified product | transcript_product=unspecified product | location=CM023093:4853531-4854517(-) | protein_length=328 | sequence_SO=chromos	1	16	82.3	35.517	328	0	323.31	114650000	14	510	AVADLAECLDTPNFIPHITLLGGGFQHLSVEQITSLIEK;AVGGARDEDADSAVPR;DADADLAPADTFLER;DSPEDLFELHSTLR;DVISLWLTVR;EVLYDAFDLPYR;EVLYDAFDLPYRGDNASYMPHVSLVYAETDQLSLER;GDNASYMPHVSLVYAETDQLSLER;GTFVSVSSIEVVQTSVGSCADAGR;HAPEQPGIRDSPEDLFELHSTLR;ILASVPLCR;IRKPGEPAPSTRPSGSACGVSATPEASLASQESAK;KPGEPAPSTRPSGSACGVSATPEASLASQESAK;LHPDAPLPSSPFSPSAPPSSSYPFFPAR;LLNATAEEQETPEEAANR;VAEVESGDRPFQCIYAR			-1	3890600	215320	316370	249900	296100	185250	338030	250520	239540	192880	285280	142210	241270	334880	241630	361450	656810	594930	630570	717310	611340	642090	687510	774170	696450	713440	585180	713670	694620	750750	693260
KAF4638746.1	TGRH88_063550	KAF4638746.1	KAF4638746.1	KAF4638746.1 | transcript=TGRH88_063550_t1 | gene=TGRH88_063550 | organism=Toxoplasma_gondii_RH-88 | gene_product=unspecified product | transcript_product=unspecified product | location=CM023093:4861915-4864542(-) | protein_length=753 | sequence_SO=chromos	1	3	8.2	80.506	753	0	11.932	142520	37	12	ENPEAGGDPVDPADTTAEER;ETGELAGPEGLSASENATSGALER;NELLSVAQTHVAAQPAAR			-1	3851.8	516.84	574.89	264.19	394.81	252.85	359.3							667.39	520.29	301.25			6533.7		7334.4	8578.4							7838.1		6385.4
KAF4638747.1	TGRH88_063560	KAF4638747.1	KAF4638747.1	KAF4638747.1 | transcript=TGRH88_063560_t1 | gene=TGRH88_063560 | organism=Toxoplasma_gondii_RH-88 | gene_product=putative activating signal cointegrator 1 complex subunit 3 | transcript_product=putative activating signal cointegrator 1 complex subunit 3 |	1	3	1.9	308.72	2809	0	6.7728	352390	129	22	AFFFGADTRPIPLEQTLVGALESDAQR;DFPITDLLQMIGR;DISVLDVLQIFGR			-1	2681	124.86	397.07	227.78	314		396.37	224.15			142.27			510.72		343.79	10496	12348	9633.7	12634		13091	12371			8137.7			14827		12570
KAF4638750.1	TGRH88_063590	KAF4638750.1	KAF4638750.1	KAF4638750.1 | transcript=TGRH88_063590_t1 | gene=TGRH88_063590 | organism=Toxoplasma_gondii_RH-88 | gene_product=GAP40 protein | transcript_product=GAP40 protein | location=CM023093:4959524-4960799(+) | protein_length=385 | sequence_SO=chromosome | SO=pro	1	8	36.1	43.081	385	0	81.824	43000000	10	202	FAYFPRVEFDK;GNLLYNHQHIIGVALLPILCLVCGESR;KLVVPSIVNAFMLVLANVVLYR;LPTWQQIR;LVVPSIVNAFMLVLANVVLYR;TFCAYDVIMNAADVEAAR;TNCVATLPVTVSFAVVLHHVTR;VITSMPMNFTLLHTWQVWGCLVTVGALPFLK			-1	2606500	234590	156760	238180	143970	119440	251270	20176	27579	144940	218720	206490	192360	215680	207040	229280	624490	625680	607870	558050	571410	574760	434110	556430	533820	610560	630070	529430	552200	532660	523780
KAF4638752.1	TGRH88_063610	KAF4638752.1	KAF4638752.1	KAF4638752.1 | transcript=TGRH88_063610_t1 | gene=TGRH88_063610 | organism=Toxoplasma_gondii_RH-88 | gene_product=unspecified product | transcript_product=unspecified product | location=CM023093:4963250-4970729(-) | protein_length=802 | sequence_SO=chromos	1	7	20.2	90.212	802	0	53.559	1745300	36	69	AHADVSQSLQVASAELSEHR;DDPTPTHTSPETNLFSEPSSVAGGSLVAVSDLR;LLECLHCLSVEADSSFAPTPTTGEEAR;LPTPPEHASPILEWLTVSAR;LSNLQSVQNQSELELIQSLADRDAIEAELNEAR;QAFEHQVNQTTEAAK;QLECENQDLLLQVK			-1	11647	186.58	5034.8	425.36	579.23	338.13	551.15	380		174.23	260.64	322.75	477.8	571.53	804.61	1539.8	25039	44987	31010	32203	12916	30985	24703		18523	25396	15985	22443	34632	30804	31803
KAF4638753.1	TGRH88_063620	KAF4638753.1	KAF4638753.1	KAF4638753.1 | transcript=TGRH88_063620_t1 | gene=TGRH88_063620 | organism=Toxoplasma_gondii_RH-88 | gene_product=unspecified product | transcript_product=unspecified product | location=CM023093:4972362-4975649(-) | protein_length=381 | sequence_SO=chromos	1	8	38.6	40.829	381	0	21.855	5563400	17	107	AFGPHTLTLELWDANVLLK;DIVPSATYGEIAK;IGGALQIELR;KKPAESILIMEIK;LLIPANQTHVGFVSGASPSYR;QGSAPGPYSHPPPQSPATSGFPVPSQFVGNPAVVGGPDATQVGHK;SVNPVWNQQFTFVYDK;VVVLTAEQAR			-1	177660	11645	12493	13980	6557.8	8742	13295	13892	5969.4	11306	15025	14018	12426	17256	5274.6	15783	58592	52895	57794	51706	55431	56309	68774	59480	65046	72479	58126	65230	56984	57472	51538
KAF4638756.1	TGRH88_063650	KAF4638756.1	KAF4638756.1	KAF4638756.1 | transcript=TGRH88_063650_t1 | gene=TGRH88_063650 | organism=Toxoplasma_gondii_RH-88 | gene_product=putative adenine nucleotide translocator | transcript_product=putative adenine nucleotide translocator | location=CM023093:4995391-4996347(+)	1	24	64.5	35.255	318	0	323.31	293970000	21	793	AMLFGPNNDANLFYK;DFLAGGISAGVSK;EFTGLVDCLGK;FFCTNVASGGLAGASSLVIVYPLDFAR;FFCTNVASGGLAGASSLVIVYPLDFARTRLASDVGK;GAGGALVLVFYDELK;GAGGALVLVFYDELKK;GAWANVLR;GAYFGLFDTAK;GEQEIQYTGTADCWK;GEQEIQYTGTADCWKK;GNEREFTGLVDCLGK;IPRYTGIVDCFRR;KGEQEIQYTGTADCWK;KGEQEIQYTGTADCWKK;KKGEQEIQYTGTADCWK;KKGEQEIQYTGTADCWKK;MLIQTQDSIPEIK;VSAEQGVASLWR;WAVAQTVTAAAGVASYPFDTVR;WAVAQTVTAAAGVASYPFDTVRR;YFPTQAFNFAFK;YTGIVDCFR;YTGIVD…			-1	12061000	823010	900390	885760	951000	803650	828270	671220	579070	541780	748410	923530	600290	981650	812240	1011200	1083600	1081500	1137400	1247400	1254300	1204600	1049400	1189200	1024600	1119900	1486600	1113200	1232200	1233300	1232000
KAF4638757.1	TGRH88_063660	KAF4638757.1	KAF4638757.1	KAF4638757.1 | transcript=TGRH88_063660_t1 | gene=TGRH88_063660 | organism=Toxoplasma_gondii_RH-88 | gene_product=putative mitochondria-associated granulocyte macrophage CSF signaling molecule | transcript_product=putative mitochondria-associated granulocy	1	2	25.7	14.639	136	0	13.18	2518800	7	38	ILGLDSSGSSSAPLCR;LYEINAPSGTFAGSPYLQK			-1	359830	28599	36289	25970	41678	13294	46818	28565	3495.1	10721	5261.9	17662	23910	19416	10478	47674	52413	60188	50542	47471	62137	58419	59478	34186	66599	45169	84372	57273	68313	41064	52922
KAF4638758.1	TGRH88_063670	KAF4638758.1	KAF4638758.1	KAF4638758.1 | transcript=TGRH88_063670_t1 | gene=TGRH88_063670 | organism=Toxoplasma_gondii_RH-88 | gene_product=putative diphthine synthase | transcript_product=putative diphthine synthase | location=CM023093:5000861-5003003(+) | protein_length=275 | seq	1	9	64	30.63	275	0	94.232	9796100	13	176	ALSSNVAFLVVGDPFCATTHADLYLR;EAGFHTLCLLDIK;EFFELFSGK;FGETVSIPFFEESWRPDSFYMK;IGAPSQQITSGTLEELLSVDFGPPLHSLVICAPTLHEMER;NADFVYLEAYTAVLGVGPPK;TFVEQGSDEMLER;VLIIVGLGLSDEK;VVHNASIMNAIGSCGLQLYR			-1	473150	37357	37881	33083	44824	28498	41660	15437	21424	16847	29995	20911	21188	42195	38103	43744	86369	80442	72449	100420	75737	81935	56963	83916	76049	74827	65134	75678	84862	96906	82316
KAF4638763.1	TGRH88_063720	KAF4638763.1	KAF4638763.1	KAF4638763.1 | transcript=TGRH88_063720_t1 | gene=TGRH88_063720 | organism=Toxoplasma_gondii_RH-88 | gene_product=unspecified product | transcript_product=unspecified product | location=CM023093:5022070-5023963(+) | protein_length=229 | sequence_SO=chromos	1	7	47.2	24.682	229	0	176.12	31670000	10	151	DGEEVQWFK;ESWQEQIQSLMK;RAPDGPLLHIK;TAGGGSDIIQAASTASTAAASTAPAPAAAGAAASPGAAAPVPERPMR;TAGGGSDIIQAASTASTAAASTAPAPAAAGAAASPGAAAPVPERPMRR;THLFSETVK;VLVITVNNPQPTTYNFTFK			-1	1493500	132010	238530	82343	189770	65290	132560	148050	135780	35857	24189	78768	33449	41533	108910	46489	321660	408160	334190	320880	310140	355200	331050	320330	308930	278530	311550	279630	359920	329660	342110
KAF4638765.1	TGRH88_063740	KAF4638765.1	KAF4638765.1	KAF4638765.1 | transcript=TGRH88_063740_t1 | gene=TGRH88_063740 | organism=Toxoplasma_gondii_RH-88 | gene_product=unspecified product | transcript_product=unspecified product | location=CM023093:5031133-5035957(-) | protein_length=838 | sequence_SO=chromos	1	28	48.8	92.715	838	0	323.31	47626000	43	678	AGESAASSSLPGGESEDFK;ALFASLNLGPPGWAGSEDK;APSLGAYFHFEQFK;APTCGATITSSGVAK;EFLEPSAFPGAGAHR;EFLQNLHLEENMLQDIVQNIQR;FWRPEVLK;GATYIDLSSYFSSSK;GLSLVEDQLDEQLQPPSGVVYR;HELEDLVQER;LFGGLGSAR;LGLLTEALEK;LTAQIDILR;MDVEVSDIDTR;NFHTEASSVMQQIDTCSAK;NTYLLVAYLGEAAGDVKPQPSLAQTK;QGEPFFQHAFTILSMQLTALTPQVVVFPNDALLAR;QSEVQIAELILPDEQVIATVAAEWLR;RFWRPEVLK;RQSEVQIAELILPDEQVIATVAAEWLR;SGPVFQHYAVVR;TLSTILEDLR;TLSTILEDLRGNSTL…			-1	742350	53413	63080	61563	52857	43741	52813	47823	56346	16882	41926	45227	33593	52965	57988	62131	184530	173210	177310	153620	165080	154660	145470	232580	144930	159880	187950	151690	151020	183170	150600
KAF4638770.1	TGRH88_063790	KAF4638770.1	KAF4638770.1	KAF4638770.1 | transcript=TGRH88_063790_t1 | gene=TGRH88_063790 | organism=Toxoplasma_gondii_RH-88 | gene_product=unspecified product | transcript_product=unspecified product | location=CM023093:5053628-5055366(+) | protein_length=263 | sequence_SO=chromos	1	3	18.3	29.54	263	0	25.154	1777600	16	54	EIAQVSSAQDAVHAK;GAAADDPGVYAHLAGR;LLSGDQNAVFESGEDAR			-1	111100	4689.6	14312	2468.7	9484.6	8188.4	15265	8493.1	2752.5	2679.1	6032.2	11492	2011.4	9193	6150.5	7889.6	19033	38827	28416	41879	32910	47387	45697	42172	42147	36636	49116	33570	42521	32126	35555
KAF4638772.1	TGRH88_063810	KAF4638772.1	KAF4638772.1	KAF4638772.1 | transcript=TGRH88_063810_t1 | gene=TGRH88_063810 | organism=Toxoplasma_gondii_RH-88 | gene_product=DNA-directed RNA polymerase I RPA12 | transcript_product=DNA-directed RNA polymerase I RPA12 | location=CM023093:5067918-5068964(+) | protein_	1	5	35.3	37.748	348	0	15.865	260540	17	18	ETCEACGHGEAFFSTFQAR;GDGGELGETANAATASR;LLHQSAQSLDDSVEYFALLHR;SLSSDALLLAQAASSLVVPLGADSALSSLLPPESSPCQR;SVTVADDLLPLLEEEDRLDASAALVCR			-1	1362.7	842.64	1495.3		1644.3		1492	971.98			525.14				1149.3	1362.7	9277.2	8214.2		11286		10387	12188			9059				11964	10840
KAF4638777.1	TGRH88_063860	KAF4638777.1	KAF4638777.1	KAF4638777.1 | transcript=TGRH88_063860_t1 | gene=TGRH88_063860 | organism=Toxoplasma_gondii_RH-88 | gene_product=unspecified product | transcript_product=unspecified product | location=CM023093:5108978-5112283(-) | protein_length=413 | sequence_SO=chromos	1	4	17.7	46.837	413	0	16.149	2024200	19	52	CALESMIAAPPEAEQQCGGDNGR;EECPGVATAVGALTAAR;LTELDDLAAEFGLLTK;YVYITEQELDAVAEFLK			-1	106540	8979.6	7321	6439.4	12608	4291.6	9150.3	7625.5	4796	4081.5	7506.4	8619.4	4394.6	3531.4	8121	9071.2	38966	39624	34834	43518	41603	48114	42744	39710	37659	39500	42260	34099	32388	34829	45578
KAF4638778.1	TGRH88_063870	KAF4638778.1	KAF4638778.1	KAF4638778.1 | transcript=TGRH88_063870_t1 | gene=TGRH88_063870 | organism=Toxoplasma_gondii_RH-88 | gene_product=centrin 2 | transcript_product=centrin 2 | location=CM023093:5115693-5117481(-) | protein_length=170 | sequence_SO=chromosome | SO=protein_cod	1	11	75.3	19.153	170	0	165.19	28060000	10	253	AAMQSLGFETK;ADSNGDGEISFEDFYAIMTK;DSGGPIDFEEFLDAITAK;EAFNLFDTDGSGMIDPK;ELGETMSEDELR;ELGETMSEDELREMLER;IFSLFDDDR;IFSLFDDDRTGTITLK;LVDRPGLTEDEIEEIR;LVDRPGLTEDEIEEIREAFNLFDTDGSGMIDPK;NPTIYQMIADLDR			-1	2103000	190040	207340	149620	145200	114150	161650	178350	100100	89818	111090	80103	103670	165510	134390	172000	232110	226440	223750	181540	210200	206590	235880	175250	229230	216820	177770	211380	216770	192550	205790
KAF4638788.1	TGRH88_063970	KAF4638788.1	KAF4638788.1	KAF4638788.1 | transcript=TGRH88_063970_t1 | gene=TGRH88_063970 | organism=Toxoplasma_gondii_RH-88 | gene_product=unspecified product | transcript_product=unspecified product | location=CM023093:5199758-5206787(+) | protein_length=1509 | sequence_SO=chromo	1	29	38.9	160.62	1509	0	233.46	12961000	70	394	ADVYPAGAPFAYGPQADVAPAPFGR;AFACLAQPPSEEDER;AGAPDDGGFCGGPLPAFFTEGGSGPPPGNLHPR;AITVAAMNLLGVAGAQAMLSSFLAGAGP;ALHHQGPNPLGNPLGGGVSAALR;DANVTAAALAALSAAEAAVAAAR;DSGAGATMPEPPSSALGLEK;ETLAFAALEDATR;GDLAHGLPRPVQPLQASELEK;GDLEAENGFPSSVLLNELLLLQK;GILEAEREPQSLHRPLPQFGGR;HHGALGSAPHAGADGVPSQR;LPFFDESGTVASSTLTQGEGVPAHPVER;LQDQQQHLMLQLFELVTLR;QQQEFELLQQHR;RHDVAWESQGDFPAHASAPHVDASR;RVVEDAFDLLLEAASLHSEILECPASHVAAR;S…			-1	92175	5951.5	9969.4	9363.1	5933.1	5754.1	6863.7	5835.4	3668.6	3930.3	4642.6	5530.5	4186.3	7447.1	5806.9	7292.7	62788	66568	56791	62206	45518	54928	48565	48277	35785	51576	45305	48584	59837	53782	59459
KAF4638789.1	TGRH88_063980	KAF4638789.1	KAF4638789.1	KAF4638789.1 | transcript=TGRH88_063980_t1 | gene=TGRH88_063980 | organism=Toxoplasma_gondii_RH-88 | gene_product=microneme protein MIC10 | transcript_product=microneme protein MIC10 | location=CM023093:5209730-5210326(+) | protein_length=198 | sequence_SO	1	8	28.8	23.113	198	0	208.06	110040000	6	267	KQEAVIQELK;QEAVIQELK;QQELQNQSPEEVEEAK;QQELQNQSPEEVEEAKR;RKQEAVIQELK;RQQELQNQSPEEVEEAK;VAGAGSLQASIGEHDFFNDYDQDEEYR;VAGAGSLQASIGEHDFFNDYDQDEEYRK			-1	6593900	666660	745020	527580	528730	303860	479130	438940	320490	322640	310160	175880	309680	606980	401850	456280	1487900	1698800	1120800	993200	837660	1089400	1108400	918550	923210	833120	649450	836030	1143100	988090	1079000
KAF4638791.1	TGRH88_064000	KAF4638791.1	KAF4638791.1	KAF4638791.1 | transcript=TGRH88_064000_t1 | gene=TGRH88_064000 | organism=Toxoplasma_gondii_RH-88 | gene_product=putative 60S ribosomal protein L7-B | transcript_product=putative 60S ribosomal protein L7-B | location=CM023093:5218976-5222749(+) | protein_	1	3	18.7	30.803	267	0	25.113	1042300	14	38	CPLILVVR;LLDPFVFYGYPTIQTLR;VEEHLGAYGMLCVEDVVQELWTAGR			-1	61015	6406.2	6851.4	3511.1	5104.5	3971.8	1597.5	1471	3935.7	3639.8	2458.9	4244.1	3598.8	5249.9	4380.1	4594.1	30644	29646	22793	21749	20279	15346	15732	23382	19938	25464	24609	22506	22495	22682	19645
KAF4638792.1	TGRH88_064010	KAF4638792.1	KAF4638792.1	KAF4638792.1 | transcript=TGRH88_064010_t1 | gene=TGRH88_064010 | organism=Toxoplasma_gondii_RH-88 | gene_product=Yip1 domain-containing protein | transcript_product=Yip1 domain-containing protein | location=CM023093:5224821-5229581(-) | protein_length=229	1	2	13.1	25.361	229	0.0028143	1.5165	76654	9	3	LFVGGTLDETVR;LQGQLSGAADPHSLESGR			-1	8517.1				4029.6		1674.7									2812.9				20990											14502
KAF4638793.1	TGRH88_064020	KAF4638793.1	KAF4638793.1	KAF4638793.1 | transcript=TGRH88_064020_t1 | gene=TGRH88_064020 | organism=Toxoplasma_gondii_RH-88 | gene_product=tRNA (uracil-5-)-methyltransferase | transcript_product=tRNA (uracil-5-)-methyltransferase | location=CM023093:5231989-5243835(-) | protein_le	1	8	15.6	121.39	1116	0	76.227	2442800	56	129	DTPFVDVCSGTGTIALCAAAALLEETGER;EQEDAFTALLSNVFFK;GATAVAESNAGPADATTETESQGDTALAEKPEETVSPGNDQEHK;HCLVAVASQAHSQGDKPR;HSPLGEEPEDEAGDGADTVAQR;SAALAPSSECGVEAESATPDGK;SAALAPSSECGVEAESATPDGKK;SVFLEESDAAADCIDPAHPTEK			-1	23031	1874	1088.9	1454.7	2688.3	888.48	3044.6	1766.1	1222.8	1037.8	1281.4	885.41	1022.1	1084.6	1370.7	2320.9	22808	24019	24466	28835	23365	31901	22648	26471	23032	26041	20333	22217	24175	23901	28189
KAF4638795.1	TGRH88_064040	KAF4638795.1	KAF4638795.1	KAF4638795.1 | transcript=TGRH88_064040_t1 | gene=TGRH88_064040 | organism=Toxoplasma_gondii_RH-88 | gene_product=putative eukaryotic initiation factor-4A | transcript_product=putative eukaryotic initiation factor-4A | location=CM023093:5262107-5264143(-)	1	27	78.9	46.673	412	0	323.31	583310000	23	1004	AGVHMVVGTPGR;AGVHMVVGTPGRVHDMMEK;CHACVGGTVVRDDIAK;DFTVSSMHGDMDQK;EDWKLETLCDLYETLTITQAIIYCNTR;GIDVQQVSLVINYDLPATK;GIKPILDR;GIKPILDRHDTIGQAQSGTGK;GVAINFVTSSDVEQLK;HYNTQIEEMPMEVAEFF;KLPPDVQVALFSATMPQDILELTTK;KVDFLTSK;LETLCDLYETLTITQAIIYCNTR;LFIMDEADEMLSR;LNESLLR;LPPDVQVALFSATMPQDILELTTK;NDELTLEGIR;QFYVAVEK;QQQGQQAGGAAVAAPTPANDEVIETNYDEVVDSFDALK;RKVDFLTSK;SQIYDVFK;SQIYDVFKK;TATFAIAALQLIDYNINNCQVLILAP…			-1	11847000	858830	1007100	938280	934520	663530	831640	812540	591590	523810	720040	500830	675800	862090	814140	1112100	1913400	1926200	1898800	1929400	1674100	1705200	1743200	1945500	1728300	1810600	1464800	1767100	1840700	2061200	1954100
KAF4638797.1	TGRH88_064060	KAF4638797.1	KAF4638797.1	KAF4638797.1 | transcript=TGRH88_064060_t1 | gene=TGRH88_064060 | organism=Toxoplasma_gondii_RH-88 | gene_product=unspecified product | transcript_product=unspecified product | location=CM023093:5280976-5290241(+) | protein_length=1264 | sequence_SO=chromo	1	3	4.9	136.47	1264	0	19.886	620430	63	23	AQLAEDVWGVAEGEK;EAALPTGTAPSLFSFEDSEGLK;NQAGFLPGDVASSSSAPVGAVGPQR			-1	8392.9	550.27	1054.6	833.12	1079.6	399.44	924.87	324.68		316.88			443.96	815.68	560.52	1488.6	15005	24290	23274	23844		23413	19054		14186			14440	21258	20029	18792
KAF4638798.1	TGRH88_064070	KAF4638798.1	KAF4638798.1	KAF4638798.1 | transcript=TGRH88_064070_t1 | gene=TGRH88_064070 | organism=Toxoplasma_gondii_RH-88 | gene_product=AP2 domain transcription factor AP2XII-8 | transcript_product=AP2 domain transcription factor AP2XII-8 | location=CM023093:5293856-5299627(-)	1	7	9.6	165.61	1679	0	25.204	325110	50	16	ALAAAGLPGGPVNNPALGIVGGGLR;ASQEGPSDGAELVALRPAVPGWPAGGASGVAEAK;GAAAAIPASGTSGTPAAGAVVPATGVR;GNFLLSSVPASHASFLPR;LLLPFGALSR;SVLAYLSSPLSDLLASPVFPILGAR;TSGAEGAQAGDDAESQNPPLGR			-1	5807.4	856.4	2115.5	170.43	353.51				1231.5						1039.3	394.26	21431	31591	10026					34333						12108	7203.4
KAF4638800.1	TGRH88_064090	KAF4638800.1	KAF4638800.1	KAF4638800.1 | transcript=TGRH88_064090_t1 | gene=TGRH88_064090 | organism=Toxoplasma_gondii_RH-88 | gene_product=unspecified product | transcript_product=unspecified product | location=CM023093:5307520-5313401(+) | protein_length=1193 | sequence_SO=chromo	1	31	37.9	125.43	1193	0	323.31	62959000	59	797	AADQATHSQLVTLDFER;EGGFSLFLPDTVNAAMGHPYR;ELLYETTSPR;ESCPSVPFYDGACCKPTAR;EVEIEEGETHSAGGVR;EVEIEEGETHSAGGVRK;GALGDHSQISVDIPSGDEAAAWHPK;GGDNYSSAAPSEISDGLTGR;GIWPQSLIAK;GTVNAPTASK;HAEVPSGAGALVTEPIPR;IRVDVEGEAPMVWK;ISPSGVIPCVVIEDLGTGGSNTAK;KLEHASMDGQQGELSR;LELLLADAK;LNPVIQTSLSK;NFQQVTATVMEQSFQLENQAAVVDNLQASLNR;NFQQVTATVMEQSFQLENQAAVVDNLQASLNRLELLLADAK;NSPSVSAPSTPAR;QGAKPEHISSSCSGVGAGETK;QGAKPEHISSSCSGV…			-1	738630	48617	61903	54002	64117	38233	54946	42782	45544	30277	46426	45792	34104	59774	51890	60220	184910	193190	193780	198930	185320	190400	189900	218830	191710	207780	231910	197090	190690	192950	195590
KAF4638801.1	TGRH88_064100	KAF4638801.1	KAF4638801.1	KAF4638801.1 | transcript=TGRH88_064100_t1 | gene=TGRH88_064100 | organism=Toxoplasma_gondii_RH-88 | gene_product=SAC3/GANP family protein | transcript_product=SAC3/GANP family protein | location=CM023093:5317598-5321604(+) | protein_length=376 | sequence_	1	9	39.6	41.072	376	0	183.55	33839000	12	298	AHDQVDVQYALK;APGVTQAEFQR;APQHCSIQAVDVIGNLIGYATELER;ECFELATLLSVAEMQEQLR;ELQEAQAALAR;GLEGGAADMVDEPLAGEEDFER;IGAALPSAHVFIEK;MFVTLYPLGDFTDPALLK;SVQELQAFVEIHNFGMR			-1	1915800	135900	162080	102790	178030	110530	148060	152270	83744	108550	102070	80949	107150	156800	107750	179100	184060	179960	181070	178390	175270	187560	192410	172610	200610	182750	162410	185600	184380	175710	180450
KAF4638805.1	TGRH88_064140	KAF4638805.1	KAF4638805.1	KAF4638805.1 | transcript=TGRH88_064140_t1 | gene=TGRH88_064140 | organism=Toxoplasma_gondii_RH-88 | gene_product=kinase, pfkB family protein | transcript_product=kinase, pfkB family protein | location=CM023093:5362226-5365517(-) | protein_length=401 | seq	1	11	64.1	42.43	401	0	200.13	21151000	18	270	DAMQSLLLHTNILFGNEEEFAHLAK;EHAVEVCTGALR;FMVAPGQSTGVCAVLINEK;GHNPVIAAEQTADGTVVVHEVGVPVVAAEK;IVDTNGAGDAFVGGFLYALSQGK;IYSTLDQFNPTSLPGGSALNSVR;LPEDWTTFASGALIFYATAYTLTATPK;NALEVAGYAHGIPNAIFTLNLSAPFCVELYK;QCIMCGNACAQDVIQHVGFSLSFTSLPC;TLCTHLGACGSFR;VFAIGNPILDLVAEVPSSFLDEFFLK			-1	508280	36970	29985	36809	37986	29245	41194	32660	21042	26274	23353	23538	43211	39526	32141	54350	135980	123180	136050	140940	143170	140400	146730	124340	150830	172200	142170	168940	155660	139770	147950
KAF4638825.1	TGRH88_064340	KAF4638825.1	KAF4638825.1	KAF4638825.1 | transcript=TGRH88_064340_t1 | gene=TGRH88_064340 | organism=Toxoplasma_gondii_RH-88 | gene_product=DEAD/DEAH box helicase domain-containing protein | transcript_product=DEAD/DEAH box helicase domain-containing protein | location=CM023093:549	1	5	7.4	121.53	1102	0	8.4455	144280	57	9	EFSETPGAAVLFATDVAAR;GEGFQVIMASATLTPQVER;LLPLLALLLQVAK;LTAIQHLAIPTVLHR;SEGPSLSFSASPLGAR			-1	1959.4	233.79	181.22	326.43										599.05	403.95	618.89		12843											12058		11161
KAF4638826.1	TGRH88_064350	KAF4638826.1	KAF4638826.1	KAF4638826.1 | transcript=TGRH88_064350_t1 | gene=TGRH88_064350 | organism=Toxoplasma_gondii_RH-88 | gene_product=ACR, COG2135 domain-containing protein | transcript_product=ACR, COG2135 domain-containing protein | location=CM023093:5507474-5511821(-) | pr	1	6	30.9	50.262	466	0	49.886	1637100	25	55	ASVAEAAIPGGDGEAAQLGK;DCSATILTMDSANTPMADIHSR;EGEAPLLFAGLFEDDASPGGRPPATR;NQTHAPQTTGFASEDNAQWHSVLK;QEEATENASSLSPSATLSPPTK;SPSPSSLSSSSSLSSSSSLSVSSSLSASSR			-1	49231	2238.5	4368.1	3441.2	4715.5	2085.8	4249.4	4310.1	2397.5	3100.6	2666.4	1654.7	1812.3	2914.2	2839.8	6436.5	20495	29836	23588	27891	22868	25775	26480	22840	24657	23882	16778	24509	32501	26250	28464
KAF4638827.1	TGRH88_064360	KAF4638827.1	KAF4638827.1	KAF4638827.1 | transcript=TGRH88_064360_t1 | gene=TGRH88_064360 | organism=Toxoplasma_gondii_RH-88 | gene_product=putative eukaryotic initiation factor-3, subunit 3 | transcript_product=putative eukaryotic initiation factor-3, subunit 3 | location=CM023093	1	21	45	65.657	600	0	323.31	107050000	23	624	AIVLGFDPMLNSMAK;DIIDSLVLYQEAIDK;DRLEVTNCFPLPQK;DRLEVTNCFPLPQKK;ENYPTPVNGQLLGIDCR;GAAQASQAPPGASASAPGPASPYGAAGPALSASPVSSQPGVSPDEVSPQGVSPHQR;GEPLLPADLDGPAFR;IDPPSQLNTLMMSSQAQLQCEEINAACSETLGK;KIDPPSQLNTLMMSSQAQLQCEEINAACSETLGK;KQTPAGLSAAVAAAAADAK;LEVTNCFPLPQK;LRGEPLLPADLDGPAFR;LRGEPLLPADLDGPAFRK;MAELMHDVNVDCFTVGWYQTLSFGDLK;MFLLHWGNLR;MFLLHWGNLRK;NLSMLSLSLEALGDEQDK;QTPAGLSAAVAAAAADAK;RTAAQVLAGVSAGAR;T…			-1	2367800	194510	174320	173260	167760	146520	176460	176150	95566	127790	124660	110270	132780	208230	167040	192510	452470	436590	446720	426950	461960	423750	478410	385560	518460	458740	370970	465980	454960	446490	458390
KAF4638831.1	TGRH88_064400	KAF4638831.1	KAF4638831.1	KAF4638831.1 | transcript=TGRH88_064400_t1 | gene=TGRH88_064400 | organism=Toxoplasma_gondii_RH-88 | gene_product=dense granule protein GRA9 | transcript_product=dense granule protein GRA9 | location=CM023093:5531890-5533463(+) | protein_length=318 | seque	1	16	64.8	35.31	318	0	79.253	36384000	17	348	EGYLPDNALER;EMVKEGYLPDNALER;EQSSQLMSVDPQCIMTR;GADGFGPSLLGDSPGFHFPR;HVDLFGEDWK;LAGWTDNTHTATAGTPK;LLISFPSPDHIK;NRTECAFAEGQEVELEEKPLPSDSSPVTSVELPR;QFGGSGFGDFSK;TECAFAEGQEVELEEKPLPSDSSPVTSVELPR;TGTCQYVVTWAPEVTAENVR;VEFENLFSQVHEMMR;VILHLQR;VLAGDFEGFSR;VPEDPVPEEPR;VPEDPVPEEPRREPEK			-1	962350	97807	65211	73860	40759	46048	73689	92857	87556	22896	61458	59513	60084	84035	55333	41241	202300	191390	211120	183830	189650	184550	218040	242400	192600	253220	188270	222040	192950	188500	182220
KAF4638838.1	TGRH88_064470	KAF4638838.1	KAF4638838.1	KAF4638838.1 | transcript=TGRH88_064470_t1 | gene=TGRH88_064470 | organism=Toxoplasma_gondii_RH-88 | gene_product=putative flap structure-specific endonuclease 1 | transcript_product=putative flap structure-specific endonuclease 1 | location=CM023093:55776	1	10	31.9	60.327	552	0	99.507	8187700	30	139	AFLVQENQFNEQR;DGNSFGNFTNDAGDCTSHIAGMLNR;GETNLFAEGEGEENVAPSGTR;LESFFGATVTK;LLEQGVRPVYVFDGKPPELK;LMGLPVVEAPCEAEAQCAELTK;RSGPQAEGAEEAGAEAERESK;VHVAWGEVDVDGLK;VPDGFCFQEAR;VWATATEDADALTFGATR			-1	257340	22131	20897	21241	21063	15597	21577	17732	12372	8693.1	14379	11734	12072	17945	17122	22788	71738	63881	62485	65354	66943	65146	64587	51128	66041	60417	58839	66954	61928	60205	61904
KAF4638839.1	TGRH88_064480	KAF4638839.1	KAF4638839.1	KAF4638839.1 | transcript=TGRH88_064480_t1 | gene=TGRH88_064480 | organism=Toxoplasma_gondii_RH-88 | gene_product=slc30a2 protein | transcript_product=slc30a2 protein | location=CM023093:5580927-5586312(+) | protein_length=896 | sequence_SO=chromosome | SO	1	8	17.2	97.217	896	0	42.146	9085600	39	178	ELASFPEVDEHWPHR;HGGDRPASSASFLTCDGSSR;LAWDPEVSPSGR;MQSLLPDATGGRPVAAAAHLAPCCR;NLQASSSSPEKPEESPASR;SCEESLREEAATAATTVPQLSAASSSCCSR;VVASPDLAEEEGVSPSR;YAILHTTIQTDFSSDK			-1	90386	8296.9	4622.3	2596	12033	7538.9	9207.9	7997.1	5119	1530.3	566.65	3048.6	6882.9	6487.2	7873	6586.2	64798	67971	60587	75950	70136	75375	56389	59616	58412	53739	63936	61157	69154	69435	63464
KAF4638846.1	TGRH88_064550	KAF4638846.1	KAF4638846.1	KAF4638846.1 | transcript=TGRH88_064550_t1 | gene=TGRH88_064550 | organism=Toxoplasma_gondii_RH-88 | gene_product=putative histamine-releasing factor | transcript_product=putative histamine-releasing factor | location=CM023093:5609055-5610886(-) | protein_	1	5	66.1	19.172	171	0	323.31	77096000	5	152	DVFTGDELCSDSYAELPPMDDPSLSEVAFEVATK;FMSGAQALVK;GAEDYGIADNSEEDGGGVDSTSETVVDVVDAFR;ILGQFDDFQFFLGESADCEAGVVFAYYK;LQETPFSK			-1	2807500	225140	205420	226600	260120	181610	188000	170210	129800	140860	179700	118830	153330	199920	206840	221160	1179700	1183600	1181500	784640	1012600	1149900	1424000	920540	1530500	1062300	887410	1100700	1188600	1118700	1210400
KAF4638847.1	TGRH88_064560	KAF4638847.1	KAF4638847.1	KAF4638847.1 | transcript=TGRH88_064560_t1 | gene=TGRH88_064560 | organism=Toxoplasma_gondii_RH-88 | gene_product=putative seryl-tRNA synthetase, cytoplasmic | transcript_product=putative seryl-tRNA synthetase, cytoplasmic | location=CM023093:5611948-56133	1	28	60	54.146	482	0	323.31	152490000	30	733	AHVHMLNGTLVATQR;CLCCILENYQTPLGVK;DADRDDLFLIATSEQPLCSLHMNETLEEK;DCWGIFR;DFEETLYR;DPCQDLLAK;ELVSCSNCTDYQAR;ENLFQLEQLK;ENLFQLEQLKK;GAGMLLNLALAQYGLAFLLR;GAGMLLNLALAQYGLAFLLRK;GYTPVQPPFFMR;KYDLEAWFPGYGDFR;LPTIEAAATEAEEK;MHEDMIGMAEEFYQTLELPYR;MHHHQILAR;QRLPTIEAAATEAEEK;SGEVVDQAVAVDK;SVPVSNDEVNNQVVR;TIDVNLLR;VEQFCITTPEESWK;VLVPYMGGAEFLPFVDAGEESVK;VLVPYMGGAEFLPFVDAGEESVKK;WRENLFQLEQLK;WRENLFQLEQLKK;YAGYS…			-1	3490700	297030	267400	304440	269160	172540	273740	249000	113150	153660	178310	160250	201280	280070	228760	341860	558100	580970	567680	528460	537330	576580	522360	444000	515910	496730	442130	508370	582710	532610	576010
KAF4638849.1	TGRH88_064580	KAF4638849.1	KAF4638849.1	KAF4638849.1 | transcript=TGRH88_064580_t1 | gene=TGRH88_064580 | organism=Toxoplasma_gondii_RH-88 | gene_product=unspecified product | transcript_product=unspecified product | location=CM023093:5621559-5631302(+) | protein_length=1463 | sequence_SO=chromo	1	7	9.7	159.38	1463	0	21.621	721100	70	44	AAQVPALGASPYLGWEAEK;APSESQTGVLLGTISPLR;EPYGEGEEELETEHEETVQK;LPASPDIDALVSAAFGELER;QAADVVEETLESLVLLCLCQLHR;QVGAFGPLPPSLLAALASSVSQR;VVALGDLQSLSHCVSLVQR			-1	3973.8	1320.1	619.35	207.76	991.3	285.82	214.36	267.28		233.13	614.89	101.65	310.83	983.76	582.68	287.52	21683	15284	11170	17017	17184	14052	16010		13260	20859	9346.7	16219	32638	16408	16778
KAF4638852.1	TGRH88_064610	KAF4638852.1	KAF4638852.1	KAF4638852.1 | transcript=TGRH88_064610_t1 | gene=TGRH88_064610 | organism=Toxoplasma_gondii_RH-88 | gene_product=putative subunit of proteaseome activator complex | transcript_product=putative subunit of proteaseome activator complex | location=CM023093:5	1	10	57.2	30.725	269	0	78.824	12208000	13	160	ASTSVLSSLAAAGLDK;HAESGDCDTSVTTSGSLPPGK;HGQICEQLEQLK;IEDGNNFGVGIQEEAIQELAR;ILHFNNLTNVNADPGSLFPSADMAQMSK;LWIQLNVPR;MCYTHIMPR;NNYSMLYDLLCK;VEDWAFNLYDAIFK;YPNVGDYWEAIR			-1	764560	62774	90288	55741	67913	56345	66740	49748	28758	13512	30016	12342	23280	77399	45414	84290	148190	160540	130540	140940	121070	136810	117830	108420	107110	108840	86280	106520	132630	131100	141350
KAF4638853.1	TGRH88_064620	KAF4638853.1	KAF4638853.1	KAF4638853.1 | transcript=TGRH88_064620_t1 | gene=TGRH88_064620 | organism=Toxoplasma_gondii_RH-88 | gene_product=unspecified product | transcript_product=unspecified product | location=CM023093:5653191-5659684(-) | protein_length=1265 | sequence_SO=chromo	1	9	15.3	138.29	1265	0	29.799	3099400	59	32	AAIEGAPEGAAAGNEGEAEAFFR;GAGQETLAHAGELAGAK;LGSGVFVSGVVGEGNSYEANQR;NVANPLVSLPEQPLVPSER;SGFLWQNAEPCQINAIAGK;SGLNSPPVHAGPSAWSYGGSPLGGGSASSR;SSPLATLFTEGSTTAAQLER;VGPAMMPTTTGAFQDAGLAVSDALR;VLHAEAEDLSTHAPDSGNK			-1	52180	1474.9	1224.5	11585		265.86	981.6	665.06	400.17		1267.9	570.41	857.99	10840	7256.6	14790	149960	124520	257260		59061	107220	86316	81534		183660	114560	102660	130190	97228	167640
KAF4638854.1	TGRH88_064630	KAF4638854.1	KAF4638854.1	KAF4638854.1 | transcript=TGRH88_064630_t1 | gene=TGRH88_064630 | organism=Toxoplasma_gondii_RH-88 | gene_product=heat shock protein | transcript_product=heat shock protein | location=CM023093:5663814-5668796(-) | protein_length=728 | sequence_SO=chromosom	1	30	52.3	78.254	728	0	323.31	289050000	41	1035	AKLEELVGGLLQQSVEPCEK;ARGDVVGIDLGTTNSCVAVMEGSQPK;ATNGNTSLGGEDFDQK;DLLLLDVCPLSLGIETLGGVFTR;ETAEAYIGRPVK;GDVVGIDLGTTNSCVAVMEGSQPK;GVNPDEAVAMGAAIQAGVLK;IAGLEVLR;IINEPTAAALAFGMDK;ILQHLIDEFK;ILQHLIDEFKK;ISQQAYNQAGSTDSSAGSEGTGSESGDK;ISQQAYNQAGSTDSSAGSEGTGSESGDKK;LEELVGGLLQQSVEPCEK;MLGQFDLVGIPPAPR;NEAETLIYSVEK;QAVITVPAYFNDSQR;QAVTNPENTVFATK;QAVTNPENTVFATKR;QEITIQSSGGLSDSQIEQMVK;RQAVTNPENTVFATK;RQEITIQSSG…			-1	5645900	339850	427350	339600	412990	381700	457430	412130	251230	299700	396700	323150	367560	424140	334690	477720	557010	544790	568100	652980	748050	694710	715960	615540	714100	724510	631530	749630	620510	563580	635780
KAF4638857.1	TGRH88_064660	KAF4638857.1	KAF4638857.1	KAF4638857.1 | transcript=TGRH88_064660_t1 | gene=TGRH88_064660 | organism=Toxoplasma_gondii_RH-88 | gene_product=putative translation initiation factor eIF-5A | transcript_product=putative translation initiation factor eIF-5A | location=CM023093:5677939-5	1	12	76.4	17.468	161	0	323.31	362730000	10	345	AHIVGLDIFTGK;DSEGNLDEVATQVK;KNGFVMLK;KYEDVCPTSHNMEVPNVK;NGFVMLK;RSEFQLIDLSDDGFCTLLLENGETK;RSEFQLIDLSDDGFCTLLLENGETKDDLMLPK;SDAEDVTFETADAGASHTYPMQAGAIK;SEFQLIDLSDDGFCTLLLENGETK;SVLVTVLQACGK;YEDVCPTSHNMEVPNVK			-1	21818000	1567000	1761900	1510000	1632700	1376600	1811500	1599900	969780	1163600	1335800	1043000	1264200	1424700	1434100	1923100	1963300	2050300	1931000	1750700	2030600	2269800	2226500	1808000	2150300	2019300	1699800	2063000	2026800	1963400	2106600
KAF4638859.1	TGRH88_064680	KAF4638859.1	KAF4638859.1	KAF4638859.1 | transcript=TGRH88_064680_t1 | gene=TGRH88_064680 | organism=Toxoplasma_gondii_RH-88 | gene_product=unspecified product | transcript_product=unspecified product | location=CM023093:5687811-5690225(+) | protein_length=477 | sequence_SO=chromos	1	6	25.2	51.15	477	0	34.638	2328300	21	92	ALTSITGAGHTTK;ASPEDGEEAVPAGLVTSAQALTSGPPPPGALGGVDESVASQLLFKPEVDLR;AVEVASSADNPSANAAK;FADATFRDPNSQLQMK;MSLIEESGGFIPGTEDYR;MSLIEESGGFIPGTEDYRQEAIK			-1	55991	3926.3	5592.3	3426.4	5352.6	2843	5501.9	4003.9	2941.2	3041.6	1368.5	2335.9	2936.1	4938.2	2769.1	5014.2	25341	27223	27474	31279	28793	31674	28124	33149	29838	31865	24298	32553	28220	28530	29671
KAF4638860.1	TGRH88_064690	KAF4638860.1	KAF4638860.1	KAF4638860.1 | transcript=TGRH88_064690_t1 | gene=TGRH88_064690 | organism=Toxoplasma_gondii_RH-88 | gene_product=serine/threonine protein phosphatase | transcript_product=serine/threonine protein phosphatase | location=CM023093:5692365-5704980(+) | protei	1	23	31.5	117.33	1034	0	119.48	9286400	57	200	DNVTLQHIDR;DYNEGGDGYLSYADFVTGIK;EFCLDLVDHYR;EFNELITELDVGLSEPQVR;ETLEETDASPTDNEVASNSR;FGPPSATNVYLFNGDIADR;GFSIGDVVAVYGHK;KTDLWWCFFNMGAESGR;LITASPAFNAAAGSIDVAEFLGR;LQCPSSVVINR;LTIDEEELGFALTDEHLYK;LVLVGDTHGQLNDVLWIFYK;NFPWVYLMK;QAFQDAAAFNFWNELDAFEEK;RLTIDEEELGFALTDEHLYK;RVFVVHGGLCR;SSVDASSISAENIPDDYAGPR;VSQTGFGVEFSDRK;VVYSHVINDDK;VVYSHVINDDKR;YAVEIFMMLFAFK;YRVEFRPPK;YVGPLPPNPFGK			-1	146250	10748	9293.9	9183.5	8211.1	10293	10817	11827	6590.4	7344.9	8944.2	12657	9032.7	14838	10673	5792.4	77174	73267	78125	67099	76911	71435	78422	69076	82959	80254	87427	77206	76892	74549	67846
KAF4638864.1	TGRH88_064730	KAF4638864.1;KAF4644699.1	KAF4638864.1;KAF4644699.1	KAF4638864.1 | transcript=TGRH88_064730_t1 | gene=TGRH88_064730 | organism=Toxoplasma_gondii_RH-88 | gene_product=histone H2Bb | transcript_product=histone H2Bb | location=CM023093:5714965-5715312(+) | protein_length=115 | sequence_SO=chromosome | SO=prote	2	4	30.4	12.575	115	0	55.637	187090000	7	194	AESYSSYIFK;LVLPGELAK;RAESYSSYIFK;SMMIMTSFIADTFDK			-1;-1	26724000	1918800	1483000	2137100	2111700	1491100	1964100	1881900	1435400	1543500	1596300	1250600	1695300	1927200	1959100	2328700	2792700	2653500	2882900	2579900	2582800	2797300	3010900	2930800	2957500	2631100	2294600	2833500	2269200	2750900	2943200
KAF4638865.1	TGRH88_064740	KAF4638865.1	KAF4638865.1	KAF4638865.1 | transcript=TGRH88_064740_t1 | gene=TGRH88_064740 | organism=Toxoplasma_gondii_RH-88 | gene_product=tRNA synthetases class I family protein | transcript_product=tRNA synthetases class I family protein | location=CM023093:5716510-5721178(-) |	1	12	36.7	60.119	540	0	201.48	48781000	21	364	AFCPAGVIDGNPCVTYVEQLVFPAFGEFAVK;FLWASEEINR;KPFPLCYDGFEPSGR;LKPVILSHQMLPGLLEGQEK;NSDQYWVQVMQIAR;QEGDEQPAAQIMYPCMQCADIFYLGADICQLGMDQR;QLLQQIK;RSEANGGDVTYATVEEFR;SNPDSAIFMEDTETEVNR;SNPDSAIFMEDTETEVNRK;VGEYFIEVWK;VQLCLSIAQECIQPDELR			-1	1007800	54883	85318	82203	86547	48512	77176	60857	53376	74747	54318	65165	35443	68840	72719	87712	323010	320870	318800	317920	333780	329480	379960	330290	379220	349810	334670	342260	329540	331590	348290
KAF4638871.1	TGRH88_064800	KAF4638871.1	KAF4638871.1	KAF4638871.1 | transcript=TGRH88_064800_t1 | gene=TGRH88_064800 | organism=Toxoplasma_gondii_RH-88 | gene_product=enoyl-acyl carrier reductase ENR | transcript_product=enoyl-acyl carrier reductase ENR | location=CM023093:5751706-5755036(+) | protein_length	1	16	63.5	43.658	417	0	240.65	35549000	19	501	AADSAAGVGAAQSAFPIDLR;AVSGVTLYVDNGLHAMGQAVDSR;DLHSDDVGGAALFLLSPLAR;GQTAFVAGVADSHGYGWAIAK;GYLAASSNSAYSFVSLLQHFGPIMNEGGSAVTLSYLAAER;KLPDGSLIEFAGVYPLDAAFDKPEDVPQDIK;LPDGSLIEFAGVYPLDAAFDKPEDVPQDIK;QDLGNIDILVHSLANGPEVTKPLLETSR;QDLGNIDILVHSLANGPEVTKPLLETSRK;SFIDYAIDYSYNNAPLR;SFIDYAIDYSYNNAPLRR;SQSSVRPHSAFVTNR;VALGTWPPVLGLFQK;VNAISAGPLK;VVPGYGGGMSSAK;YAGVDGYTIK			-1	814930	58667	65354	61604	70791	46875	73886	44216	35825	23600	62478	27422	29853	71463	67771	75121	108930	123800	109240	130660	100160	115360	104680	116140	100880	104700	81642	98683	125180	116660	123050
KAF4638873.1	TGRH88_064820	KAF4638873.1	KAF4638873.1	KAF4638873.1 | transcript=TGRH88_064820_t1 | gene=TGRH88_064820 | organism=Toxoplasma_gondii_RH-88 | gene_product=ribosomal protein l7/l12 c-terminal domain-containing protein | transcript_product=ribosomal protein l7/l12 c-terminal domain-containing prote	1	3	20.6	36.701	354	0	10.756	1634300	15	45	LVDEVMNLTLIEAADLCDLCQEK;SAQSACVPYHQNGWHQISSQAAFGTAPAASFDIFQK;SGGPTFNAAAAAGR			-1	83255	6989.5	13396	3389.5	6294.5	2248.3	10902	1124.4	2885.3	892.37	6736.2	2266.4	2494.6	12667	6191.9	6793.7	34856	26383	31997	28958	29283	35405	24398	32104	25126	33764	23692	31743	35065	35578	28087
KAF4638879.1	TGRH88_064880	KAF4638879.1	KAF4638879.1	KAF4638879.1 | transcript=TGRH88_064880_t1 | gene=TGRH88_064880 | organism=Toxoplasma_gondii_RH-88 | gene_product=putative phosphate carrier | transcript_product=putative phosphate carrier | location=CM023093:5790354-5793795(-) | protein_length=479 | seque	1	13	42	53.093	479	0	323.31	149810000	26	465	CMLGGVLSCGLTHTAVTPLDVVK;DTYGNLMGEEFTAK;ETKFPFGSVVPLWSR;FGLYEYFK;FPFGSVVPLWSR;KPHAMPHTMSYYAK;LGWTPTLLGYSMQGLFK;MQTSPAGTWPTSFSPALTK;SFGTMINEMGYK;TTQLGITFASGYLAGVICAVVSHPADTLVSVMSK;TVVAEEGAAGLR;VLMIGTLTGLQWWIYDSFK;VVQLFYDNIFTKPK			-1	4309200	259560	336000	274320	342120	247270	326990	282080	212760	216280	276320	332670	252910	306190	290710	353010	657030	697420	635380	744310	714820	730000	643540	758770	730500	716030	899760	698060	710060	748280	748310
KAF4638882.1	TGRH88_064910	KAF4638882.1	KAF4638882.1	KAF4638882.1 | transcript=TGRH88_064910_t1 | gene=TGRH88_064910 | organism=Toxoplasma_gondii_RH-88 | gene_product=unspecified product | transcript_product=unspecified product | location=CM023093:5808893-5811290(-) | protein_length=537 | sequence_SO=chromos	1	7	19.9	58.371	537	0	34.873	1985600	23	64	DAESSGPDEALAQVSACAFWK;EFFGEFSEAGEDSFR;LQLDELRR;NVSVWPEQSTEK;RFEGSLETAEK;SLLGTSQPVDNFFSK;STFLSLLEPLPHQVYADMPAPIPGK			-1	71604	7077.4	8574.7	7936.2	4992.8	4648.8	4974.7	5110.8	454.97	3064.7	2535.1	5156.8	2480.7	9696	305.6	5049.9	43341	43116	47522	27873	26087	37782	33151	11752	32139	31727	41890	27603	47557	17852	41759
KAF4638883.1	TGRH88_064920	KAF4638883.1	KAF4638883.1	KAF4638883.1 | transcript=TGRH88_064920_t1 | gene=TGRH88_064920 | organism=Toxoplasma_gondii_RH-88 | gene_product=LSM domain-containing protein | transcript_product=LSM domain-containing protein | location=CM023093:5813236-5816224(+) | protein_length=121 |	1	5	43	13.335	121	0	30.473	3247500	6	57	AAQNRPMMVELK;LQDEVLETAK;MVLPLTLLR;SGETYSGLLASCDGFMNLHLK;VLPLTLLR			-1	443330	38424	32770	26217	65275	15086	62754	18299	22846	7369	15519	12713	12830	47249	27292	38689	42976	97947	54275	56768	42741	77060	54416	69191	33731	42006	40755	43333	59740	55336	66881
KAF4638888.1	TGRH88_064970	KAF4638888.1	KAF4638888.1	KAF4638888.1 | transcript=TGRH88_064970_t1 | gene=TGRH88_064970 | organism=Toxoplasma_gondii_RH-88 | gene_product=putative protein kinase | transcript_product=putative protein kinase | location=CM023093:5853771-5857649(-) | protein_length=602 | sequence_SO	1	4	12.6	64.262	602	0	21.196	1023100	29	57	AACGVFEGQAIEHLGAAVGR;AVLGQLEDPARK;DATDTEEPLNLPPICIIDFGLAATSSLPEDK;EAASHEVHALIEK			-1	31640	1475.4	3549.5	2503.6	2840.7	1215	2399.2	2248.8	1513	942.68	1711.3	1209.6	1229.2	3333.4	2357.2	3111.7	15106	18233	15606	16869	13289	17617	16894	14159	11034	14649	10992	12206	20154	14691	16811
KAF4638889.1	TGRH88_064980	KAF4638889.1	KAF4638889.1	KAF4638889.1 | transcript=TGRH88_064980_t1 | gene=TGRH88_064980 | organism=Toxoplasma_gondii_RH-88 | gene_product=unspecified product | transcript_product=unspecified product | location=CM023093:5859246-5866998(+) | protein_length=1101 | sequence_SO=chromo	1	3	4.8	119.25	1101	0	13.324	835690	47	42	APAALPGASATQQSATHLR;GVDIAPSSLSLLPDVCSADAR;HLAASAEVSEAEK			-1	17781	1416.3	864.57	1991.9	1542.6	1158.5	1010.9	1133.1	627.54	479.63	653.99	945.16	1872.9	2034.5	1025.4	1023.6	16100	15373	16177	15686	16159	20021	15592	15746	14953	15906	23826	18477	16315	12904	16355
KAF4638892.1	TGRH88_065010	KAF4638892.1	KAF4638892.1	KAF4638892.1 | transcript=TGRH88_065010_t1 | gene=TGRH88_065010 | organism=Toxoplasma_gondii_RH-88 | gene_product=myosin F | transcript_product=myosin F | location=CM023093:5872812-5888388(+) | protein_length=1953 | sequence_SO=chromosome | SO=protein_codi	1	65	54	216.39	1953	0	323.31	138550000	87	1769	AAVADSAPTALLR;AGAVHVLEASDTVNIR;ALADGALAAQLSQGTETPEAWR;ANSEGSQVAASCTEYVCK;AQEMDMSLFEPR;ASTIPFVSNLFSAFLNR;AVTCLFFSLLEDQLITTSIDK;CIKPNPQNLPDLFDR;CTESDMATGRPGDSLASSVASAAPLSPPVALEPELWESVLHDQR;CWFSNFGGGWLITGSEDK;DAEAQQQQAEHEALIAELR;DKFPTDEELK;DQLSVDLQEAVK;DVYCFSLQQGANFK;EAAVQVDTAAVR;EALQEAMCYR;EDVASLQASNDDFASQVK;EHIGPSVSVHSR;ELVHLESLVDEIVPLMSSWR;EQLGALMETVDK;ESLTVGSSTPTTPQMTFGTHK;FDDTGLFCFAGTK;FDIDEIYT…			-1	1023800	60336	86868	64955	94614	53924	89179	62961	48085	46859	68205	64339	53829	84794	57207	87638	188520	191700	185800	212600	196960	200750	199780	207230	191600	205850	229170	195260	193690	194850	198960
KAF4638894.1	TGRH88_065030	KAF4638894.1	KAF4638894.1	KAF4638894.1 | transcript=TGRH88_065030_t1 | gene=TGRH88_065030 | organism=Toxoplasma_gondii_RH-88 | gene_product=DHHC zinc finger domain-containing protein | transcript_product=DHHC zinc finger domain-containing protein | location=CM023093:5900360-5904196	1	7	37.4	40.404	361	0	29.578	2601500	16	72	APTRVPVSGAAGTSR;GSGSAPPQAGMTSHSALSPR;NIEQVFGSNPCCWFVPVQFAANRPVGDGVR;NSTTIENMDVANR;VCNVWKPDR;WNMHYMVADEHV			-1	61935	7355.5	11470	4107.2	6536.5	513.58	6114.7	6305.8	4233.2	1632.7	2028.6	4884.1	2065.9	3839.1	1430	5934.6	48139	50269	39122	49248	28890	46001	41067	37975	22413	35566	42973	33577	41797	37055	46096
KAF4638896.1	TGRH88_065050	KAF4638896.1	KAF4638896.1	KAF4638896.1 | transcript=TGRH88_065050_t1 | gene=TGRH88_065050 | organism=Toxoplasma_gondii_RH-88 | gene_product=glucose-6-phosphate 1-dehydrogenase | transcript_product=glucose-6-phosphate 1-dehydrogenase | location=CM023093:5912262-5925426(+) | protein_	1	39	66.4	98.269	878	0	323.31	147540000	47	1225	AATHLATAVPEFSEELQR;ASAIDLLASFK;DVMQNHMIQLLTLVAMERPASLK;EAPAGASFFHEPNLTPNELVILVQPHEAVYLK;EQMNPNPIVLHTTTSR;FANVAFMPLFHR;FDVERLPDAYER;GGYFDNYGIIR;GIFDLSERPK;HLALASADHEPGR;HLLGQPNGVACDQPGAECGGDVLPVPEK;IFTPLLHEIEEK;ISETVLGQFTK;ITVSLQLLCGAHQK;KPGLLSQGLQPTELDLSVMDR;KPGLLSQGLQPTELDLSVMDRFDVER;LLLDVIR;LLLDVIRGDK;LSASLMALLR;MTFDQFWEK;NDDAFVAHGAYLLFNAIK;NIDPLPYPAGSSGPSASYDLIQK;NLIFPDTSLPLEDCIVK;RASAIDLLASFK…			-1	2019600	134930	167740	131090	177630	112590	166510	109000	101170	97666	118830	155540	100990	154260	132490	159190	374160	361400	351450	381560	368090	379450	385270	382860	400280	368400	479180	361620	380550	370320	355870
KAF4638900.1	TGRH88_065090	KAF4638900.1	KAF4638900.1	KAF4638900.1 | transcript=TGRH88_065090_t1 | gene=TGRH88_065090 | organism=Toxoplasma_gondii_RH-88 | gene_product=unspecified product | transcript_product=unspecified product | location=CM023093:5957250-5960882(+) | protein_length=433 | sequence_SO=chromos	1	9	37.9	45.843	433	0	63.913	5855900	16	138	DLGLDADGVEDIR;DPQTQVTFTGAPQVLATPQPLHAPLPVGLAPAAAPVR;FLHGAIFVHR;GLPMFDLDEFMETR;LLVNQITTGEALEAAVR;LVFNGFSMATTSSLQSYDVR;SGDTLYLYTLR;TMEVSANQEEADDFSPHCPSIDTFLK;VTTCASCPVNYQQTSN			-1	263180	34154	23199	21028	12800	17074	17739	14248	15537	5309.3	20086	7945.4	16542	21519	17110	18890	69214	64742	68794	55988	54386	58728	68265	55842	56833	69935	49822	64591	65349	52822	59843
KAF4638901.1	TGRH88_065100	KAF4638901.1	KAF4638901.1	KAF4638901.1 | transcript=TGRH88_065100_t1 | gene=TGRH88_065100 | organism=Toxoplasma_gondii_RH-88 | gene_product=unspecified product | transcript_product=unspecified product | location=CM023093:5963034-5969780(-) | protein_length=980 | sequence_SO=chromos	1	3	5.9	106.35	980	0	16.298	122270	46	9	ASDQQIYDQTVDEAVR;GIVSQVIGLATDFDGTVTEVR;LAPAAAALVQGGSESGALPLR			-1	2658		1141.3	830.26			465.24							221.19				11198	9411.7			8842.5							7687.7
KAF4638907.1	TGRH88_065160	KAF4638907.1	KAF4638907.1	KAF4638907.1 | transcript=TGRH88_065160_t1 | gene=TGRH88_065160 | organism=Toxoplasma_gondii_RH-88 | gene_product=unspecified product | transcript_product=unspecified product | location=CM023093:5999372-6001339(-) | protein_length=655 | sequence_SO=chromos	1	11	30.1	71.656	655	0	87.862	5386000	32	141	DLPALSAAVTEVTEAR;EVESVAPANVMEQAR;EVESVAPANVMEQARAK;LLPLAFPIVGFGYYWEQR;LPIAEFPVAIYQAAQLLPPTPASSAWTPEDLLGIDTLFQPR;NPQDPADIVADLLALSGFAHQAVK;NSCVSVWSSFWTEIQR;QAALELASLAPQLAPILYVR;RIDNVFQDGEAARPPSPAPK;TSDEAPRNPQDPADIVADLLALSGFAHQAVK;TSSPSASVYASALPASSR			-1	64704	4668.4	7331.1	3897	6303.7	3781.5	5934.4	2751.4	3726.5	2278	2995.9	4018	3768.1	5509.1	4083.1	3658.2	53822	60654	54397	71246	60368	57564	42972	63273	49997	57485	70228	53832	52730	58719	54227
KAF4638912.1	TGRH88_065210	KAF4638912.1	KAF4638912.1	KAF4638912.1 | transcript=TGRH88_065210_t1 | gene=TGRH88_065210 | organism=Toxoplasma_gondii_RH-88 | gene_product=ubiquitin-conjugating enzyme subfamily protein | transcript_product=ubiquitin-conjugating enzyme subfamily protein | location=CM023093:6018690	1	9	52.4	36.994	338	0	42.738	2119900	14	68	ELVEAACAAPTSALPDLPEPLR;GPQDSHFEGGLYHGR;SVDAAFVSSAGNAESTRPPR;TDQESQAAPLQAADESGSR;TGTNANLGYTATAQCIAR;TLLDALCAFFPTPAGGALHSLDRPEK;TLMAQLLQTPFTR;TPSPHWCANPLQIEEPYEWHFTLR;VCLSASSYHPELWQPAWGIR			-1	109450	6303.5	11326	6128.7	8525.5	5012.4	17608	8273.7	2582.3	2674.2	9100.8	4561.8	6701.5	6490	5728.7	8434	32930	43104	34718	41617	22392	37504	28862	30474	20111	29186	21370	26033	32627	22291	39035
KAF4638913.1	TGRH88_065220	KAF4638913.1	KAF4638913.1	KAF4638913.1 | transcript=TGRH88_065220_t1 | gene=TGRH88_065220 | organism=Toxoplasma_gondii_RH-88 | gene_product=putative P-type ATPase4 | transcript_product=putative P-type ATPase4 | location=CM023093:6026376-6038590(+) | protein_length=1338 | sequence_S	1	39	45.8	144.66	1338	0	323.31	82087000	55	1061	AADIGVAMGIAGTDVAK;AQTVGAVDVVPGDIVLLSTGNSVAADMR;DGAFQDFDTVCYNYGNPANK;DGAFQDFDTVCYNYGNPANKDPTTK;DIGLLTSQDDPEQQSIQCSGLHVDDDPMNEHLPEEELDEIIAR;DMSTGLTEEQVLENR;DYDTPFATNLCFASTIVTNGSGR;EELVLLGVIGSVDPPR;EGISGPSVEWEK;FALGETREELVLLGVIGSVDPPR;FASLPIEELAK;FGETVAGQEMCGMHDAK;GASEMVLLDDNFVTIVAAVEEGR;GASEMVLLDDNFVTIVAAVEEGRK;GFDPNGGIFDYNALDEK;GLVFATGMETQVGR;HPNVTVQTPGLAK;KLPAVETLGCCSVICSDK;LASMAAPGCVVVR;LLPASSSM…			-1	972890	61474	70589	68116	79719	56862	71773	62444	53711	45781	60272	84835	55371	70773	52219	78953	120900	121220	124190	142940	136180	136480	129080	135250	128660	143170	182200	135850	124700	132850	129840
KAF4638914.1	TGRH88_065230	KAF4638914.1	KAF4638914.1	KAF4638914.1 | transcript=TGRH88_065230_t1 | gene=TGRH88_065230 | organism=Toxoplasma_gondii_RH-88 | gene_product=MIZ/SP-RING zinc finger domain-containing protein | transcript_product=MIZ/SP-RING zinc finger domain-containing protein | location=CM023093:6	1	4	5.8	185.3	1772	0	11.852	570620	61	34	GVSGEGVCVSSQGHPVPVR;ILSGTEEEASVVELQPDASYR;LELSHYSVELNTQNLRK;LSVSISENQGEHKPPVSAFCGGAVPQGVFWPEWPSGVNVGNLPAER			-1	6931.1	148.16	1091.1	360.2	495.75	345.24	1094.9	381.3	343.11	215.91	171.56		327.14	794.14	411.66	750.9	9222	18933	11735	13650	12545	17111	14100	13475	10540	11827		13028	15088	12772	13514
KAF4638915.1	TGRH88_065240	KAF4638915.1	KAF4638915.1	KAF4638915.1 | transcript=TGRH88_065240_t1 | gene=TGRH88_065240 | organism=Toxoplasma_gondii_RH-88 | gene_product=tetratricopeptide repeat-containing protein | transcript_product=tetratricopeptide repeat-containing protein | location=CM023093:6061208-60696	1	3	5.8	106.31	981	0	5.3761	706170	47	42	AGQIEDAISLVSAFLQK;AIEESSEEPLLPSEEER;LSLDHQSGGGEQALADNPLAGHK			-1	9982.6	450.12	1213.6	995.86	752.9	361.22	1176.6	795.46	188.08		393.55	960.04	472.02	561.63	478.19	1371.4	16188	16634	17889	20969	15727	18839	13552	18480		17658	16836	12796	15773	17826	17399
KAF4638922.1	TGRH88_065310	KAF4638922.1	KAF4638922.1	KAF4638922.1 | transcript=TGRH88_065310_t1 | gene=TGRH88_065310 | organism=Toxoplasma_gondii_RH-88 | gene_product=unspecified product | transcript_product=unspecified product | location=CM023093:6113159-6115218(-) | protein_length=165 | sequence_SO=chromos	1	3	26.1	17.743	165	0	31.111	1953700	8	38	KGNASTVDVLAQLEDPSTR;LAGLNLEQVDSVCR;LSVPVVSAFK			-1	226060	14699	26845	14899	18174	6680.8	28592	22598	8797.3	11746	1171.1	11524	6401.4	17933	16596	20574	38054	44949	39266	41753	38208	51941	70035	54667	45363	20687	39541	46212	44027	46029	38582
KAF4638923.1	TGRH88_065320	KAF4638923.1	KAF4638923.1	KAF4638923.1 | transcript=TGRH88_065320_t1 | gene=TGRH88_065320 | organism=Toxoplasma_gondii_RH-88 | gene_product=putative multiprotein bridging factor type 1 family transcriptional co-activator | transcript_product=putative multiprotein bridging factor ty	1	5	34.7	16.077	144	0	80.007	5825400	10	107	IEEDTGDYHVER;KIEEDTGDYHVER;KMTQAELAQAINEKPSVVNDYESGR;MTQAELAQAINEKPSVVNDYESGR;SFQDWTPVSWNK			-1	278010	22148	45768	21065	21573	4728.5	3160.6	4051	20935	4158.4	20207	2541.6	24209	4155.6	38479	40828	62716	79805	69802	77895	39334	88249	66766	84410	58011	81514	44081	65482	78994	85252	88131
KAF4638925.1	TGRH88_065340	KAF4638925.1	KAF4638925.1	KAF4638925.1 | transcript=TGRH88_065340_t1 | gene=TGRH88_065340 | organism=Toxoplasma_gondii_RH-88 | gene_product=protein phosphatase 2C domain-containing protein | transcript_product=protein phosphatase 2C domain-containing protein | location=CM023093:612	1	4	19.6	47.192	428	0	37.09	1623600	23	48	NALFSAGAGNPSPTSAPGLER;QGSGSTPDAVISTPDVR;TAVALAEQAYSAGSQDNLSAVVTR;VALAISFVASTETAGVTAILRR			-1	55719	3548.4	8895.6	2145.3	6049.7	1594	3426.3	6786.6		1359.7	4529.9	2252.8	864.89	3792.9	3184.7	7287.9	33243	39761	33101	40342	27555	38639	45407		21240	37680	30740	28272	39516	32569	40406
KAF4638926.1	TGRH88_065350	KAF4638926.1	KAF4638926.1	KAF4638926.1 | transcript=TGRH88_065350_t1 | gene=TGRH88_065350 | organism=Toxoplasma_gondii_RH-88 | gene_product=ribosomal RNA large subunit methyltransferase J protein | transcript_product=ribosomal RNA large subunit methyltransferase J protein | locatio	1	6	10.1	158.69	1422	0	11	281970	70	23	AVSLSPYHEGGNPSELLDDDVLYR;GALEEQIASALFLR;GVSHLDLLGEFER;LPFVLPYLPSDYLVSEGDHSPPSPVAAR;NSGSDLLSFFAGISGHSQASDECASASAEAPGAEDPDAER;YPSGYLELSSLPETEGDALHSGDR			-1	733.24	507.18	411.17	239.66	250.88		322.07	257.85	79.898			240.25	116.64	775.45		320.37		8004.5	9060.6	8197.8		8236.4	11243	6999.6			10719	10330	10139		10731
KAF4638927.1	TGRH88_065360	KAF4638927.1	KAF4638927.1	KAF4638927.1 | transcript=TGRH88_065360_t1 | gene=TGRH88_065360 | organism=Toxoplasma_gondii_RH-88 | gene_product=Zn-finger, RING domain containing protein | transcript_product=Zn-finger, RING domain containing protein | location=CM023093:6151146-6157534(-	1	8	45	32.747	289	0	16.788	3899700	17	81	AAAVIPTGDVILMECIEK;KNPHLLIGEGGK;NATSAAFYSYHER;QDIIPLVPGGTGYSSHNTVEGVVR;QLVYLNPELLDDK;QRKPTVAELELAPK;SFWAVENTPSAPPEEAKPPK;TALAPVCTPQGLVYCK			-1	222450	18406	28364	16474	16577	3351.5	21519	16854	15863	7872.7	10198	8624.5	10305	16145	12670	19222	65754	75619	58719	60391	28499	66366	61228	63607	49961	57457	43251	53276	59261	55866	52912
KAF4638928.1	TGRH88_065370	KAF4638928.1	KAF4638928.1	KAF4638928.1 | transcript=TGRH88_065370_t1 | gene=TGRH88_065370 | organism=Toxoplasma_gondii_RH-88 | gene_product=unspecified product | transcript_product=unspecified product | location=CM023093:6158777-6163579(+) | protein_length=522 | sequence_SO=chromos	1	4	15.5	59.162	522	0	21.57	208330	30	21	DGVEDGNALSVTQESAEGTR;HRVPVTQPAEGVER;IEGDVEAPLEAILSVLNEVDLFK;IPAGPEVSGEQTTDTEFHGDSAAR			-1	3285.4	478.71	1028.7		237.78		491.63				314.86			644.62	132.2	601.51	9898.2	12064		10445		7145.6				4976.2			5514.2	3943.4	6395.6
KAF4638931.1	TGRH88_065400	KAF4638931.1	KAF4638931.1	KAF4638931.1 | transcript=TGRH88_065400_t1 | gene=TGRH88_065400 | organism=Toxoplasma_gondii_RH-88 | gene_product=putative SWI2/SNF2 Brahma-like | transcript_product=putative SWI2/SNF2 Brahma-like | location=CM023093:6173394-6188544(+) | protein_length=266	1	7	6.8	285.14	2667	0	25.555	388720	109	31	ALYPQGPQAGDCGSVASSLR;EGAEIVDPIDLPAGEGEATAVSADSETADGLEASQSEETNETEDAKMEQGDGK;GPGAGTAAALGSSVSDAVTKPDEVR;LPSPVSSDALQASSR;LVPSLGFSVDHAFLDAVR;MPGLPSNPSQVAQQHVLSSLPGDR;QGAVSSLSPSGASPPAGASGAGDASR			-1	2701.9	219.51	309.74	117.58	319.67		309.65	193.34				423.38		356.44	113.07	339.49	7568.3	9597.3	7883.5	9811.4		12137	8710.5				12245		17965	8775.2	10075
KAF4638938.1	TGRH88_065470	KAF4638938.1;KAF4638936.1	KAF4638938.1;KAF4638936.1	KAF4638938.1 | transcript=TGRH88_065470_t1 | gene=TGRH88_065470 | organism=Toxoplasma_gondii_RH-88 | gene_product=Toxoplasma gondii family A protein | transcript_product=Toxoplasma gondii family A protein | location=CM023093:6210111-6211172(-) | protein_le	2	4	20.4	36.825	353	0	67.739	9234500	10	95	LQVIDETASAVYLPQK;SGSNEDNSSGQYGTAYLFLNGTCDFDK;VFSLGPSDR;YIFTNPPEEYLGEVTSFCVR			-1;-1	866010	28992	42213	55472	43241	38539	31128	63326	44451	46351	91353	108710	120520	55298	41147	55272	80680	65408	78515	59117	94882	81425	152840	132150	112270	205390	182560	214160	86651	76487	84650
KAF4638952.1	TGRH88_065610	KAF4638952.1	KAF4638952.1	KAF4638952.1 | transcript=TGRH88_065610_t1 | gene=TGRH88_065610 | organism=Toxoplasma_gondii_RH-88 | gene_product=unspecified product | transcript_product=unspecified product | location=CM023093:6299319-6302372(+) | protein_length=598 | sequence_SO=chromos	1	3	11.7	67.415	598	0	14.976	645710	30	35	LCSEQLGSSYAPFLLGYSPFSYAK;LPEGSPVSDFAWVTLQELPAYISPR;TGDAEVSELELLLSEEGFSGK			-1	13166	662.02	1532.8	594.27	887.67		1593.3	1910.4	617.32	571.1	486.8	481.28		1181.3	601.88	2045.8	10884	14202	10935	16337		18233	11931	14279	8632.7	11698	10973		16367	12041	15955
KAF4638955.1	TGRH88_065640	KAF4638955.1	KAF4638955.1	KAF4638955.1 | transcript=TGRH88_065640_t1 | gene=TGRH88_065640 | organism=Toxoplasma_gondii_RH-88 | gene_product=vesicle transport v-snare protein | transcript_product=vesicle transport v-snare protein | location=CM023093:6340434-6342697(+) | protein_leng	1	2	12.5	29.49	263	0.0018868	1.693	24726	15	2	LLDYEQEFLNSYALLK;YLQQAESALHQFELETR			-1	1084.4				1084.4	564
KAF4638957.1	TGRH88_065660	KAF4638957.1	KAF4638957.1	KAF4638957.1 | transcript=TGRH88_065660_t1 | gene=TGRH88_065660 | organism=Toxoplasma_gondii_RH-88 | gene_product=unspecified product | transcript_product=unspecified product | location=CM023093:6347045-6354868(-) | protein_length=1564 | sequence_SO=chromo	1	2	2.6	171.25	1564	0.0034289	1.3931	95857	66	3	RPNPEAIQPTQDTEQTAR;YTGLAEEFQPSDDDPIQESAHAR			-1	1452.4		157.33										744.85	550.2														42073	22101
KAF4638963.1	TGRH88_065720	KAF4638963.1;KAF4638960.1;KAF4638961.1	KAF4638963.1;KAF4638960.1;KAF4638961.1	KAF4638963.1 | transcript=TGRH88_065720_t1 | gene=TGRH88_065720 | organism=Toxoplasma_gondii_RH-88 | gene_product=Toxoplasma gondii family A protein | transcript_product=Toxoplasma gondii family A protein | location=CM023093:6389412-6390041(+) | protein_le	3	2	16.7	22.958	209	0	8.359	939550	10	27	GGLPQDVEEVFFLQPSQILR;LHNPALCMCLVLSLR			-1;-1;-1	67137	2366.4		1004.8	8328	1401.7	1461.1	5841.9	2894.9	5877.5	12862	5762.9	16390		6813.3	1669.5	11967		13672	18605	22884	19671	28247	18748	28565	56534	41226	73607		17830	19955
KAF4638965.1	TGRH88_065740	KAF4638965.1	KAF4638965.1	KAF4638965.1 | transcript=TGRH88_065740_t1 | gene=TGRH88_065740 | organism=Toxoplasma_gondii_RH-88 | gene_product=putative proteasome subunit alpha type 1 | transcript_product=putative proteasome subunit alpha type 1 | location=CM023093:6407962-6413072(-)	1	9	65.2	27.242	247	0	323.31	61986000	15	368	ALQASLAADAELTADTVSMAIVGK;ELSTDEVQSLLDK;IDDHVGVAMSGITADAK;IFQVEYAMEAVK;NFENFPGLSPEELELHAMK;NLYDTDCITWSPQGR;RPFGVGLLAAGYDDAGPHLFETCPSGNYFESYAMAFGAR;SDTHVVLCSLK;YVYDAPIPVGR			-1	3040800	223350	195810	208150	222150	168080	188730	226550	167570	118160	227690	179600	149560	287150	235870	242370	276110	255670	290440	247690	262230	256010	295710	263760	280430	292910	260430	284290	278800	295310	266740
KAF4638966.1	TGRH88_065750	KAF4638966.1	KAF4638966.1	KAF4638966.1 | transcript=TGRH88_065750_t1 | gene=TGRH88_065750 | organism=Toxoplasma_gondii_RH-88 | gene_product=G-patch domain-containing protein | transcript_product=G-patch domain-containing protein | location=CM023093:6414579-6416916(+) | protein_leng	1	2	9.7	35.279	318	0	20.412	171680	13	7	ASDAAEEAAGGSEASAVAEEGDK;DEGQDEPR			-1	13206	3757.4	4825				607.18							4016.8			23021	25360				6354.4							10988
KAF4638967.1	TGRH88_065760	KAF4638967.1	KAF4638967.1	KAF4638967.1 | transcript=TGRH88_065760_t1 | gene=TGRH88_065760 | organism=Toxoplasma_gondii_RH-88 | gene_product=unspecified product | transcript_product=unspecified product | location=CM023093:6420471-6429803(+) | protein_length=2220 | sequence_SO=chromo	1	6	5.5	243.43	2220	0.00063959	2.4992	1142800	103	16	DTLTQQGEDPHRPIESR;GVAGTPGASPPNIQGASFEER;LFEEENEAPSAEASPAGSR;QLESLVLAMSETLGIAAWAFDTHAIHTAEK;SLSALARPEEK;VAGYASSSDSSLFWGLIQDATTDR			-1	8368.5			499.08	1913.9	106.45	129.43		1362.1					3907	2342.7	557.03			29258	95138				101150					91845		75729
KAF4638969.1	TGRH88_065780	KAF4638969.1	KAF4638969.1	KAF4638969.1 | transcript=TGRH88_065780_t1 | gene=TGRH88_065780 | organism=Toxoplasma_gondii_RH-88 | gene_product=OTU family cysteine protease | transcript_product=OTU family cysteine protease | location=CM023093:6446042-6447724(-) | protein_length=506 | s	1	5	17.4	55.549	506	0	19.778	1932500	30	60	ELDEDGRENLHAPGK;FCFCVFSPDDAETEAK;FVVPSDNSCLFTCLSLLAAPDK;GALNQLPEESLAPGRGPEER;LILPTEATVEDLLVR			-1	42755	559.17	3199.2		3439.1		736.29	4913.7	3444.4	2934	4370.8	645.68	2849.4	5890.1	4878	4894.8	6838.9	20607		20795		19610	45781	37488	33616	36283	24043	31380	32766	27410	29108
KAF4638971.1	TGRH88_065800	KAF4638971.1	KAF4638971.1	KAF4638971.1 | transcript=TGRH88_065800_t1 | gene=TGRH88_065800 | organism=Toxoplasma_gondii_RH-88 | gene_product=dolichol-phosphate-mannose synthase family protein | transcript_product=dolichol-phosphate-mannose synthase family protein | location=CM023093	1	5	23.3	32.298	288	0	13.04	650150	17	25	ENIPYMVWMLVDAFKK;GANFLAQTLLNPR;LGGNEIWQYLK;LLLLERPGK;TTGDFIILMDADFSHHPK			-1	13901		1921.4	1424.3	1674.6		3332.2	964.91			2650.7	1605.7		3584.7	1864.6	7745.8		13652	14552	15185		17249	10243			15812	28863		20357	19308	33650
KAF4638976.1	TGRH88_065850	KAF4638976.1	KAF4638976.1	KAF4638976.1 | transcript=TGRH88_065850_t1 | gene=TGRH88_065850 | organism=Toxoplasma_gondii_RH-88 | gene_product=thrombospondin type 1 domain-containing protein | transcript_product=thrombospondin type 1 domain-containing protein | location=CM023093:65102	1	6	10.7	133.34	1218	0	56.547	2758500	65	78	DLWHLDCTGGWSK;EVTQEMQGVSTASLR;GLLEGEEDVPALLVFPALK;SLYSLVRPLLDESDAAGVYTANECVAVR;SSADSSSSHPSSSSSSPLSSSPDSSPEEVNGLR;TDSAQVPFSMEQHNAESDAVTR			-1	14277	950.1	1069.2	545.86	1198.6	891.47	1269.7	1012.6	1132	793.49	922.99	1650	905.24	1072.9	833.54	1161.7	33513	34780	35816	43022	31673	33849	32090	22153	24435	33738	44868	33096	29046	32174	34378
KAF4638978.1	TGRH88_065870	KAF4638978.1	KAF4638978.1	KAF4638978.1 | transcript=TGRH88_065870_t1 | gene=TGRH88_065870 | organism=Toxoplasma_gondii_RH-88 | gene_product=unspecified product | transcript_product=unspecified product | location=CM023093:6536538-6541632(+) | protein_length=524 | sequence_SO=chromos	1	9	36.1	58.033	524	0	75.745	3163600	27	99	DAPLAVTDPEAHPVIIDGECAVGK;DDGGIEGTFEIADLVR;DNALYVLIGFQAAQAK;FSTNLDAVSFRPSEAPNTIVAALEWQPTDGSK;FSVQYASEGSLSLPFSVPDDAVGK;KLPATLFVDNAGLLQLR;LTGGDGSDLGVLGLDLFGGLLGR;NVEDQLHETQLASAK;VCSTAVSGPCLISDASAYVLLK			-1	73999	6175.2	11113	6029.8	5373.2	4208.4	5736.3	1501.6	3492.7	1209.9	2097.9	982.28	733.17	10806	7284.7	7254.5	43529	44949	38836	33054	25203	27701	21433	24748	7081.8	22681	17808	12414	36048	29806	35046
KAF4638979.1	TGRH88_065880	KAF4638979.1	KAF4638979.1	KAF4638979.1 | transcript=TGRH88_065880_t1 | gene=TGRH88_065880 | organism=Toxoplasma_gondii_RH-88 | gene_product=unspecified product | transcript_product=unspecified product | location=CM023093:6543074-6551314(-) | protein_length=676 | sequence_SO=chromos	1	2	7.4	73.834	676	0	4.7703	30246	22	2	AALQPPPPHASSSPSFSPAPASASR;LTYISPTVLYDPQTVVSDLLNLAAR			-1	306.72				306.72			1068.1
KAF4638980.1	TGRH88_065890	KAF4638980.1	KAF4638980.1	KAF4638980.1 | transcript=TGRH88_065890_t1 | gene=TGRH88_065890 | organism=Toxoplasma_gondii_RH-88 | gene_product=trypsin domain-containing protein | transcript_product=trypsin domain-containing protein | location=CM023093:6552754-6559765(+) | protein_leng	1	7	20	81.061	741	0	73.2	2820500	33	97	DGDTENIGYIIPSEVVSHFLEDYRR;GLGPPLQWGPSPQLGDPVTVVGYPLGGDNSSVTQGVVSR;ILFTWILSQMFVGDR;LGDSVIDEAAVK;QCLLTNAHSVEHAAVVQVR;RPQYLIVGGLVFVPLSEPFLK;VFCTHCEPNYSQPWTTR			-1	3320.8	6323.6	9083.1	6163.4	913.02	2538	1991.5	4862.8	2935.8	2158.6	4742.2	2303.6	789.07	8874.7	5420.2	416.25	27597	30533	27976	30552	24701	31368	27786	24872	26312	24733	21769	16685	30307	24506	29627
KAF4638986.1	TGRH88_065950	KAF4638986.1	KAF4638986.1	KAF4638986.1 | transcript=TGRH88_065950_t1 | gene=TGRH88_065950 | organism=Toxoplasma_gondii_RH-88 | gene_product=unspecified product | transcript_product=unspecified product | location=CM023093:6584775-6593382(-) | protein_length=1442 | sequence_SO=chromo	1	7	9.4	159.24	1442	0	18.709	138930	69	11	AFLLNIYNLLCK;GENSFLLTDEVVEEEAGK;LEQSGELETLLASSVDNYEYR;PNQITIFTEAHNIACAR;QCFVASEAVDAFCSQLHFPSR;RGEAQPASTGVDARPHAR;YDCLQGPGGGSMPATRPFFDTPLSLYQR			-1	1668.1	192.27	394.07		181.44			157.55						386.01	52.726	538.18		11890					8066						12238		10658
KAF4638989.1	TGRH88_065980	KAF4638989.1	KAF4638989.1	KAF4638989.1 | transcript=TGRH88_065980_t1 | gene=TGRH88_065980 | organism=Toxoplasma_gondii_RH-88 | gene_product=putative adenylosuccinate lyase | transcript_product=putative adenylosuccinate lyase | location=CM023093:6610594-6616940(+) | protein_length=6	1	18	47.4	74.38	662	0	169.96	22127000	36	353	AFFQTVFEIGR;HAFDGSGGDNFFDAGSCIDGR;HSPGFFGLR;ILGPLVLCLEK;KPEVLQLLQFDCVTPVNTVYSLLAGK;LLESTLEVSEYTDK;LTSAWNWCSTIEK;LTTSWVGSAVVHLGDHNVPNALMFIDK;NLSEEHIAILSSLNQNQLLK;NYFDNQFGGLHALR;NYFDNQFGGLHALRK;QADADSSLDADQATAVAASNSLNK;QHPLDAVLDNVAADVAATVR;QVCAILSGLALAHNYEEGQR;QYFDPSEPEEGYSLAISSGTGGAR;RFFPAFLLTGFQGFDGKF;SDLLTPDEIEQCLYSLGDHNTYLR;SNADPSSSSDYFLHVAR			-1	341100	21228	31041	35660	45632	16059	25578	18196	16488	13531	15837	11082	14775	28761	20608	26619	129230	124330	118810	129260	121000	126650	129870	123200	127230	122030	113260	123000	129320	123590	121390
KAF4638992.1	TGRH88_066010	KAF4638992.1	KAF4638992.1	KAF4638992.1 | transcript=TGRH88_066010_t1 | gene=TGRH88_066010 | organism=Toxoplasma_gondii_RH-88 | gene_product=GDA1/CD39 (nucleoside phosphatase) family protein | transcript_product=GDA1/CD39 (nucleoside phosphatase) family protein | location=CM023093:6	1	25	44.8	92.506	857	0	287.51	31533000	42	559	AINASPPVEGYLFFTNK;AISGEVEGIYAFLTANLLTR;ALGVPVFFHTTAGVR;DLLEDWLDAHAGK;EVEDILINPNLPLPANQEAVSLGFETPAQIFK;EVGPFGWQAGTILHHVANSR;FISSSAPLFVTGASLVSPVK;GFEQACSAGEVTIGPTGEIHVSSNLR;GFEQACSAGEVTIGPTGEIHVSSNLRK;IVGTGDFAACAK;KVDESLEGTNAASAEAVAAAEPSV;LAGIVEVGGASMQIVFPVRPFVPFPPFAK;LAMAASVLQQIDSGAR;LIQDIVALLNSR;LKPAATFCGGGNAEIMYK;LLQAVNLLPK;LTTLNYETCHR;QLTQAMIVVDGGSSK;QWSTAAYELGVGHTFHDR;QWSTAAYELGVGHTFHDRK;TLPSL…			-1	474560	24586	38905	33826	38477	17078	48171	37635	24162	13195	33041	16342	18190	46383	38043	46526	116450	123460	113770	137700	125940	130810	130940	132540	123430	130120	117280	125850	141610	132140	145250
KAF4638993.1	TGRH88_066020	KAF4638993.1	KAF4638993.1	KAF4638993.1 | transcript=TGRH88_066020_t1 | gene=TGRH88_066020 | organism=Toxoplasma_gondii_RH-88 | gene_product=unspecified product | transcript_product=unspecified product | location=CM023093:6634765-6640426(-) | protein_length=703 | sequence_SO=chromos	1	3	7.4	78.87	703	0	5.9726	344030	43	24	DFAALIQDVTR;LSAPSAVATPGVSAGSPADSPCGVR;VLDPPAACECGYEQPK			-1	8000.6	1286.2	1819.3	340.31	294.87	215.36	810.6	752.1		305.01	251.1	182.98	379.93	733.61	250.81	378.41	10759	13922	11071	8513.7	8406.3	13424	12134		8971	9104.9	7411.8	9414.8	11222	8446.5	10474
KAF4638999.1	TGRH88_066080	KAF4638999.1	KAF4638999.1	KAF4638999.1 | transcript=TGRH88_066080_t1 | gene=TGRH88_066080 | organism=Toxoplasma_gondii_RH-88 | gene_product=GPI transamidase subunit PIG-U protein | transcript_product=GPI transamidase subunit PIG-U protein | location=CM023093:6668587-6675110(-) | pr	1	4	12.2	60.888	548	0	18.341	4364100	23	84	EALTLHALSFSPYTGGVYR;ETDSSLDATLPAPVPPPPSAR;HRPAVEASPAECPEAK;LDLLEVLPSPK			-1	119350	6926.6	9868	9440.8	9853.6	7486.5	9682.6	4707.9	4744.3	5528.2	7949.9	9753.1	7085.4	9617	6147.6	10560	43973	62174	54534	68636	54120	65665	56232	61709	52377	62157	77439	56812	58035	51133	56370
KAF4639004.1	TGRH88_066130	KAF4639004.1	KAF4639004.1	KAF4639004.1 | transcript=TGRH88_066130_t1 | gene=TGRH88_066130 | organism=Toxoplasma_gondii_RH-88 | gene_product=cytoplasmic dynein intermediate chain | transcript_product=cytoplasmic dynein intermediate chain | location=CM023093:6722805-6734602(-) | prot	1	10	29.4	73.467	678	0	64.433	3418500	30	104	ADAAGTPAGTACAVAPLVGK;EVCVECIAFAENEVNSLVLGTEDGAMLK;GAATAAASTEAEPQTEPR;GNVEVWALASELLQLR;LCVWSLQMLGAPTETLDMK;NAHNLVSVDTDGR;QIEEAKPDNAPSNVDIANDISMEFTE;TPLSSLGHAHPVYSIELVGTK;VQRPQNVDPTIK			-1	85784	6267.1	10609	4757.3	4753.2	5879.7	9044.7	3657	3419.9	490.03	1577.2	207.3	15652	5492.1	6369.9	7814.4	32936	52307	39404	46451	46335	52517	44351	40775	26363	41754	19330	62138	45856	49015	47045
KAF4639005.1	TGRH88_066140	KAF4639005.1	KAF4639005.1	KAF4639005.1 | transcript=TGRH88_066140_t1 | gene=TGRH88_066140 | organism=Toxoplasma_gondii_RH-88 | gene_product=putative 26S proteasome regulatory subunit 7 | transcript_product=putative 26S proteasome regulatory subunit 7 | location=CM023093:6738547-674	1	22	59.2	52.394	476	0	161.04	44621000	26	472	ACILFIDEVDAIGGSR;ESDTGLCQPSQWDLAADK;ETEPPHAPEAAERPK;EVLELPLLHPER;FLSLGIDPPK;GGENGENGEIGGAGTTAPPPFGGDDEEPK;GVLLYGPPGTGK;IDPTVTMMTVEEKPDVTYNDVGGAK;IQIPLPPK;KVEFGLPDLEGR;LREVLELPLLHPER;NFIDAINR;QLMQEQPLQVAR;RACILFIDEVDAIGGSR;SVCTEAGILAIR;SYGLSPYAFAIK;TDACFICVIGSELVQK;TIPLDDADINILK;TMLEIVNQLDGFEAR;VAAMDIEEGMR;VLMATNRPDTLDPALLRPGR;VLMATNRPDTLDPALLRPGRLDR			-1	1039400	70680	95369	85611	70340	58440	84162	77456	43223	40345	70067	38899	53983	84418	77628	88815	176900	184450	175310	178310	165820	182220	181060	165110	174790	173550	150790	175060	184780	177810	185340
KAF4639007.1	TGRH88_066160	KAF4639007.1	KAF4639007.1	KAF4639007.1 | transcript=TGRH88_066160_t1 | gene=TGRH88_066160 | organism=Toxoplasma_gondii_RH-88 | gene_product=NTPase II | transcript_product=NTPase II | location=CM023093:6754928-6756814(+) | protein_length=628 | sequence_SO=chromosome | SO=protein_cod	1	33	78.5	69.585	628	0	323.31	629460000	34	1324	ALGIPVMLCSTAGVR;CHDSLQALVVIDAGSSSTR;CMIDEYGVK;CVSQVESILVAPK;DALFVLLR;DFHEWYR;EFCSSEVIIR;ELCSNDEFLQGGICSNPCLFK;EMLASIDTLK;ENSIDPTKPLAER;FASSTAPMFITGR;FFTNPFWTRPITGAEEGLFAFITLNHLSR;GFQQSCSAGEVEVRPDGSASVNEDVR;GFQQSCSAGEVEVRPDGSASVNEDVRK;HLINNPSPAHGYK;HMAAGENQPSFIK;IENCSIIEGTGNFDK;LKPLATYCSVHNPEISFK;LLFQYVPQMHEGAK;LLPERYPSADVVSVSFMQLGMASSAGLFLK;LMQLLEEDTVAILDSQLNEEQK;LNSLNFDLCK;LPLPANIEAASSGFESVDQVFR…			-1	12783000	1235200	1265900	1257500	757290	729310	761160	742090	568730	582230	779460	599350	743590	931120	833650	996160	2511700	2400300	2560700	1487900	1757500	1654300	2005000	1846500	1933200	1920600	1587800	1963600	1827200	1878600	1824400
KAF4639009.1	TGRH88_066180	KAF4639009.1;KAF4639008.1	KAF4639009.1;KAF4639008.1	KAF4639009.1 | transcript=TGRH88_066180_t1 | gene=TGRH88_066180 | organism=Toxoplasma_gondii_RH-88 | gene_product=GDA1/CD39 (nucleoside phosphatase) family protein | transcript_product=GDA1/CD39 (nucleoside phosphatase) family protein | location=CM023093:6	2	6	76.3	69.158	628	0	132.62	109550000	33	286	ALGIPVMLCSTAGVR;CHDSLQALVVIDAGSSSTR;CMIDEYGVK;CVSQVESILVAPK;DALFVLLR;DFHEWYR;EFCSSEVIIR;ELCSNDEFLQGGICSNPCLFK;ENSIDPTKPLAER;FASSTAPMIVTGGGMLAAINTLK;FFTNPFWTRPITGAEEGLFAFITLNHLSR;GFQQSCSAGEVEVRPDGSASVNEDVR;GFQQSCSAGEVEVRPDGSASVNEDVRK;HLINNPSPAHGYK;HMAAGENQPSFIK;LKPLATYCSVNNPEISFK;LLFQYVPQMHEGAK;LLPERYPSADVVSVSFMQLGMASSAGLFLK;LMQLLEEDTVAILDSQLNEK;LNSLNFDLCK;LPLPANIEAASSGFESVDQVFR;LPLPANIEAASSGFESVD…			-1;-1	2756800	240230	260140	264120	199080	136510	159570	153600	149060	118730	168430	119240	143390	197080	207570	240050	742330	697390	744840	559670	497600	503570	587690	631340	629090	542560	434580	551630	515110	617480	572790
KAF4639015.1	TGRH88_066240	KAF4639015.1	KAF4639015.1	KAF4639015.1 | transcript=TGRH88_066240_t1 | gene=TGRH88_066240 | organism=Toxoplasma_gondii_RH-88 | gene_product=microneme protein MIC5 | transcript_product=microneme protein MIC5 | location=CM023093:6804523-6806497(-) | protein_length=181 | sequence_SO=c	1	3	32	19.93	181	0	306.44	120700000	11	194	IEELGGSISFLTETGVTMIELPK;SQSFSTRIEELGGSISFLTETGVTMIELPK;TVSEHDMDQLLHDILAAGGVVGLDSEVK			-1	5688800	589760	603910	433210	473050	323990	344140	267260	316530	201600	300190	245470	263040	386050	453280	487360	1924600	1596500	1489600	1299900	1240700	1079900	1064100	1252900	1121100	1134200	941730	1273800	1107900	1441600	1290300
KAF4639023.1	TGRH88_066320	KAF4639023.1	KAF4639023.1	KAF4639023.1 | transcript=TGRH88_066320_t1 | gene=TGRH88_066320 | organism=Toxoplasma_gondii_RH-88 | gene_product=putative transport protein Sec24 | transcript_product=putative transport protein Sec24 | location=CM023093:6874517-6883300(-) | protein_length	1	22	42.7	108.03	1019	0	323.31	44221000	30	706	AVVQSVQGEHLCNAMR;DAAPTQQPFYGYTSQPSPSDMR;DAVLEALDTIPSLWR;ILLFASFPPTVGALVTK;LHLPIGLFIRPLAPIRPGSPTVPSVNFGNCGVVVR;LLALPVDR;LQHSQQLENDIVHIITR;LTAEEMTQDGAYLLENGEEMLLWIGR;MLPLHNLSNFGGPSDR;RPQVLVMPEIDDVFLPLSDDLFVNFAENR;RRPQVLVMPEIDDVFLPLSDDLFVNFAENR;RVFSWSR;SAGGIPSSPFHAATPANPGAAPPPR;SISPQWLASVFGAHSLDCVHPDVAAASIGDSQDPVGLR;SQLQAPAPPMIPAAGGAAPPLQQPR;TMVGIVTYDSAVHFYALGSASGGGK;TYINPFVHWEAHGR;VHTFCMPVSQNIQDIVS…			-1	755290	40389	61645	56043	66056	37286	54447	44437	44276	34360	48322	40456	35697	65442	52118	74314	110400	112710	101390	123560	100940	104120	95873	118700	99436	114540	103430	94498	115440	129770	119650
KAF4639024.1	TGRH88_066330	KAF4639024.1	KAF4639024.1	KAF4639024.1 | transcript=TGRH88_066330_t1 | gene=TGRH88_066330 | organism=Toxoplasma_gondii_RH-88 | gene_product=cytochrome b5 family heme/steroid binding domain-containing protein | transcript_product=cytochrome b5 family heme/steroid binding domain-cont	1	6	43.3	26.234	240	0	46.509	5519500	16	107	AKYDHVGFVVFGVPAEDALLR;CHSFWGNPANDGTR;FYGADGPYGIFAGSDVTMNLAK;LDFWTIAGIVLGSLATYK;TPEAMDAASASAVAAAAVGASPPIYIALK;YDHVGFVVFGVPAEDALLR			-1	164140	14807	18129	7068.7	20126	11110	15258	15218	720.23	3650.3	7126.9	5555.2	10321	15820	1736.6	17497	79688	76215	64843	81645	76112	67515	53611	79872	48673	71849	82979	64243	70810	72798	69051
KAF4639026.1	TGRH88_066350	KAF4639026.1	KAF4639026.1	KAF4639026.1 | transcript=TGRH88_066350_t1 | gene=TGRH88_066350 | organism=Toxoplasma_gondii_RH-88 | gene_product=unspecified product | transcript_product=unspecified product | location=CM023093:6898219-6902421(+) | protein_length=716 | sequence_SO=chromos	1	2	6.1	78.005	716	0	22.796	183850	26	13	EDYDGPEAIYFFEDHTALIPSLSAR;SMYTAGAAEEGSSATESEK			-1	715.91		1223.3	544.75		550.36	1123.2	379.25						336.66		1333		10007	9233.5		11214	9283.4	11032						9161.6		10821
KAF4639030.1	TGRH88_066390	KAF4639030.1	KAF4639030.1	KAF4639030.1 | transcript=TGRH88_066390_t1 | gene=TGRH88_066390 | organism=Toxoplasma_gondii_RH-88 | gene_product=unspecified product | transcript_product=unspecified product | location=CM023093:6923480-6924598(+) | protein_length=196 | sequence_SO=chromos	1	7	55.6	21.468	196	0	244.28	10465000	11	160	AMAFFEPK;CGDMAVSSATHPESIDRPAVAETVSR;ESGGYLLFHPASNGTLFLVWSER;KLTQTQTLSTSGVVAIGCVPMAQTTFDVR;LTQTQTLSTSGVVAIGCVPMAQTTFDVR;NYYEGWCQFFK;VTVAFLYGTTVK			-1	252300	24252	40745	26221	14201	15721	17026	11281	6950.7	3775.9	11084	8769	4122.9	24712	17399	26043	102270	97442	102760	74619	66405	69421	60993	59985	61181	64601	50353	55999	73973	79980	71819
KAF4639034.1	TGRH88_066430	KAF4639034.1	KAF4639034.1	KAF4639034.1 | transcript=TGRH88_066430_t1 | gene=TGRH88_066430 | organism=Toxoplasma_gondii_RH-88 | gene_product=unspecified product | transcript_product=unspecified product | location=CM023093:6954914-6962629(-) | protein_length=1174 | sequence_SO=chromo	1	19	31.8	129.48	1174	0	90.334	10188000	53	267	ALVGNSLATLEHGR;DTHLPLHVLLQLPATLASAGVAVVEGK;EAAAHSDGGTLASGDLTK;FFLAAYPLLER;FQASLVPVAGLSGDYPVK;GAAYFDSSASNGFSPSR;HTRPDVEGVIHR;LESPTVSSLYQVSEESCLFFSR;LHLALLSSSQALDSQSALSTSLQELAEK;LLLQELHGLAASDK;NAPGLGAYGDLTEMHPK;NISAPPVLSCLYNDADSLR;NLPDVTVNEEERK;NVAEMLAALPSADSLKPPSLPVIIGQLLLLYPPETVATGETNR;PVPVAVSPQPLALSTPPLPVAPTIDLASLSAR;RTPPLLQIPVLTAPEYCLMR;SALSLFAELIR;STSISIESETEQLQLQLETR;VQLTLPAAYGYHASLSR			-1	120360	10598	10745	10201	13008	6686.5	10012	5121.2	3353.2	3311.2	7476.8	7217.5	1736.1	12292	6284.1	12320	66175	78520	67418	67030	64066	82618	69043	62631	54260	62179	75127	52720	68848	58178	66257
KAF4639054.1	TGRH88_048260	KAF4639054.1	KAF4639054.1	KAF4639054.1 | transcript=TGRH88_048260_t1 | gene=TGRH88_048260 | organism=Toxoplasma_gondii_RH-88 | gene_product=shikimate dehydrogenase substrate binding domain-containing protein | transcript_product=shikimate dehydrogenase substrate binding domain-cont	1	15	8	361.76	3332	0	23.349	20187000	167	124	APLHPNDEVLECVER;ASACSHAFGGPHVRPLVEPR;CHSLIHKPPAAPADQR;CVLVPTTLLAAIDASVGGK;EVDTCQSLCGLHATETAAHATR;GAATDTQHQLQASVAK;GGNIFITYVQDVGSTHPR;GTQPAECGETPTQQQLR;HFANGMAEVIK;IGMQLYAPPLR;SGGCVVSCGGGVIESDEAVR;TQSQGTLGLTTGSPRPATQAASTHEQLR;VDPAALVAPVSDSLESCATGVSNNHLR;YGFIGLR;YIASLHVEWLSSDPITMFYK			-1	38165	1760.1	1741.5	2137.6	1696.5	1691	1828.6	2121.7	8616.2	1529	3247.3	2694.7	1210.8	2630.1	3614.7	1645.6	221240	221190	255380	283110	391430	252260	294050	1353900	381190	378200	347710	362810	207860	382550	179530
KAF4639058.1	TGRH88_048300	KAF4639058.1	KAF4639058.1	KAF4639058.1 | transcript=TGRH88_048300_t1 | gene=TGRH88_048300 | organism=Toxoplasma_gondii_RH-88 | gene_product=histone lysine demethylase JMJC1/KDM5D/JARID1D | transcript_product=histone lysine demethylase JMJC1/KDM5D/JARID1D | location=CM023092:149673-	1	3	4.9	141.78	1298	0	19.422	429530	61	25	AEASENWSTSAATPVETESMATPTR;GGGAGQEFVFGESETQTDGCVK;LESMEDFLVNPIALFEK			-1	7041.5	891.52	1080	428.4	447.3		711.66	992.36		286.74		452.59		94.644	749.31	906.98	18958	19125	15443	11998		16371	19525		15850		20214		12907	14396	16635
KAF4639062.1	TGRH88_048340	KAF4639062.1	KAF4639062.1	KAF4639062.1 | transcript=TGRH88_048340_t1 | gene=TGRH88_048340 | organism=Toxoplasma_gondii_RH-88 | gene_product=thymidylate kinase | transcript_product=thymidylate kinase | location=CM023092:165516-168911(-) | protein_length=273 | sequence_SO=chromosome	1	11	64.1	30.171	273	0	188.67	24100000	13	241	EGHAAELIRFPDR;FLANASWSSDGQHPQVPPPQLTHLLFAANR;GLLAPDAVFFLDVAPQETQK;IAASSLSIEELHEK;QFDNLPYWR;RGCLVVFEGIDR;SVIEATQPDQLLPLGSTGDGR;SVIEATQPDQLLPLGSTGDGRR;TAEAVAASTAATGAPVDATFCR;TTPIGQVLDR;YSFSGIAYTVGAAPSVAETEATR			-1	1670400	111220	125860	108640	121290	87000	121510	109420	95916	103310	121650	94098	101490	129950	89853	149180	134000	117480	137280	128910	144430	137060	157360	123390	169080	154520	138210	151340	140680	141460	131330
KAF4639063.1	TGRH88_048350	KAF4639063.1	KAF4639063.1	KAF4639063.1 | transcript=TGRH88_048350_t1 | gene=TGRH88_048350 | organism=Toxoplasma_gondii_RH-88 | gene_product=phenylalanine--tRNA ligase, beta subunit protein | transcript_product=phenylalanine--tRNA ligase, beta subunit protein | location=CM023092:172	1	28	61.3	74.556	675	0	267.68	58789000	35	664	AGLASFIEFQDK;ALYAFNNPDAPLPAYR;AQIVLNTLAAMFSEYCK;ATQAGILEASIPITR;AYLPLIQNSPVYPLILDAK;CQGEASLQNGSASMNGWVFPR;DIFIECTAVDITK;DIVEDVAIAYSFNR;DRILSLPPIINSEFSK;EPYTVEPIR;IEVPANRYDLLCTEGISR;IQPPFVYDARPPK;IRNFCTVCGYTEALNFSLSSAAENSSSLGR;LFEIGDVCLLDSTTEVGAR;LVPSHEETFLPGR;NFCTVCGYTEALNFSLSSAAENSSSLGR;NFEFVPLGCDSQMNGEQVMAHFSSHLQLK;PTVSVPRDELFR;QLTGIPDLTADACANLLK;RMMIHTSIEK;SLVAIGTHDLSK;SMPFSLDYVR;SSGDMENVPVLLG…			-1	1268900	93822	110160	78993	91832	69100	101520	93238	56152	73313	73167	66578	57632	113020	85495	104890	193960	173470	191420	189470	191730	189100	204980	180360	208750	189310	175690	201530	191310	192840	192670
KAF4639066.1	TGRH88_048380	KAF4639066.1	KAF4639066.1	KAF4639066.1 | transcript=TGRH88_048380_t1 | gene=TGRH88_048380 | organism=Toxoplasma_gondii_RH-88 | gene_product=putative proteasome subunit beta type 7 precursor | transcript_product=putative proteasome subunit beta type 7 precursor | location=CM023092:2	1	7	38	39.528	368	0	270.63	45694000	21	257	AGVLNDLGSGGNIDLCIITR;FETPTQRPFQATHPVFPK;GCAVVLGGVDFK;IADNMYAAGAGTSADLDHMCDWLAVQVELHR;IHPHGSTDCSNFAAMGSGSLNAMAVLEAGYK;SRLEFSQEVEMVEA;VSMAVSVLSQELFK			-1	1042900	70342	89277	39895	95581	75276	94947	82514	54823	41527	67019	32003	45175	100190	81070	73299	341990	372460	351230	365680	331830	358890	366320	353340	308840	331730	279200	316130	360740	363230	389640
KAF4639067.1	TGRH88_048390	KAF4639067.1	KAF4639067.1	KAF4639067.1 | transcript=TGRH88_048390_t1 | gene=TGRH88_048390 | organism=Toxoplasma_gondii_RH-88 | gene_product=unspecified product | transcript_product=unspecified product | location=CM023092:208851-212556(-) | protein_length=475 | sequence_SO=chromosom	1	3	17.7	49.798	475	0	23.384	1185400	21	67	GASGDSPQAGGSGEATTTASVDSTVEPSATDEK;GSGPDDGLVWQMEDIMAFEDQLHAALSTR;MGFVDLVESLLLNHDPTGRPGR			-1	35530	4127.9	4710.9	1646.4	1417.6	1057.9	3508.8	2511.1	928.17	366.14	3276.9	1821.3	1282.1	2877.8	2470.2	3892.8	15138	16707	14783	13364	8814.8	14075	14231	15211	7190	15212	12112	11682	13720	15127	15100
KAF4639068.1	TGRH88_048400	KAF4639068.1	KAF4639068.1	KAF4639068.1 | transcript=TGRH88_048400_t1 | gene=TGRH88_048400 | organism=Toxoplasma_gondii_RH-88 | gene_product=unspecified product | transcript_product=unspecified product | location=CM023092:216167-226224(+) | protein_length=520 | sequence_SO=chromosom	1	16	55	55.783	520	0	103.22	6735000	28	212	AELGENEESEELVIVVR;GAFTVLVNSFATDDLLLK;ISLVALIEQLASYR;LAADHLDWLR;LAVQTIMGSEEIRR;LYELLPGLLGDPDVGVASDAAK;QHISPGELVLQTAQTAAQTAGR;QLVGELAEDSVDETSR;QQPEIGNEMFQVQGGSLAK;SDLCCAIAAWGSIASSPLGYEAVQK;SLAESVCHTHVSRPFGESR;TFADAGPFYIPPGTAVPTINSTWV;TLVEFQHSVPATPQEK;VASLAALTAFVDSPQTSQALEEFR;VLIDAAESGSTLLR;VSLVHAIAELIK			-1	226260	18832	23783	18370	23439	7640.1	22186	13888	9630.6	6794	12850	6833.5	8178.4	18172	12571	23090	32846	35517	35131	37055	30717	35405	34807	35879	30275	34555	24443	37971	32796	32365	33401
KAF4639070.1	TGRH88_048420	KAF4639070.1	KAF4639070.1	KAF4639070.1 | transcript=TGRH88_048420_t1 | gene=TGRH88_048420 | organism=Toxoplasma_gondii_RH-88 | gene_product=unspecified product | transcript_product=unspecified product | location=CM023092:232141-232650(-) | protein_length=169 | sequence_SO=chromosom	1	3	32	18.252	169	0	45.107	2413400	5	49	DLTVEGEKPPAMR;MEDTAQSTPTTAVSAK;WLTAISCVGLVGSTLGCLVSFESWK			-1	398850	3006	13335		12704	6173.2	14449	53225	37132	37136	46459	110790	16676	40102	11247	2593.3	60331	51364		99276	42775	63185	63563	105510	59147	64421	95021	57339	53716	101370	49169
KAF4639071.1	TGRH88_048430	KAF4639071.1	KAF4639071.1	KAF4639071.1 | transcript=TGRH88_048430_t1 | gene=TGRH88_048430 | organism=Toxoplasma_gondii_RH-88 | gene_product=unspecified product | transcript_product=unspecified product | location=CM023092:236978-241129(+) | protein_length=1383 | sequence_SO=chromoso	1	3	4	147.57	1383	0	7.4354	279560	62	13	RQGLLGESSASVESHTEPDK;TGDSAVIAEQAPQEVEQK;TQPGASEHSANALEAEGR			-1	3635.1	242.69	2596.3		120.83	265.14	98.977						257.48	76.358	96.515	273.48	15076	16865		18890	19247	17251						20405	12531	17230	18348
KAF4639077.1	TGRH88_048480	KAF4639077.1	KAF4639077.1	KAF4639077.1 | transcript=TGRH88_048480_t1 | gene=TGRH88_048480 | organism=Toxoplasma_gondii_RH-88 | gene_product=Lon protease family protein | transcript_product=Lon protease family protein | location=CM023092:294260-306831(+) | protein_length=1498 | sequ	1	14	21.6	164.15	1498	0	83.97	3426500	72	134	ALQDFLGPSGGTQGEVEQQR;DGPSAGVTMATALVSLALNKPVLPDVAMTGELTLTGK;EAEEPPFSSPNSDAEQMQGTQNK;ECQTMNPVILLDEIDK;EGAGTSRPAVGDQSAAASGVSPDK;FSVLTALPLFR;GDPSSALLEILDPSQNK;LLGAADSPASSSPPTDTSPSLPHASTHSGGAAASSTSSASTEVLNTPAESLQR;LQRPETAEGQTEETTFSR;NSFLETAQIHLHVPEGATPK;TGEPSPSSSSSSSLSPVK;VLFVCTANTPDVIPGPLLDR;VTGQLGNVMSESSEIALTFCR;VVDISELHTTGSLLHLLNFAPHSNVR			-1	31497	1397.9	4204.7	1966.6	4008.1	784.42	2128.7	1381.8	1530.2	1003.8	1483.9	1229.6	1316.5	3489	2258.9	3312.7	27265	30195	25900	33266	29674	30335	25252	31539	28287	31556	30444	29965	29690	30986	28514
KAF4639078.1	TGRH88_048490	KAF4639078.1	KAF4639078.1	KAF4639078.1 | transcript=TGRH88_048490_t1 | gene=TGRH88_048490 | organism=Toxoplasma_gondii_RH-88 | gene_product=Mov34/MPN/PAD-1 family protein | transcript_product=Mov34/MPN/PAD-1 family protein | location=CM023092:309164-313214(-) | protein_length=489 |	1	3	10.2	53.639	489	0	5.7917	76069	26	6	LSPLALLQMFLHAR;LVCLLEEEEQTER;QGIPLEVMGLMLGSVSPISSSVK			-1	2340.1		1609.8								730.27			155.92				12517								9403.2			6593.5
KAF4639079.1	TGRH88_048500	KAF4639079.1	KAF4639079.1	KAF4639079.1 | transcript=TGRH88_048500_t1 | gene=TGRH88_048500 | organism=Toxoplasma_gondii_RH-88 | gene_product=rhoptry neck protein RON9 | transcript_product=rhoptry neck protein RON9 | location=CM023092:315864-324696(+) | protein_length=1434 | sequence	1	30	55.4	152.08	1434	0	306	37114000	63	721	AGLSALHYAAASNSCK;APIHLAAAPSSFDVVPAK;AQGHDQEEASQSSETPAEENAEEPK;DAHGNTPLMDAVLGGYLEIAK;DATGEVGELHGAETQTPQLAAEAETAGAEQEAGR;DATGEVGELHGAETQTPQLAAEAETAGAEQEAGRADSVSDGCYVTR;DEVGTGAPEAAAASAAGASHENEAHGADQQDDSVESAGPAADEQQK;ENASQPSESPAEESTPEQAEEK;GNTPLHYAAAFNADK;GTEAAEEPAQEQPAETQEGSDAEADAEGGSGANGEAQPQEESGENK;IDGPFTVGEVSAFLR;IVPALSLELLLEK;LLGHATLTCMSR;QAEDQANASQSSETPAEENAEEPK;QAEEQANASQSSATPAEENAEEPK;QAEEQAN…			-1	326660	21638	25683	18902	29357	20255	27243	16063	21006	11323	19074	28460	12458	30371	18068	26756	92606	102910	95827	120530	115520	126380	104020	125050	100960	117270	149140	116010	111660	105750	107410
KAF4639082.1	TGRH88_048530	KAF4639082.1	KAF4639082.1	KAF4639082.1 | transcript=TGRH88_048530_t1 | gene=TGRH88_048530 | organism=Toxoplasma_gondii_RH-88 | gene_product=SAG-related sequence SRS51 | transcript_product=SAG-related sequence SRS51 | location=CM023092:334764-336371(+) | protein_length=278 | sequenc	1	2	24.1	29.971	278	0	137.91	55905000	10	91	CAIGTVTLPVDLMEK;QVVCPAGMTDPQSCVSPSGTIPFASLLSGDGASAVAWVGDEVNYAAVLQVPK			-1	4623900	290560	354870	162310	360450	298860	406030	326420	282360	239160	302840	362230	248920	344190	316230	328490	980170	928660	978340	1410500	1121300	808340	689140	1246300	927940	1349000	2703200	952660	809150	1124800	832400
KAF4639084.1	TGRH88_048550	KAF4639084.1	KAF4639084.1	KAF4639084.1 | transcript=TGRH88_048550_t1 | gene=TGRH88_048550 | organism=Toxoplasma_gondii_RH-88 | gene_product=unspecified product | transcript_product=unspecified product | location=CM023092:344098-347673(-) | protein_length=654 | sequence_SO=chromosom	1	19	43.4	69.566	654	0	184.76	60236000	22	416	AACPADEVLGR;AASTASGSVEHMPQNVPEHLAALGTNLLEK;DFCVEVANVLNAAR;GEIAQTPVEYLLQQQLISMQHAQGEHGVAGAK;GLCQTSPSTGYETPVCSLKPCGNNVFYSAPPAPPVGELHPLIPSK;GSADLLAPGVSTPVALGYK;HSAANHSQQSDLNVPGFSGR;IAESSLNELR;IAESSLNELRDK;LAGAPGPSIVIPATSLLSK;LFETENQLEK;NAALEQLQLQLEYETAELK;NAALEQLQLQLEYETAELKK;NMQFLLYPGFLEQR;RGSADLLAPGVSTPVALGYK;SPGNLSPAAVAAGK;SYEVLAIEEGPK;SYEVLAIEEGPKDPR			-1	1562100	109680	113480	127910	112200	100440	109860	87868	68350	78242	111740	142730	83283	99324	93309	123730	227030	249020	265660	260480	234340	259950	261470	276390	241350	271000	316960	246910	248730	252700	262630
KAF4639085.1	TGRH88_048560	KAF4639085.1	KAF4639085.1	KAF4639085.1 | transcript=TGRH88_048560_t1 | gene=TGRH88_048560 | organism=Toxoplasma_gondii_RH-88 | gene_product=unspecified product | transcript_product=unspecified product | location=CM023092:353235-359146(+) | protein_length=693 | sequence_SO=chromosom	1	6	19.2	75.076	693	0	55.567	5825200	25	104	CAFGDACFYWHPAVMCK;CPYGANCMYIHPTAK;DVVAPAGAEAEGEEGR;GAENGPEEATIQEDMTILNEYVWHLLTQEAATQGR;GPAGAPAPFAVGK;YTAGPGSPAVLSDVPFLSPHPAATAGGLLSPSEGLSR			-1	42234	4654	1789.4	2988.3	21614	1801.5	9694.4	3967.6	4336.1	3490.8	4342	3656.4	4351.3	3481.2	1164	2211.7	83194	86811	76846	110240	81514	67662	70288	106970	65225	80678	75395	74629	81821	87046	87439
KAF4639087.1	TGRH88_048580	KAF4639087.1	KAF4639087.1	KAF4639087.1 | transcript=TGRH88_048580_t1 | gene=TGRH88_048580 | organism=Toxoplasma_gondii_RH-88 | gene_product=transcription elongation factor SPT6 | transcript_product=transcription elongation factor SPT6 | location=CM023092:372816-390460(+) | protein_	1	52	28.3	365.92	3276	0	323.31	30280000	140	751	AALVLESGWITSR;AGELTLFIHPQTSDELAGSVALQK;AMVAQNLVSDVSLNAVHTFLSPAAR;AQDAFLVQR;DAGGEVALFAEEEGK;DSEDADGFAALQSEEQRR;EADVTAVDAEEVALEDFR;EFGAQLTTEELRK;EFLTSFDEHVR;ELEAAAEMRPAGVSAEQR;ENEDEGPQQLDDEDLDLIEENTGLTVR;EQPLFLELASLEVPTIWAGSDK;EVAGSGAIGEAVDAR;FDSLNAIIAQFCDPLR;FQLVVLPPQPPSAGAHPR;FVNEIVPSFEEAPPISPWK;GAAGSAAASPFGQSGFSQTSGLHSQAEFVDR;GGGNVSAAAAASAVPGWLHIQR;GGTEDEGEAFVTFLQR;GLQLLQHAGVPVGEALFRPGTSVDGLTLMV…			-1	135050	9511.1	12069	9716.8	10245	7107.6	9920.1	8562.2	5369.9	5974.3	7385.8	9409.8	6345.4	12533	7701.2	13194	97192	90950	90127	97868	99415	93817	91545	85314	98262	96897	111800	95646	95225	95256	92539
KAF4639088.1	TGRH88_048590	KAF4639088.1	KAF4639088.1	KAF4639088.1 | transcript=TGRH88_048590_t1 | gene=TGRH88_048590 | organism=Toxoplasma_gondii_RH-88 | gene_product=splicing factor U2AF protein | transcript_product=splicing factor U2AF protein | location=CM023092:395187-402026(-) | protein_length=770 | seq	1	16	36.9	83.178	770	0	323.31	31700000	21	429	DDGSEMVCIVEYVDLESQEQAMDILHSNSPYR;EYEDIVEDIRLECEECGGPVLSVNIPRPVR;GASSFSSTPSGWK;GFEHESKPEFQQQQER;ILLAEEAIQQEVIAPFFK;IVEAHYFSEVK;KDDGSEMVCIVEYVDLESQEQAMDILHSNSPYR;LCILDLPPLMSEEK;LLQQHMGAAPTVAGTTLLPTVAPSAAFSGPASSLALDAAATK;MNIQSLLRPQVCTR;QLVETFGPVNAFHLLK;RLLQQHMGAAPTVAGTTLLPTVAPSAAFSGPASSLALDAAATK;SSEEQKPATIGFAYVEFEDCEWSAK;STDGHYAFVEFR;TMEEASNGMQLNGLNCMGFNLR;VLLLSNIVEVEDLLDDK			-1	960500	78819	58805	68069	79080	62116	73399	63716	41903	52153	67002	54643	57737	80587	66573	55902	172710	168660	170660	172630	163470	167140	175550	160610	177580	177460	156370	172180	178550	170540	175500
KAF4639092.1	TGRH88_048630	KAF4639092.1	KAF4639092.1	KAF4639092.1 | transcript=TGRH88_048630_t1 | gene=TGRH88_048630 | organism=Toxoplasma_gondii_RH-88 | gene_product=histidine acid phosphatase superfamily protein | transcript_product=histidine acid phosphatase superfamily protein | location=CM023092:421895-	1	12	38.3	66.29	598	0	108.64	9929300	24	194	CTSSSLVNSILNEFPADTIYMR;ESGECDPLSVPTYK;FVASPYLLLFNSLAR;GSGSLVEDINIPYDIADPPELPFPGAELQFALVAQR;GTAPSQLSVQGAYELR;HQETCAAVELPCIHVPFTPDDGLTVGAMYNAVAYNQGNDHFVK;LGYNQLYGSGGFAK;QMEALVLPWCENK;SFLDVTDVYR;SLVSDLTEAFR;TVCPLNDFLNFTYGLLK;VFNVEDGLNPGGNVQYPR			-1	333040	27840	27218	28833	23022	13285	26462	22952	10980	14734	15253	40167	19892	22058	14687	25658	76329	71809	74169	66266	64574	72842	70866	60163	78108	78060	109040	72439	70409	76022	68738
KAF4639095.1	TGRH88_048660	KAF4639095.1	KAF4639095.1	KAF4639095.1 | transcript=TGRH88_048660_t1 | gene=TGRH88_048660 | organism=Toxoplasma_gondii_RH-88 | gene_product=unspecified product | transcript_product=unspecified product | location=CM023092:450113-451141(+) | protein_length=342 | sequence_SO=chromosom	1	9	49.1	38.212	342	0	63.931	12380000	13	220	FEDALEVVISYIDLVDYQHVR;GHVPIPWATATFR;LALFNSYPAGFVATMELR;LDTGYIPGHVSPDVVVSDNINEGTQLDFNAEQPLLLR;LQTTDLQLCHWAENWGK;SFLIFDGACTFLDGR;VYTSSSAIMQIHK;YKPPTHDFGDAVVPFIAR;YSPTTVHFLLVPEIAR			-1	277070	27079	34193	10644	18668	14230	23650	11490	23471	7887.2	11776	10798	5441.2	22914	26226	28598	109580	104680	93939	89631	102740	93979	82263	133150	79965	85689	75393	82796	92945	105980	90823
KAF4639099.1	TGRH88_048700	KAF4639099.1	KAF4639099.1	KAF4639099.1 | transcript=TGRH88_048700_t1 | gene=TGRH88_048700 | organism=Toxoplasma_gondii_RH-88 | gene_product=putative elongation factor P | transcript_product=putative elongation factor P | location=CM023092:473087-476483(-) | protein_length=245 | seq	1	4	29.8	26.328	245	0	16.646	3140800	15	90	GAASIGISYIDLATFK;LFGGSSVIPFLKPELK;TFQVMYVDEENDAVVLADENFDEAEFPLK;VVASLHDGLPIK			-1	132400	9083.8	12652	8436.5	11392	7526.6	12409	8543.5	9509.4	2895.7	5797.6	3781.3	6404.8	12265	7966.9	13736	30116	32351	29481	35891	30554	34504	33917	33080	28813	33203	22591	31944	32540	30423	33331
KAF4639104.1	TGRH88_048750	KAF4639104.1	KAF4639104.1	KAF4639104.1 | transcript=TGRH88_048750_t1 | gene=TGRH88_048750 | organism=Toxoplasma_gondii_RH-88 | gene_product=unspecified product | transcript_product=unspecified product | location=CM023092:499534-502657(-) | protein_length=784 | sequence_SO=chromosom	1	4	11.9	82.699	784	0	55.793	204840	31	25	AAEHPNGISSDSPAHLFLR;ADEADLLGEASAGLHGAPVLLLLVLSEELLK;DDTANVAHLDSLDALIQQLR;GQESAAAQRPEEERTEASACTGK			-1	6607.7	1051.1	997.55	447.36	733.01	247.97	75.494			113.44	211.58	199.01	168.57	801.5	703.93	857.27	9786.3	9247.8	4974.8	6788	6182.5	1552.2			3614.5	4900.3	5123.7	4596.9	5515.6	6592.5	4535.1
KAF4639106.1	TGRH88_048770	KAF4639106.1	KAF4639106.1	KAF4639106.1 | transcript=TGRH88_048770_t1 | gene=TGRH88_048770 | organism=Toxoplasma_gondii_RH-88 | gene_product=unspecified product | transcript_product=unspecified product | location=CM023092:514800-520444(+) | protein_length=969 | sequence_SO=chromosom	1	2	4	103.52	969	0	5.0162	65764	43	7	SEDFAWSSQQEQPYANAPEFR;WGAQSPGLGAAYALLHAR			-1	1148.1			217.04	222.61		207.08	206.35					109.29			185.72			6956.3	6178		6407.1	7592.2					4280.6			4941
KAF4639112.1	TGRH88_048830	KAF4639112.1	KAF4639112.1	KAF4639112.1 | transcript=TGRH88_048830_t1 | gene=TGRH88_048830 | organism=Toxoplasma_gondii_RH-88 | gene_product=ribosomal protein RPL4 | transcript_product=ribosomal protein RPL4 | location=CM023092:551094-553871(-) | protein_length=450 | sequence_SO=chr	1	19	37.8	49.754	450	0	307.44	193070000	23	554	AFRNIPGVELCK;ALMSNADLSR;AVSRIPRVPGGGTHR;FCLYTASAFK;GHRIDEVPELPLVVSEK;GPLVVYAEDNGVTR;HAVASAVAATGLPALVMAR;IDEVPELPLVVSEK;ILETLGCTAELER;LQLLFGR;MAAELEAAAR;NIPGVELCK;QPYGVAPNAGYQTSAESWGTGR;RGPLVVYAEDNGVTR;RHAVASAVAATGLPALVMAR;RLQLLFGR;RQPYGVAPNAGYQTSAESWGTGR;VDSLNLLQLAPGGALGR;VDSLNLLQLAPGGALGRFCLYTASAFK			-1	6454500	585290	706830	489800	486940	407640	480950	429440	187270	300270	361550	310020	331290	487900	326890	562360	890170	941840	848550	736930	791290	836520	795140	631050	763760	655730	640180	749340	818720	717230	797650
KAF4639114.1	TGRH88_048850	KAF4639114.1	KAF4639114.1	KAF4639114.1 | transcript=TGRH88_048850_t1 | gene=TGRH88_048850 | organism=Toxoplasma_gondii_RH-88 | gene_product=transducin beta-like protein TBL1 | transcript_product=transducin beta-like protein TBL1 | location=CM023092:557425-564100(+) | protein_length	1	17	37.9	84.698	794	0	125.09	11762000	38	290	AADAVEGSDAEVASLR;AAPGEDIIYEGPPAHACEEK;AIPCDEAFSFFK;DSEASNSAISFVK;DSVIASGSVDGCVVVSDLPK;EGSEDVASASGLLASLAEGAATPR;ELEGPCVGGALNPGSSAHWK;GAAGPGVDLPDALAGSSHNAGSSPVEEEDRK;IHLSSDEVNLLVHR;LLPGHDGDAGALSEWSPADPCLIVTNFAAGVPWLYR;LPSVEIVGPGVLAPFR;LPSVEIVGPGVLAPFRELEGPCVGGALNPGSSAHWK;LWQLDDPPAPLIELAAHAEPVIK;NSEGGGPESASNDLDFLAGSILADDER;VFVENAAADANR;VFVENAAADANREQEK;YAPAAASPSHLVK			-1	178690	10703	21715	11386	13684	13935	18208	6408.2	6716.4	8980.1	7152.3	5006	9011.3	18449	11907	15430	64803	70742	63767	71191	60934	67075	59802	72764	52004	61937	51808	61213	71848	62414	66015
KAF4639118.1	TGRH88_048890	KAF4639118.1	KAF4639118.1	KAF4639118.1 | transcript=TGRH88_048890_t1 | gene=TGRH88_048890 | organism=Toxoplasma_gondii_RH-88 | gene_product=unspecified product | transcript_product=unspecified product | location=CM023092:582864-588515(+) | protein_length=822 | sequence_SO=chromosom	1	4	13.3	89.249	822	0	43.656	786370	34	28	ATAWIPAGEGLPILSEMELGYHR;DISDQVADDLHLGEDEEPLITPDDIAEIR;EDTGQLSSLPLDGLPHFSSSGEGYR;LASFATGPDINGNAETGSAADPAGATAAATHK			-1	23128	2452.6	2081.6	1943.8	2752.8	1924.7	1703.3	877.02		638.8	1568.4	447.34	547.25	2317.7	825.5	3047.6	25518	16926	22255	20392	19682	18417	22883		21721	19604	12351	15200	24039	18552	20991
KAF4639120.1	TGRH88_048910	KAF4639120.1	KAF4639120.1	KAF4639120.1 | transcript=TGRH88_048910_t1 | gene=TGRH88_048910 | organism=Toxoplasma_gondii_RH-88 | gene_product=zinc finger (CCCH type) motif-containing protein | transcript_product=zinc finger (CCCH type) motif-containing protein | location=CM023092:592	1	12	24.7	101.65	1050	0	91.148	6567600	35	192	EQLPQHPTPNAVAAAAVSAVAGTR;GAGALGASGGGLVATEATVGVGPPVSDR;GDGGHQQAEVAATQEVPHPR;GGRGDGGHQQAEVAATQEVPHPR;GNEGGSAPGSASTPALPDPPPAATSQTAAGGSRPPR;GPHGVLVAADASDR;NPGGVSPSGNFSAGGR;SAGGMPHYPHHSHR;SGALSGPGANSASGGPQRGDGGSGSLSQHPGK;TGGGAALGGGPNNGSPANPVNANAQK;TTGSGGGGLGGQAHDGLVSTSGASLK;TVGSELPHHHGGSTWGGSLR			-1	76524	5055.4	7891.3	4777.8	6768.2	2698.7	10538	3836	3403.6	3695.9	4781.3	2045.3	3846.9	9176.7	3760.8	4248.7	40134	42927	38411	43904	37687	48529	46597	43119	43107	39492	29292	37863	47923	44473	47975
KAF4639121.1	TGRH88_048920	KAF4639121.1	KAF4639121.1	KAF4639121.1 | transcript=TGRH88_048920_t1 | gene=TGRH88_048920 | organism=Toxoplasma_gondii_RH-88 | gene_product=putative peroxiredoxin 6 | transcript_product=putative peroxiredoxin 6 | location=CM023092:597590-600468(-) | protein_length=402 | sequence_SO	1	10	32.8	44.088	402	0	198.55	220600000	22	415	AAIYIGPDRR;ALDALQLAEK;GLILYPATVGR;LATDLGIMDPEEK;LIGFSCDDVSSHK;LSGDLPFPIIADPER;LSGDLPFPIIADPERK;LYDFLGDSWGLLMSHPHDFTPVCTTELAQAAR;VMVQPTLTDEEAK;YPVATPEGWFPGDK			-1	5637200	355410	362230	361940	399990	333850	461920	514680	194540	337450	363730	300850	409910	433010	347820	459890	885840	872080	940640	951560	989730	1032500	1201300	891240	1140800	973530	907400	1102400	1042200	981200	1028500
KAF4639122.1	TGRH88_048930	KAF4639122.1	KAF4639122.1	KAF4639122.1 | transcript=TGRH88_048930_t1 | gene=TGRH88_048930 | organism=Toxoplasma_gondii_RH-88 | gene_product=GTPase activating protein for Arf protein | transcript_product=GTPase activating protein for Arf protein | location=CM023092:601776-610778(-)	1	8	24.8	66.197	636	0	75.824	3608600	26	81	ATPTAGVSTCCSGGTQLNGAK;DVFSSLNSLDAFALAGK;GFPEPWQAVESGADPR;LGEVSLWNADVSSPPKK;NGGVGAADSLAGGLK;NGVFFSSDASVSPSLGSAPVLGATR;SDATFAGAGWLGVATPSPPAQAPGSSAEELLLI;SIGNDTANAYYEYR			-1	130840	15228	26245	10382	10132	6458.1	5623	4589.3	3565.7	1733.7	2788.3	3691.9	3624.5	16252	8511.8	12018	75478	80334	51501	52977	32613	45397	34007	24852	14919	16256	24238	24671	53308	41653	46387
KAF4639124.1	TGRH88_048950	KAF4639124.1	KAF4639124.1	KAF4639124.1 | transcript=TGRH88_048950_t1 | gene=TGRH88_048950 | organism=Toxoplasma_gondii_RH-88 | gene_product=unspecified product | transcript_product=unspecified product | location=CM023092:623142-637364(-) | protein_length=3801 | sequence_SO=chromoso	1	16	9.9	407.46	3801	0	75.68	3676300	171	145	AALAAPAADSLQVCDADPASACVGTLK;ADASAALEDESAPSETSGSTGR;AVDEERETSVNVEAGEGEAASGHK;CSASPAGPPSVGAEAPLSSLSR;DALLHLLQPVSLDLLHNPTR;EVPGVACDPARPSASCAAASSPAAK;GPEGPGTSDDPAAGVVVSGSDDR;IQDAYLSEVAAEDADPGDR;LAASSSSAPPAPSASASSSPSSASASR;LGQAPASPPFGSSSPFSSSACTAR;QQTSASPSSTSSSSSAAVVGTESDACDASAEK;RTGECSAEGDEVAAVQSHGK;SAASPLERPSAPVSPVAEAVSSASPLASQR;SAVGDTPTVSTSTFSAPSASPR;SPLLAASAAVPSATSALRPSR;YSSCPAGESCSNVEQER			-1	17435	1295.8	2373.1	1661.1	1556.4	525.05	1343.2	1233.2	234.66	535.92	648.56	687.22	749.45	1721.3	1077	1792.8	43731	46003	43014	40401	35786	41647	41720	38157	29320	36678	34022	32628	44760	40126	42999
KAF4639125.1	TGRH88_048960	KAF4639125.1	KAF4639125.1	KAF4639125.1 | transcript=TGRH88_048960_t1 | gene=TGRH88_048960 | organism=Toxoplasma_gondii_RH-88 | gene_product=oxidoreductase, short chain dehydrogenase/reductase family protein | transcript_product=oxidoreductase, short chain dehydrogenase/reductase fa	1	15	47	70.962	666	0	323.31	15555000	22	357	AIVSSAFPPVARPVALQAFLPLQGR;DDAASAVGNEAASAVGNEAASAGGNEAASAAVGNEASR;DGAATQLLLCLADQCVLLPGGFYADGGPSWVDPAANDEER;DICLLLRPQVSPDAVPAGR;ELWDVSEVLCFGGLGR;EVAALSASASESESAQLGR;GEVTAQLLPAGTVGVYAVHPGSVHTK;HMVENRPLQGLLVNTLLAQTVMK;ILDAACTPDGAASAAEALGKPLETLQGCPPVSPLSYDK;LANIWFTK;MDSLGRDDAASAVGNEAASAVGNEAASAGGNEAASAAVGNEASR;QLALWGAHVLIGCR;VINVASCAHVWHAK;VSVGHLDLCAFASVR;VVVTGGNAGIGR			-1	242650	13721	16270	12051	23058	16532	19602	19837	13779	8808.6	14921	17116	10860	19620	17475	19001	54343	55207	62424	64216	73493	67398	70362	65333	68568	66339	92842	73871	62564	76311	75191
KAF4639128.1	TGRH88_048990	KAF4639128.1	KAF4639128.1	KAF4639128.1 | transcript=TGRH88_048990_t1 | gene=TGRH88_048990 | organism=Toxoplasma_gondii_RH-88 | gene_product=unspecified product | transcript_product=unspecified product | location=CM023092:652656-654514(+) | protein_length=305 | sequence_SO=chromosom	1	7	43.3	33.627	305	0	63.1	4905200	15	99	AGICAFLIGTDPQSSK;GGETCYCSLLNFLLMVGELK;GGETCYCSLLNFLLMVGELKK;GPESVAEHSFR;ILRPLPASAGSSFLSCDQCR;MALVHDLAEALAGDITPHCGVSAEAK;TPATSTQGADAIPPALPVGEEILSLWEEYEEGTSEEAK			-1	91767	11539	7938.5	4963.6	2862.7	4338.4	5870.4	5065.7	9361.4	4829	5567.8	4899.7	9911	8439.6	3771.2	11771	60530	55972	57760	55676	54100	55211	62116	35306	65537	68720	51306	70714	62831	58595	59090
KAF4639134.1	TGRH88_049050	KAF4639134.1	KAF4639134.1	KAF4639134.1 | transcript=TGRH88_049050_t1 | gene=TGRH88_049050 | organism=Toxoplasma_gondii_RH-88 | gene_product=adaptin n terminal region domain-containing protein | transcript_product=adaptin n terminal region domain-containing protein | location=CM0230	1	24	39.3	144.08	1355	0	153.95	11653000	51	248	AAAEGEHGSSPSSSVEVYDR;AAQQEGNDDEFLSASLQQIK;AGSVETEVSEVGIVFSEADSLGLPALVPLASELK;APEALPQAPSSVGAASEVGGALNR;APEALPQAPSSVGAASEVGGALNRK;ASFLLPVLR;CLLIAQLYNPDGAHQLQTR;CLRPSETAQEAGVPLPLSLQLQLK;ETHETSLALSTLAVMSTPEIAAALLPDVLLLLASSR;FLIQVPALLPSSFPK;FVLQAAEECDPTIR;GRPAGAGLEEEGAEPSVSGLVAEQLVDITVR;IVACAANMFLLPQQPLPSSVCSSGVLK;IVYTTESSSVDFSSLDGDAGVGEPDR;LCEVQEAMLAMLER;LSLLHFPFEEAAAK;QGAFLPVLPGAQQQVPLDASLDLSSPFFDYR…			-1	87305	3525.6	8137.8	9443	4696.2	8667.7	13458	2474.3	1865.1	680.69	3561.6	9584.2	2375.8	11058	4346.8	3429.9	173480	178950	163370	180290	164900	182980	165590	137710	122270	152370	169560	144850	192970	164240	176730
KAF4639143.1	TGRH88_049140	KAF4639143.1	KAF4639143.1	KAF4639143.1 | transcript=TGRH88_049140_t1 | gene=TGRH88_049140 | organism=Toxoplasma_gondii_RH-88 | gene_product=nmda receptor glutamate-binding chain | transcript_product=nmda receptor glutamate-binding chain | location=CM023092:773771-775557(+) | protei	1	3	11.3	29.275	265	0	34.38	16028000	10	34	SENSIATGVGPTPVGR;SENSIATGVGPTPVGRVPSYYDPEIGGAAR;VPSYYDPEIGGAAR			-1	1584900	87279	106020	92172	138660	97681	119070	90100	79787	103780	98363	95488	119430	116770	113620	126690	299330	307680	320570	403570	383420	383880	346930	373440	366340	363680	391130	375730	368020	381840	357650
KAF4639144.1	TGRH88_049150	KAF4639144.1	KAF4639144.1	KAF4639144.1 | transcript=TGRH88_049150_t1 | gene=TGRH88_049150 | organism=Toxoplasma_gondii_RH-88 | gene_product=DEAD/DEAH box helicase domain-containing protein | transcript_product=DEAD/DEAH box helicase domain-containing protein | location=CM023092:778	1	16	29.1	91.209	834	0	100.98	6361700	51	173	AQVLGDLLALYTPPGLASSVIIFAETK;DAYQGREEHELIEK;ELAQQVQEEFETLLGGR;GGGNGGAQSQILSCLNGR;HLCAPLHGDIPQNQR;LASVCLYGGAPEYPQLQK;LLPVQQAAYR;LQQTTETALCAEK;LSDVPFLR;QLEAVVLDEADR;QLLLQHIEK;RSEEASEETDTPETVEAQSAK;TFAFTIEEVEELPPLQDALAALR;TIAFALPLVER;TSSLQMLLFTATLPK;VCASLPQPGNSK			-1	110260	7138.1	8175.2	8386.3	10589	6270.9	10309	6822.8	3878.7	3433.6	4535.3	9317.7	4613.1	9466.2	6764.3	10555	46437	48278	48668	58709	51478	56078	54919	45986	45834	51141	59593	54558	50850	47572	49751
KAF4639146.1	TGRH88_049170	KAF4639146.1	KAF4639146.1	KAF4639146.1 | transcript=TGRH88_049170_t1 | gene=TGRH88_049170 | organism=Toxoplasma_gondii_RH-88 | gene_product=rhoptry protein ROP1 | transcript_product=rhoptry protein ROP1 | location=CM023092:793899-795173(+) | protein_length=424 | sequence_SO=chromos	1	15	30	45.99	424	0	275.05	366800000	13	368	AADGASNVRERFVAAGGR;DAFGAGLTR;GGLNRIVGGVR;GRTNGEEGRPLLGEGR;GRTNGEEGRPLLGEGREQDDGSQ;LQVPGEHGPQGPPYDDQQLLLEPTEEQQEGPQEPLPPPPPPTR;LTSGASLGLR;LTSGASLGLRR;RHVSGVFR;RHVSGVFRR;RLTSGASLGLR;RLTSGASLGLRR;TNGEEGRPLLGEGR;TNGEEGRPLLGEGREQDDGSQ;VRDAFGAGLTR			-1	9381500	408040	668870	605710	918300	616660	845550	628640	653460	496160	420610	389560	658680	791270	465240	814740	2436700	2862100	3242500	4119300	4116300	3806800	3648500	3774900	4033100	3682000	4790900	4191500	3785500	3734900	3852000
KAF4639147.1	TGRH88_049180	KAF4639147.1	KAF4639147.1	KAF4639147.1 | transcript=TGRH88_049180_t1 | gene=TGRH88_049180 | organism=Toxoplasma_gondii_RH-88 | gene_product=unspecified product | transcript_product=unspecified product | location=CM023092:798971-806718(+) | protein_length=960 | sequence_SO=chromosom	1	27	42.5	106.57	960	0	323.31	35502000	51	506	AALAQALSTLFSQR;ASGLLWNQEADTAR;AVFCFVPPYPAAK;DLAEDVLGNQVLTNQIIGSTVLALK;EYLTPQAILTSVADYVANK;FHIVPDLR;GAQYSLENGSIVSTAER;HHSMTYLAEAGSCAAEFAR;IDGDALVTLR;IDSYGFEFR;IMQTVLAHLQK;INDAAGSIILQTMAALR;IPPDVEQILHLPPINMGVYR;IYHINQTAVFAAFSEVPLPSVPLSSFFR;KKEEEFALFLSTPR;LAHAGQESFLTTAAAIIK;SRVDVWVEGAGNVVQQMGQDASR;SSSVSIMDLSSWLTQENGFGK;SSSVSIMDLSSWLTQENGFGKK;SYVVLSVDQLLIQSQIVAFDR;TSIHLETSVAPPLYVGTHLVADIR;TSIHLETSVAP…			-1	492850	32174	49112	32449	30963	16815	34275	75110	32716	13760	23647	32364	16379	35620	31602	35861	227920	224650	232720	202750	221530	213250	211860	289580	206040	228230	290060	217400	205720	229460	194000
KAF4639150.1	TGRH88_049210	KAF4639150.1	KAF4639150.1	KAF4639150.1 | transcript=TGRH88_049210_t1 | gene=TGRH88_049210 | organism=Toxoplasma_gondii_RH-88 | gene_product=thioredoxin reductase | transcript_product=thioredoxin reductase | location=CM023092:821674-829196(-) | protein_length=662 | sequence_SO=chrom	1	21	44.1	70.694	662	0	323.31	220650000	27	689	ADTSNLNLQAAGVETTETGK;AGVTYINAYAK;CVGIHPTNAEAFMALTVTK;ELAITSDDIFSLK;ELGFDVTVAVR;ELVEEFDTVLYATGR;FEEQVDWGVCVEK;FVSPHELAYTFR;FVSPHELAYTFRGEDK;GKFEEQVDWGVCVEK;IQVTFQVGK;IVCDGDSHTSAPSVYAIGDAVENFPELTPVAIK;KADTSNLNLQAAGVETTETGK;KSPEDVDITPPCLAK;NIVVAVGGRPHIPEEVEGAK;QCAEQVGLCLEEAGVR;SLNFGYR;SPEDVDITPPCLAK;TLCVGASYISLECAGFLR;TVVFDFVQPSTQGSTWGLGGTCVNVGCVPK;VVGIHFVGPNAGELMQGFALAVR			-1	4657100	286310	324150	322770	383060	244820	357920	300960	257850	232420	351080	229970	237710	391470	323710	412930	846540	849300	861860	887670	875900	940080	957020	916380	930810	931180	763800	908960	963340	918730	955850
KAF4639151.1	TGRH88_049220	KAF4639151.1	KAF4639151.1	KAF4639151.1 | transcript=TGRH88_049220_t1 | gene=TGRH88_049220 | organism=Toxoplasma_gondii_RH-88 | gene_product=LSM domain-containing protein | transcript_product=LSM domain-containing protein | location=CM023092:832029-833547(-) | protein_length=131 | s	1	5	49.6	14.411	131	0	61.32	27621000	6	202	FIVFPDMLR;GVLENAEDNMNCLLQTVTVTHR;LLYEGLGHTVTVEIK;RALGLVGMR;VVSLEQVYIR			-1	2668700	189490	244450	183430	228400	154510	217830	159840	142770	111450	156950	130900	123980	222780	168900	233080	215080	240440	240090	242930	229010	250090	229400	211660	217370	228880	184530	224170	245840	224250	258090
KAF4639152.1	TGRH88_049230	KAF4639152.1	KAF4639152.1	KAF4639152.1 | transcript=TGRH88_049230_t1 | gene=TGRH88_049230 | organism=Toxoplasma_gondii_RH-88 | gene_product=putative succinate-Coenzyme A ligase, beta subunit | transcript_product=putative succinate-Coenzyme A ligase, beta subunit | location=CM023092	1	18	46.2	53.388	498	0	323.31	114560000	29	492	ANCVLVNIFGGIMR;ATISSVTAASATSSSLLPSLLCATHR;DCTQIEVNPLVETHDGR;DVLTDPAYSALQLLQEDDFDK;EAEQEAATFLSESPSGDGEPVDFVVK;EFAELLGFSGDR;EFAELLGFSGDRLEAACQCIR;EFHITTPK;ENGYQGGVQVCESPR;EVGFDKPVVLR;GAGGPILIGSAR;GGTSIEDIAHNYPESIHK;GLYELFR;LNFDDNAGFR;LREFAELLGFSGDRLEAACQCIR;MPIDINQGISEPR;RANCVLVNIFGGIMR;YVAILMDR			-1	2919200	181160	213160	195610	224430	186210	236160	190670	170340	150830	208490	163290	176710	234700	165130	222250	467040	462770	496980	550190	587360	557920	576050	568800	547400	624320	539200	616490	563440	517270	539730
KAF4639153.1	TGRH88_049240	KAF4639153.1	KAF4639153.1	KAF4639153.1 | transcript=TGRH88_049240_t1 | gene=TGRH88_049240 | organism=Toxoplasma_gondii_RH-88 | gene_product=unspecified product | transcript_product=unspecified product | location=CM023092:839945-840889(-) | protein_length=314 | sequence_SO=chromosom	1	14	63.7	34.429	314	0	90.401	22675000	16	274	AFVWGVAESTDAAQR;AQELVGAGVASGDILLR;DGLPLVATCLK;FITEQFYNFR;FITEQFYNFRK;GFLIFSGDVSDALLK;GLLTQALLFAPDASK;INMLGIGVHFFCQYVSSLNK;IQYVLNGYTALPVLEGYSR;LFHLDSTLLALSPNAPR;RGLLTQALLFAPDASK;RTEIPGGAPASGVVNGRPQNTLNDESSSDRR;SLIAMSLQTDDR;VLTSDDVASLDALVDK			-1	828530	44563	56587	37720	61827	55483	50264	39821	33412	59412	72251	107010	59136	63478	42864	44702	130880	128330	136530	147080	173620	152410	159830	183450	182420	184560	262640	188530	146680	167600	153410
KAF4639158.1	TGRH88_049290	KAF4639158.1	KAF4639158.1	KAF4639158.1 | transcript=TGRH88_049290_t1 | gene=TGRH88_049290 | organism=Toxoplasma_gondii_RH-88 | gene_product=RNA recognition motif-containing protein | transcript_product=RNA recognition motif-containing protein | location=CM023092:869923-873975(-) |	1	10	59.5	41.304	385	0	48.794	12839000	11	178	AEGALPTPQPAK;AIQGMQGFVYHDQPLR;ELFLQMQQQYMQMQASSNAAATTGAAPSAPGNLSQGQANLETMGVLK;GQAWIVFASVESATK;HAGMIEVRPVLWR;ILPAAGGPSFPPLMPPPAMGMLMPEMTIGPMGLPGMVR;LGGPFPPAAPVPPPAVDMNFPAMPNK;QIVAMSSFWR;VAFVEYDNEMLAANAMNALQGYNMNGSSIK;VLFLENLPEDATMEGLVSLFSK			-1	675160	46099	63033	47890	62351	34013	41790	43363	44006	21900	38625	30229	28916	58587	51178	63182	107070	114690	118720	122810	109000	105270	121270	132400	102380	107070	98066	103510	108440	113520	122220
KAF4639159.1	TGRH88_049300	KAF4639159.1	KAF4639159.1	KAF4639159.1 | transcript=TGRH88_049300_t1 | gene=TGRH88_049300 | organism=Toxoplasma_gondii_RH-88 | gene_product=ribosomal protein RPP2 | transcript_product=ribosomal protein RPP2 | location=CM023092:876758-877585(-) | protein_length=113 | sequence_SO=chr	1	8	82.3	11.768	113	0	323.31	408130000	5	478	EEEEEEDDMGFSLFD;KEEEEEEDDMGFSLFD;TLSSVGIDVEDDIMDAFFK;TPHELIAAGMEK;VPSGGVAAAAAPAAGAADAGAGAAAK;VPSGGVAAAAAPAAGAADAGAGAAAKK;YVAAYLMVVLSGTDAPTK;YVAAYLMVVLSGTDAPTKK			-1	69249000	5616100	6214400	5012500	5616100	3897600	5288700	4027100	3491300	2942800	3887000	3025900	3655500	5428000	5004400	6141800	3971800	3801000	3749900	3780600	3557500	3732700	3432400	3356500	3513300	3360500	2572300	3584800	3550800	3982600	3974200
KAF4639160.1	TGRH88_049310	KAF4639160.1	KAF4639160.1	KAF4639160.1 | transcript=TGRH88_049310_t1 | gene=TGRH88_049310 | organism=Toxoplasma_gondii_RH-88 | gene_product=ribosomal protein RPL11 | transcript_product=ribosomal protein RPL11 | location=CM023092:878221-879844(+) | protein_length=175 | sequence_SO=c	1	7	53.7	20.199	175	0	317.2	93268000	8	245	IACYVTVR;LTLNICVGESGDR;LTLNICVGESGDRLTR;NFSDSGNFGFGIQEHIDLGIK;VLEQLTGQRPQFSK;WFQQTYDGIVLNH;YDPSTGIYGMDFYVQLTRPGNR			-1	6772100	631070	672510	525010	390550	514290	514030	449650	335260	271050	386710	388170	275100	447430	492590	478660	715150	690940	633500	552360	637500	582240	577750	534400	658500	516850	572630	549480	587970	583320	566360
KAF4639163.1	TGRH88_049340	KAF4639163.1	KAF4639163.1	KAF4639163.1 | transcript=TGRH88_049340_t1 | gene=TGRH88_049340 | organism=Toxoplasma_gondii_RH-88 | gene_product=insulin-degrading enzyme | transcript_product=insulin-degrading enzyme | location=CM023092:888899-894490(-) | protein_length=456 | sequence_SO	1	4	12.1	52.03	456	0	9.1474	746970	19	29	ASNLWNYFAR;LQQPDAGQMSACQEELLSDR;SSGLFYPLVVFK;SSVAIDSFLQQHR			-1	39314	1578.6	5578.5	2340.3	4719.1	1908.7	5636.9	1133.9	3022.8	714.47	2093.2	1298.1		1500	1242.7	6546.9	14302	17545	19228	18626	19410	23592	19143	19897	15767	21065	23361		15998	18594	19084
KAF4639172.1	TGRH88_049440	KAF4639172.1	KAF4639172.1	KAF4639172.1 | transcript=TGRH88_049440_t1 | gene=TGRH88_049440 | organism=Toxoplasma_gondii_RH-88 | gene_product=melibiase subfamily protein | transcript_product=melibiase subfamily protein | location=CM023092:957045-963224(-) | protein_length=982 | seque	1	3	6.6	108.58	982	0	19.122	416960	43	18	NMTPQTLQILANPEVIAVNQDDLILEGLR;TQMSVWSIVAAPLILGNDVR;WSPAFEYAAAANPDHK			-1	8101.8				1243.2	516.71	1864.5							1769.6	1168.4	1539.4				14912	17992	17471							16289	17098	14483
KAF4639174.1	TGRH88_049460	KAF4639174.1	KAF4639174.1	KAF4639174.1 | transcript=TGRH88_049460_t1 | gene=TGRH88_049460 | organism=Toxoplasma_gondii_RH-88 | gene_product=NLE (NUC135) domain-containing protein | transcript_product=NLE (NUC135) domain-containing protein | location=CM023092:976220-982064(+) | prot	1	14	39.8	65.367	610	0	134.44	4263500	28	137	AADWISSLSFVPTENLLVEASYDGCCR;AFANEAESLFSCQEK;APTLPLLTMDVQGATK;CVLYSASLDNSISAWDTLVGGAPLVTWPVSR;DEVAGEHLLASVGQEGVVK;GVHTAPVSDVTFAPSHFR;HGEAFSTSLDATDR;LLEQQDDPDWPGHQPFDFLVDNK;LLTTAWLGPAK;LPDQPFVVPGSYR;QRDEVAGEHLLASVGQEGVVK;SAQLLLGSSSGALYFVTCVSSSSASDEK;SEVQIHLSTNLPDIFR;TSLEEYMHAR			-1	58531	4665.4	5966.7	1138.9	8351	2592.2	6340.6	2405.2	2695.2	1079.8	1298.6	1225.9	2784.3	7576.4	2398.8	8012.1	36090	39033	35324	36936	31596	42048	28402	21040	21620	31159	22612	29977	44633	28476	44695
KAF4639175.1	TGRH88_049470	KAF4639175.1	KAF4639175.1	KAF4639175.1 | transcript=TGRH88_049470_t1 | gene=TGRH88_049470 | organism=Toxoplasma_gondii_RH-88 | gene_product=unspecified product | transcript_product=unspecified product | location=CM023092:985190-989576(+) | protein_length=964 | sequence_SO=chromosom	1	5	13.1	105.45	964	0	57.853	2461600	36	56	AFLEQLVER;AVKPGAELPFFFDLWVPTTFHPSCPER;GAGPRPEGNFLVPLFPGGAAPLPEK;LAPGPYPASAGAPPAAFFPPVSPLLQPPHENRDEGR;SVDKPTGDDGYGGLLSFVQEFPEVFEIVR			-1	643.95	4742.7	6681	4723.2	5695.1	643.95	4534.9	4038.1	2983.8	1931.1	4120.9	1808.2		5886	5248.7	6519.2	47771	53260	40339	36682	36981	44459	42170	43963	33363	39933	30649		48664	44815	49911
KAF4639178.1	TGRH88_049500	KAF4639178.1	KAF4639178.1	KAF4639178.1 | transcript=TGRH88_049500_t1 | gene=TGRH88_049500 | organism=Toxoplasma_gondii_RH-88 | gene_product=putative membrane protein | transcript_product=putative membrane protein | location=CM023092:1045726-1054055(+) | protein_length=816 | sequenc	1	12	28.3	89.885	816	0	69.378	19799000	33	231	EPAGQYVCPLTLSGEASETER;ETLDDEVEMTTQDGASTNGR;FYFPFNLFGSDPSAALPAPTVTFK;GLAFEGEVAVR;LAYFTELGDVDDLENHHAR;LTPTSQQLPTPTR;QAQEQGDSDASSPPFSPR;QPVPDPFLLAPEK;RPISGDAVPLLSSSLGAEGGSTR;RPISGDAVPLLSSSLGAEGGSTREPTSPR;SPVAVELALLPYAYVR;TLFTSPSAAPFCCSARPAAGEGDSHPSFSIPTSFSPTNECPYPGALK			-1	474860	25363	40828	28413	43295	26003	41690	27949	26711	18281	25976	39606	23263	37471	26112	43899	121980	131510	125130	148600	132350	144280	118730	130270	113000	126450	155430	126710	142570	132130	140460
KAF4639179.1	TGRH88_049510	KAF4639179.1	KAF4639179.1	KAF4639179.1 | transcript=TGRH88_049510_t1 | gene=TGRH88_049510 | organism=Toxoplasma_gondii_RH-88 | gene_product=rhoptry neck protein RON1 | transcript_product=rhoptry neck protein RON1 | location=CM023092:1054770-1060025(+) | protein_length=1158 | sequen	1	22	28.9	127.48	1158	0	279.87	62987000	58	547	CIEIMDPQECVK;CRPGASFMGISR;DACVNQGYQSVSLTK;ELANAMLNPDKPFYALGDQVEVK;ELYTQQAEVFGVEQLK;ESGTPVIYDCHWLSEGPEVSGEVLSDGTQPGDNEEK;ETLGFVMDPLSGPLSSMDYESLSWIPSK;EVELEMQALAEQHNFMK;EYILALER;GTLSSQQQAFMK;HDFRLPWEK;IEELDKPIDIIDAIDK;IRETLGFVMDPLSGPLSSMDYESLSWIPSK;LFGHIQANVEAK;LLWGTIIAEK;LQELQISR;RHDEFLADAVIDK;RSGSDVLHCLK;SGSDVLHCLK;SPTPSPAPTPAVSTSTTPAK;TDGQGGNDQPSESESAGGAATHGESSTPEEGEGSEK;VITCHEEGVFDPQVACIAK			-1	628540	39675	45876	39289	60685	36272	49328	37184	38186	23462	41730	36119	31690	50820	44187	54038	195340	202220	204630	249640	243370	249810	241190	257550	224320	245570	262340	253200	243190	242630	245090
KAF4639181.1	TGRH88_049530	KAF4639181.1	KAF4639181.1	KAF4639181.1 | transcript=TGRH88_049530_t1 | gene=TGRH88_049530 | organism=Toxoplasma_gondii_RH-88 | gene_product=putative cyclase-associated protein | transcript_product=putative cyclase-associated protein | location=CM023092:1062698-1063845(-) | protein_	1	8	48.7	21.759	195	0	261.09	153860000	15	327	CSGVDLYVSK;GVGIQIESK;LCVNSLISGAEFVNCR;LCVNSLISGAEFVNCRK;SGEMNLNFPK;TDEEDGDWAEVPIPEQFHHNIK;TGAEQLELHGDTWR;VNSVIIDNCDNLR			-1	6679500	491660	422400	449830	333760	425430	589480	505470	406430	354390	484840	364440	389820	587860	452050	421610	805600	768970	842170	796720	808600	864350	914640	808460	871210	798200	730600	851550	860720	822970	869680
KAF4639182.1	TGRH88_049540	KAF4639182.1	KAF4639182.1	KAF4639182.1 | transcript=TGRH88_049540_t1 | gene=TGRH88_049540 | organism=Toxoplasma_gondii_RH-88 | gene_product=putative ubiquitin conjugating enzyme E2 | transcript_product=putative ubiquitin conjugating enzyme E2 | location=CM023092:1066479-1068897(-)	1	8	78.6	15.65	140	0	96.336	42783000	10	223	GQVAEGVSFGLEEADDISLTK;HYTLDLLLTALR;INMHSVDPNGVVLR;IYCVSINCGPSYPDEPPEVCFR;LLDELEK;RLPQPPEGDMY;SSFPLLR;WSGTIFGPPGTAFENR			-1	3608000	200930	290140	220160	302730	212990	258620	258370	181220	173010	247000	172890	210970	297730	255790	325480	323890	285760	310090	294120	314980	323840	377380	319050	377280	319950	282020	366230	318290	300380	326000
KAF4639183.1	TGRH88_049550	KAF4639183.1	KAF4639183.1	KAF4639183.1 | transcript=TGRH88_049550_t1 | gene=TGRH88_049550 | organism=Toxoplasma_gondii_RH-88 | gene_product=RNA recognition motif-containing protein | transcript_product=RNA recognition motif-containing protein | location=CM023092:1073670-1080955(-)	1	11	47.4	46.861	426	0	259.56	23680000	23	279	GFGFVTFADASSVTSCVGAEK;GFGFVTFQFPHSAQNCVGK;GHYPTLRPATR;GPVEAWEPGVDPR;GREDNGYDRPHAGLYGAPPEIDLYGAGPMR;HDVDGHVIEVK;HVIDGQEVDVR;IFVGNLNQQTTTETLSAYMK;MYHIPVAAPLGVYGTPAVPVPYSPAPYGAPAHPGAYPR;QFGAVEDVVVMVDK;VFVGGIPETLTEER			-1	835120	65213	64722	57827	58972	58910	64798	50749	39547	54578	50403	40796	44519	63956	53718	66410	136660	151550	138290	135100	148820	149650	153360	133540	164240	148580	122170	159060	150180	133860	141190
KAF4639185.1	TGRH88_049570	KAF4639185.1	KAF4639185.1	KAF4639185.1 | transcript=TGRH88_049570_t1 | gene=TGRH88_049570 | organism=Toxoplasma_gondii_RH-88 | gene_product=small nuclease | transcript_product=small nuclease | location=CM023092:1083802-1084905(+) | protein_length=367 | sequence_SO=chromosome | SO=p	1	6	24	41.375	367	0	224.54	17593000	16	231	ALEDIHESIDELLYYTR;IVGPNLIVHASDELLDGMDEWCK;LIAHLSYR;STLTLADAEEQILEFVQK;VAPLGGNSVHVDR;WKPELPLVK			-1	559950	35759	42684	34926	40194	28850	38288	42355	37117	24933	40037	33900	35126	43048	36570	46167	107770	96628	103040	103980	101830	100030	124450	114950	125630	137510	111330	138900	119630	107830	114590
KAF4639186.1	TGRH88_049580	KAF4639186.1	KAF4639186.1	KAF4639186.1 | transcript=TGRH88_049580_t1 | gene=TGRH88_049580 | organism=Toxoplasma_gondii_RH-88 | gene_product=putative methyltransferase | transcript_product=putative methyltransferase | location=CM023092:1085899-1089222(-) | protein_length=224 | seque	1	13	75.4	25.335	224	0	97.081	44893000	14	456	AASEAAQAPAQVSSDAAK;DNVHYVYICK;DVEPFDWFQR;EEMTFLHMNALDMK;EEYGWSVTMK;GTMDCVLCGDNSFDNVQK;ILAPGGVYIVVSYGQPNFR;ILVLGCGTSR;IVNVDYSNVCISHMQR;QLDDGDFDLVFDK;RDVEPFDWFQR;VSEEMYADGYRK;YAGLKPILLEAGLQASSR			-1	2687600	166470	236600	217660	217510	155240	208370	140120	127100	97507	153340	123750	139240	256240	216290	232180	258450	258560	256330	251510	242300	262960	244480	238230	221300	238320	178820	229210	267270	260770	255720
KAF4639187.1	TGRH88_049590	KAF4639187.1	KAF4639187.1	KAF4639187.1 | transcript=TGRH88_049590_t1 | gene=TGRH88_049590 | organism=Toxoplasma_gondii_RH-88 | gene_product=AMP-binding enzyme domain-containing protein | transcript_product=AMP-binding enzyme domain-containing protein | location=CM023092:1093634-109	1	31	62.2	87.847	789	0	298.31	76170000	45	683	AAELTDEQFAELLR;AFVAAAGRPEPELPAR;AGDGSLDNAGGPSAVMEMK;AILLEAGVSTLVTDVEQLK;AMTDDAFVFDEQEEGR;AMTDDAFVFDEQEEGRDQGEEAIWR;DVQVFDFQDILEK;EFFYWTFDEADEK;EGVVSVETFADETR;FANVGILLHSR;FARPSCLIMVPR;GAPPLQAFWYDK;GLVVVNLAEETAR;GSFLTSFDLEASDCSAQNAFPEGACPPISGWWHSAYGVFR;IFTIVYTSGTTGNPK;LAQGEYLQTEK;LAVDANLLGFEK;LEAYLATSFLQGWGMTETSGAGCWQAR;LLGSGLTELLR;LRSWEEYDAER;LYDELSHSV;MERPQGELLVR;NVHLTTDVWTPDNGMLTPTFK;QQSMASANSSM…			-1	1257300	77755	91405	71794	103590	82293	96670	78313	69044	62612	74974	78368	70218	98124	101740	100370	194510	185440	195190	226640	219290	223090	220260	186090	204020	204780	228390	211590	221810	226170	231430
KAF4639189.1	TGRH88_049610	KAF4639189.1	KAF4639189.1	KAF4639189.1 | transcript=TGRH88_049610_t1 | gene=TGRH88_049610 | organism=Toxoplasma_gondii_RH-88 | gene_product=unspecified product | transcript_product=unspecified product | location=CM023092:1108154-1115714(-) | protein_length=816 | sequence_SO=chromos	1	3	6.1	92.461	816	0	14.22	839330	42	35	NFSPLEFANFVAYYHK;SCVLNYLIPWAR;SLPDHFPVLLASLPFDSANVDK			-1	4479.3	407.05	995.66	830.07	1127.6	631.81	2430.6	595.02	466.45	529.49	675.45	434.64	472.78	1744.8		1118.9	21991	20098	21051	22803	19662	20306	18125	15677	20929	19923	14009	15331	19592		20616
KAF4639190.1	TGRH88_049620	KAF4639190.1	KAF4639190.1	KAF4639190.1 | transcript=TGRH88_049620_t1 | gene=TGRH88_049620 | organism=Toxoplasma_gondii_RH-88 | gene_product=Spc97 / Spc98 family protein | transcript_product=Spc97 / Spc98 family protein | location=CM023092:1118186-1130399(-) | protein_length=1427 |	1	2	2.6	155.78	1427	0	9.2314	226900	76	14	GSGAGAALSEICPALLHALR;TLFSSLEAAATDSDEAR			-1	531.83	139.27	426.59	531.83	458.17		407.66	149.95						338.85	153.14	380.09	6950.7	9557.5		10440		10416	8680.9						7910.8	7692.5	8160.3
KAF4639192.1	TGRH88_049640	KAF4639192.1	KAF4639192.1	KAF4639192.1 | transcript=TGRH88_049640_t1 | gene=TGRH88_049640 | organism=Toxoplasma_gondii_RH-88 | gene_product=AMP-binding enzyme domain-containing protein | transcript_product=AMP-binding enzyme domain-containing protein | location=CM023092:1141438-114	1	35	56.9	95.963	866	0	252.27	45514000	51	587	AAQPSLVLMVPK;AERPQGELLVR;ALGSGLADLMR;DFAALGVELLSFDEVIDIGR;DFAALGVELLSFDEVIDIGRK;EADLLGFEK;ELTAESLVFDDGVGGSGK;ESAAQSDETLFK;EVLADFDQLAR;EWLFTDLAVSAYPPLTSVTLHYTFPAEHVK;FANVGILLQSR;FLLPWLR;GDDAYDSVGGPTACMEVK;GDNIFAGYFR;GSQPSFLYDAVLGGSR;KPWLLTGDVVEIQPNGSMNIIDR;LAQGEYLQTEK;LEGIYGASAFVDNIFVHGYDSQSYPVAVVVPNR;LETFPDEERNDGK;LLAELKPSLGELK;LSCIVTDVDK;NVFLTADVWTPENGMLTPTFK;QFVADVNSAVALR;RLLVGFAVSR;RLLVGFAVSRK…			-1	696190	43901	53350	45486	48127	38411	47014	38426	36387	42056	33799	62053	42819	53506	53842	57007	108690	111130	109040	118390	123500	114370	114680	122110	118980	106820	172820	120640	110170	119630	114660
KAF4639197.1	TGRH88_049690	KAF4639197.1	KAF4639197.1	KAF4639197.1 | transcript=TGRH88_049690_t1 | gene=TGRH88_049690 | organism=Toxoplasma_gondii_RH-88 | gene_product=unspecified product | transcript_product=unspecified product | location=CM023092:1170551-1173493(+) | protein_length=83 | sequence_SO=chromoso	1	2	28.9	9.4907	83	0	9.4352	1343900	4	21	ELNGLFTEMK;TLAGTSDLLYPSNR			-1	335970	6976.7	13814	9585.8	8181.1		17971	18707		5866.5	16362	8490.1		111330	6849.6	111840	31749	29501	42403	31452		40436	49777		39623	42050	46761		38654	31365	40303
KAF4639198.1	TGRH88_049700	KAF4639198.1	KAF4639198.1	KAF4639198.1 | transcript=TGRH88_049700_t1 | gene=TGRH88_049700 | organism=Toxoplasma_gondii_RH-88 | gene_product=PIK3R4 kinase-related protein (incomplete catalytic triad) | transcript_product=PIK3R4 kinase-related protein (incomplete catalytic triad) | l	1	3	2	317.1	3028	0.009825	0.80195	83777	134	4	HASSTVSASALPVASPYHLDSPSPPASER;LAFFPFLSGQLGSLR;LLLPASLSFPSFFSLASR			-1	292.27	43.692	104.53		144.05	332.93												8210.6		10940
KAF4639200.1	TGRH88_049720	KAF4639200.1	KAF4639200.1	KAF4639200.1 | transcript=TGRH88_049720_t1 | gene=TGRH88_049720 | organism=Toxoplasma_gondii_RH-88 | gene_product=unspecified product | transcript_product=unspecified product | location=CM023092:1203790-1206156(-) | protein_length=788 | sequence_SO=chromos	1	3	6.9	83.713	788	0	7.8632	120880	20	11	AAFNLALVLVSPLAGAVAER;GGPQAPDLAAHGR;SAHGLLSAYQGDAGTGVYWTR			-1	763.37		579.72	763.37			438.55	329.78			528.88	504.83		546.1	631.53	1245.5		6656				5659.7	5061			7859.5			6635.9	8348.2	7396.9
KAF4639207.1	TGRH88_049790	KAF4639207.1	KAF4639207.1	KAF4639207.1 | transcript=TGRH88_049790_t1 | gene=TGRH88_049790 | organism=Toxoplasma_gondii_RH-88 | gene_product=unspecified product | transcript_product=unspecified product | location=CM023092:1250631-1259200(+) | protein_length=1357 | sequence_SO=chromo	1	3	6	146.14	1357	0	5.6621	97071	52	4	AVTPLVHHSVVGNGPSPAFEESEGR;HLQAGEAGETDEGNVEHGR;RLPQACSLAWAVLCPFPNASNSAFPAPVSGSSAAASR			-1	377.43							1489.3				110.52	88.125	178.78													4666.6	3921.9
KAF4639210.1	TGRH88_049820	KAF4639210.1	KAF4639210.1	KAF4639210.1 | transcript=TGRH88_049820_t1 | gene=TGRH88_049820 | organism=Toxoplasma_gondii_RH-88 | gene_product=regulator of chromosome condensation (RCC1) repeat-containing protein | transcript_product=regulator of chromosome condensation (RCC1) repeat-	1	9	22.8	80.373	759	0	54.361	4692400	39	101	ALPGGASSDIATPTEITWFADQAAAR;LLQSASSASSPSSPSSSSSSSSGTER;LSPPLPRYLASEDGLPNFAIK;QCAVTAVAAGDDFSLLLFQDAHQPFADELLK;QISFGPDFGVAVNEK;SASAVTSPSSFLVSSSR;TIAVDSEETPELPSSSEK;VVDAQCSAAELFLLSSDGR;YLASEDGLPNFAIK			-1	118880	4604.9	5642.7	5106.2	7396.7	7514.6	7821.8	5260.7	2349.8	3228.2	5357.4	4931.3	4214	24637	12513	18300	51687	63711	57757	78318	76790	74298	68599	78585	50389	85877	58514	66911	76186	65770	77453
KAF4639211.1	TGRH88_049830	KAF4639211.1	KAF4639211.1	KAF4639211.1 | transcript=TGRH88_049830_t1 | gene=TGRH88_049830 | organism=Toxoplasma_gondii_RH-88 | gene_product=unspecified product | transcript_product=unspecified product | location=CM023092:1289548-1299683(+) | protein_length=930 | sequence_SO=chromos	1	8	14.8	100.78	930	0	48.806	2234000	38	132	DAAVSSLVSVAAMCASNSQR;DNPDVDSSLLGSLFGTQGR;GELLPETLNLLAAELLGR;KVGDFPLLPLSLLLSR;NLPPGFNVFGLVQSSPSSSDALLASGER;TAVLSSASESSAPLAIHK;VDDYRPSLDFVLLLSDALR;VGDFPLLPLSLLLSR			-1	44692	5220.3	4062.3	2304.9	3863.2	3936.1	3248.5	2986.4	836.1	975.84	3860.6	1941.7	1207.7	3861.7	2366.2	4021	22306	23132	19120	23211	22955	22679	20282	18039	17297	18903	21599	17290	23425	18045	20592
KAF4639212.1	TGRH88_049840	KAF4639212.1	KAF4639212.1	KAF4639212.1 | transcript=TGRH88_049840_t1 | gene=TGRH88_049840 | organism=Toxoplasma_gondii_RH-88 | gene_product=WD domain, G-beta repeat-containing protein | transcript_product=WD domain, G-beta repeat-containing protein | location=CM023092:1301681-13038	1	10	34.4	75.239	733	0	114.44	5604900	30	150	AAWQGQLAQGCLLTAGLDGDLLVWNIAQR;ALSAFLHPAFEPLAK;APAPVTLSVFVAGAPLTACAFGAEGK;GPTADVTALAFHPR;IYSIPSSSPSSSSSPPSSSSSSASSASASASASSSFASSSSALEASMLHHLK;LCLHPGGLPIVAAGTTNGNVLLVDLR;LQAVCEGAEDAIVSGSVSPLR;SLSGGASASPALLAPVAVLDEGK;TCIVGAADGSVNVFEAK;WVIETPEGEFLDLPSASASSPFLLDEAAR			-1	149680	9857.2	15984	10101	13574	9152.1	17033	8610	5011.4	5233.1	7676.3	3931.5	5491.9	14325	9923.3	13778	59818	61829	54401	58209	55138	67056	55477	42662	50028	51540	28210	52675	66343	54658	61539
KAF4639213.1	TGRH88_049850	KAF4639213.1	KAF4639213.1	KAF4639213.1 | transcript=TGRH88_049850_t1 | gene=TGRH88_049850 | organism=Toxoplasma_gondii_RH-88 | gene_product=calreticulin family protein | transcript_product=calreticulin family protein | location=CM023092:1305208-1310835(+) | protein_length=578 | seq	1	14	41.2	64.101	578	0	151.19	12493000	25	253	AAASGIPNPAYFK;AATAGGQSTQARPAADLEPQR;EFNHLTDYLVMFGPDICGDSNVVHFILK;EHFVFQYELLQTRPLTCGGGYLK;ERGEEDDVIQDDQVEER;ERGEEDDVIQDDQVEEREEDLLLMQK;GEEDDVIQDDQVEEREEDLLLMQK;HLDAVHLVWR;LEFVEPGNIDGILFQDTFQDNPLEK;LIPSPLSNLLTLWIKPDDTFEILIDGSVVR;LLDFPEEQSLK;NINAVAMELWTVEGGTAFDNLIFANSIDAAR;TLLVGHEAEADSRDEAETK;TLLVGHEAEADSRDEAETKK			-1	93423	7492.6	3018.4	7179.9	11108	9636.7	3921.6	2653.2	7581.8	1837.1	6014.1	3829.6	3207.4	10068	6574.1	9300.7	87274	95184	100360	135120	110060	100160	73402	119370	82118	102660	154090	104920	97797	112310	105280
KAF4639214.1	TGRH88_049860	KAF4639214.1	KAF4639214.1	KAF4639214.1 | transcript=TGRH88_049860_t1 | gene=TGRH88_049860 | organism=Toxoplasma_gondii_RH-88 | gene_product=unspecified product | transcript_product=unspecified product | location=CM023092:1312909-1316426(-) | protein_length=645 | sequence_SO=chromos	1	2	7	72.009	645	0.00343	1.3952	24956	21	2	EAEEEDVEVAFEIEEPSADLLVPLPK;SGLPADFFDASFGDTPEEK			-1	1188.4			904.33										284.07
KAF4639217.1	TGRH88_049890	KAF4639217.1	KAF4639217.1	KAF4639217.1 | transcript=TGRH88_049890_t1 | gene=TGRH88_049890 | organism=Toxoplasma_gondii_RH-88 | gene_product=unspecified product | transcript_product=unspecified product | location=CM023092:1340665-1342626(+) | protein_length=224 | sequence_SO=chromos	1	2	20.1	24.539	224	0	93.877	14328000	12	85	ATHALQPTGTGSVAFTRPGQGSNAQFQTSLADK;GLLGVGFLRPTK			-1	207630	12857	19512	12334	18269	10718	19502	12009	11973	7917.3	12139	14051	9061.2	18644	12068	16580	178360	229750	180970	243710	179020	207130	157740	220570	157090	183550	217800	168880	216570	203960	203970
KAF4639218.1	TGRH88_049900	KAF4639218.1	KAF4639218.1	KAF4639218.1 | transcript=TGRH88_049900_t1 | gene=TGRH88_049900 | organism=Toxoplasma_gondii_RH-88 | gene_product=unspecified product | transcript_product=unspecified product | location=CM023092:1347658-1352989(+) | protein_length=595 | sequence_SO=chromos	1	7	22.5	63.695	595	0	51.649	5102000	9	119	IGPGFIGTVFSLYQLLALQPQEEP;LFLSFFSLPDPQTFSPLLR;LTSAAVMVAFTCLPFSFSSLPSLGELFSDPLK;RLFLSFFSLPDPQTFSPLLR;SLPVGDPSLYAVTCTER;TAAFWTPLFGMGGR;TLVSSVSSLFFVDLGPLDSGAVSPAGK			-1	495250	38257	43779	32938	32843	30752	38839	18139	22963	14443	40899	35074	23963	35891	46841	39631	52898	50933	45312	61834	51575	52788	32265	55252	30005	51618	47986	41019	44718	58108	54952
KAF4639219.1	TGRH88_049910	KAF4639219.1	KAF4639219.1	KAF4639219.1 | transcript=TGRH88_049910_t1 | gene=TGRH88_049910 | organism=Toxoplasma_gondii_RH-88 | gene_product=brix domain containing protein | transcript_product=brix domain containing protein | location=CM023092:1356501-1359541(+) | protein_length=314	1	3	19.1	35.471	314	0	8.6535	865200	16	35	LLPTLDLEDVNTAQTTTHIDDEYAYAGVEDPK;SNNVTDLIIIHEHR;VQAFVNVGDEIHFR			-1	7826.2	2936	7231.6	6571.1	1643.8		1216.9	1935.1	4965.5	884.14	1188.9	1985.7	2206.4	3055.7	2621.6	8596.9	22649	19654	21412	18284		18079	17193	18574	19995	19979	19485	21713	21220	19055	20824
KAF4639224.1	TGRH88_049960	KAF4639224.1	KAF4639224.1	KAF4639224.1 | transcript=TGRH88_049960_t1 | gene=TGRH88_049960 | organism=Toxoplasma_gondii_RH-88 | gene_product=Hsp90 domain-containing protein | transcript_product=Hsp90 domain-containing protein | location=CM023092:1380730-1388870(+) | protein_length=1	1	18	30.5	120.78	1100	0	113.81	13113000	53	302	AAEESPALELPR;AYDDPLGFVHMK;DNQEDLASLVQFYSTASPK;DVALQLFDVAALQGGYNIENPGYFAK;GAAPAPEIFPFQAEVK;GVNSENVLPSTSSSTLAAGVQAGEK;GVVDSDELPLNVGR;IDRGEDPLPTNSSGR;IEYERVPEGSEQAAAPPASSASADGQMPGLTR;NTLTIEDDGIGMSK;QNAIYYLAAENRK;QQAAAQGVSEQELYGASLNQPILELNPYHPIIQR;READAALSEQEEQTPVPASVPAQAQQSGSQS;RVQMGSLCEWLQQILGSR;TELINNLGTIAQSGTYR;VEGQVDFNALLFIPGALPWELAR;VQMGSLCEWLQQILGSR;YSEFIQLPIHIWSER			-1	125950	8908.8	9434.4	9508.3	7737.6	7339.1	6311.3	6607.5	6026.9	5409.5	7386.8	7022.9	4241.3	20147	6189.7	13679	67132	63772	66746	64879	76736	63790	64651	66890	67908	73005	64683	74035	64542	62688	63849
KAF4639225.1	TGRH88_049970	KAF4639225.1	KAF4639225.1	KAF4639225.1 | transcript=TGRH88_049970_t1 | gene=TGRH88_049970 | organism=Toxoplasma_gondii_RH-88 | gene_product=membrane occupation and recognition nexus protein MORN1 | transcript_product=membrane occupation and recognition nexus protein MORN1 | locatio	1	15	58.1	40.889	363	0	149.1	23146000	24	312	ANGFGVFTYANGNRYEGEWTDDK;DGEGELIYANGDR;DGEGELIYANGDRFK;DGYGVLTYQNGEK;FLYADGATYEGK;GTYVFPNGNVYEGEWAHDMK;GVFYCAEDGSAYEGEFVGGR;GVFYCAEDGSAYEGEFVGGRK;IHGQGVAHFASGNR;LATGHQLEGTWSGGQLVR;LSYSNGDEYEGEWVDGK;VTSFVFAQDSPWLNVDL;YAEGDVYTGEWRDDK;YEGEFVFGK;YIYSDGGVYEGDWIDGK			-1	774320	62469	72382	68860	71861	32301	60525	44975	19550	32709	51506	40269	41387	72984	34349	68193	145690	149630	138840	131910	134650	128300	130190	138240	118240	132150	118950	134530	131060	125110	131610
KAF4639228.1	TGRH88_050000	KAF4639228.1	KAF4639228.1	KAF4639228.1 | transcript=TGRH88_050000_t1 | gene=TGRH88_050000 | organism=Toxoplasma_gondii_RH-88 | gene_product=Rab6 | transcript_product=Rab6 | location=CM023092:1417318-1422282(+) | protein_length=209 | sequence_SO=chromosome | SO=protein_coding_gene |	1	7	56.9	23.471	209	0	78.985	18321000	11	168	AQEHDIMFVETSAK;DSSAAVVVYDITNR;FMYDTFDNNYQATIGIDFLSK;GNDVIISLVGNK;LASALPGLETQQTASDAQMVDVQLNATPQQQDLTSK;LQLWDTAGQER;LVFLGEQAVGK			-1	1450400	102660	78177	107820	83477	116830	76042	91451	86323	93951	86261	112810	86582	108890	115740	103410	242040	227940	271430	202220	336850	241590	338340	222790	371180	257130	407690	329780	243040	241100	270650
KAF4639229.1	TGRH88_050010	KAF4639229.1	KAF4639229.1	KAF4639229.1 | transcript=TGRH88_050010_t1 | gene=TGRH88_050010 | organism=Toxoplasma_gondii_RH-88 | gene_product=putative cytochrome C oxidase subunit IIb | transcript_product=putative cytochrome C oxidase subunit IIb | location=CM023092:1424427-1425002(+	1	6	52.4	21.228	191	0	146.29	26822000	8	238	EGVFYGQCSELCGALHGFMPIVIEAVSPETYAAHAK;FLITATDVIHSWAVPALGIK;INTFIQR;IPTYYVFQSNMVTDEDLLPGMLR;RLTLPTR;YLDDPDKIPTYYVFQSNMVTDEDLLPGMLR			-1	1323900	91469	100660	105120	93164	104850	80362	83844	95255	80814	87950	82633	87093	88622	61400	80614	206220	193520	215330	221130	192200	152360	150740	225130	187640	245380	201640	219870	200310	203670	182540
KAF4639231.1	TGRH88_050030	KAF4639231.1	KAF4639231.1	KAF4639231.1 | transcript=TGRH88_050030_t1 | gene=TGRH88_050030 | organism=Toxoplasma_gondii_RH-88 | gene_product=ribosomal protein RPL27A | transcript_product=ribosomal protein RPL27A | location=CM023092:1431368-1433544(-) | protein_length=191 | sequence_	1	2	12.6	21.117	191	0	68.241	41264000	10	47	LWSLVSPATLEK;NQYTCPTVNVDK			-1	4126400	231150	300920	332010	325550	193510	243960	192010	195410	263090	278710	154150	304680	390420	305180	415650	770450	884040	894490	683650	766610	793600	740970	524670	822280	681400	644910	820270	769020	669490	790840
KAF4639238.1	TGRH88_050100	KAF4639238.1	KAF4639238.1	KAF4639238.1 | transcript=TGRH88_050100_t1 | gene=TGRH88_050100 | organism=Toxoplasma_gondii_RH-88 | gene_product=unspecified product | transcript_product=unspecified product | location=CM023092:1504877-1506142(-) | protein_length=421 | sequence_SO=chromos	1	6	26.1	44.836	421	0	27.602	2164000	16	65	EEDTLVPALTEEELR;EGEQTDADVVPASVFAADLAALGLR;FLGAEHEELCER;LELTEASSPPDASHASNSGGDLPVSGAPPER;LFAAPSNDPAFAR;LLQTDEEVEGEADK			-1	113440	11378	11327	10221	8649.1	4366.1	14637	3426.5	4051.7		9035.3	6173.5	4006.7	12886	1985.7	11294	34213	33700	32791	32924	28985	37706	29969	29511		37913	32087	31443	34596	31538	35658
KAF4639243.1	TGRH88_050150	KAF4639243.1	KAF4639243.1	KAF4639243.1 | transcript=TGRH88_050150_t1 | gene=TGRH88_050150 | organism=Toxoplasma_gondii_RH-88 | gene_product=unspecified product | transcript_product=unspecified product | location=CM023092:1539048-1543932(+) | protein_length=515 | sequence_SO=chromos	1	14	42.5	57.002	515	0	176.96	5363800	29	146	AAHAHVAEAVTQGVGDEQVAQEFLQK;AAQEAECAYTALCDK;ACQMVEELLGGR;AGHTAGVAQLTSLPEELVVPAGQLGTWLK;ALLDDVHELHAFLYQR;ELVSILSQSSQASASLLSLSFGCSPFR;ELVSILSQSSQASASLLSLSFGCSPFRR;ETLDLLQLR;FVAAHGNAPATVALK;GEASEAASESPEDFLPMLR;GNLHILDMSR;LLVAEGPAIIEMYR;LVSLFSLTR;SFGGGGVQAQLDVPYQK			-1	113790	4811.7	10624	7684.7	7799.4	8967.2	16798	10008	2496.5	5263.8	5851.1	2226.7	3954.9	14184	7005.5	11374	47859	61290	48372	49447	60728	69289	69328	31511	27794	41753	39081	57399	72564	52667	63537
KAF4639244.1	TGRH88_050160	KAF4639244.1	KAF4639244.1	KAF4639244.1 | transcript=TGRH88_050160_t1 | gene=TGRH88_050160 | organism=Toxoplasma_gondii_RH-88 | gene_product=phosphorylase family protein | transcript_product=phosphorylase family protein | location=CM023092:1546465-1549567(-) | protein_length=303 | s	1	23	86.8	33.043	303	0	323.31	239340000	18	887	ATLAAGEAAFDALVTLVSEGIIKPAA;DMTDLGVVSLEMETHQIFHLMHQR;DPRPYLLTAPVK;EASFVLEGEPLAVVR;ECGRDPRPYLLTAPVK;ELPLWNDNNANLLK;FLTDVTEVSSSR;GDLASLIVTVGCEQR;GLNCSAETFFACQGR;IGSCGIVDYATRPGTLMLSDESMYCYR;KGDLASLIVTVGCEQR;LTDLIEANLNAQGAAVK;LTDLIEANLNAQGAAVKR;MSIVCIGMGAPMADFFIR;NIFLTPDGR;NYCHFDGEAALGNK;NYCHFDGEAALGNKR;QFYTFTGK;RECGRDPRPYLLTAPVK;RGLNCSAETFFACQGR;RLTDLIEANLNAQGAAVK;SNPNLTAHVTAEDQDK;SYAASLMIGLVNR			-1	7929900	470430	603160	607550	607080	439090	587930	581300	373890	428960	529150	367010	446820	605080	577380	705040	500670	509200	526620	535220	488300	547970	558970	546490	525600	539380	432690	515910	550320	521890	542260
KAF4639246.1	TGRH88_050180	KAF4639246.1	KAF4639246.1	KAF4639246.1 | transcript=TGRH88_050180_t1 | gene=TGRH88_050180 | organism=Toxoplasma_gondii_RH-88 | gene_product=putative glycogen phosphorylase 1 | transcript_product=putative glycogen phosphorylase 1 | location=CM023092:1560334-1565452(+) | protein_leng	1	47	71.4	103.38	894	0	323.31	188770000	47	1389	AESISAVLYPNDNTLEGK;AFQNALVNLDIENNYK;AFQNALVNLDIENNYKK;AIPGMYNEEDPHADEK;AIPGMYNEEDPHADEKK;ALAELGFNLEQLYEFEHDPALGNGGLGR;DLFPEFVEFYSR;DRLIETLNDTNAYFHEK;DVEQWTTLSIK;EECGDDTMFIFGAR;EFDFHLFNVGR;ELDMVAGLQNHIDDPQLR;ELDMVAGLQNHIDDPQLRK;EYATEVWDIEPCERPPPDEFQR;FLNVTNGVTPR;FNCDPESCYR;FVMNGGLILGTLDGANIEIR;FVMNGGLILGTLDGANIEIREECGDDTMFIFGAR;GLADLFSNWLGSDSWLK;HLLIINEINFR;HVNGVAAIHSELVK;ILLDVEGLEWEQAWDLTK;LAACFL…			-1	1978200	140130	156350	138780	166100	95433	146340	118950	102280	90022	118790	153710	100440	159440	129810	161570	444290	472480	450350	459300	426980	457610	461270	440180	457280	450530	586170	463000	455240	444490	447220
KAF4639249.1	TGRH88_050210	KAF4639249.1	KAF4639249.1	KAF4639249.1 | transcript=TGRH88_050210_t1 | gene=TGRH88_050210 | organism=Toxoplasma_gondii_RH-88 | gene_product=serine/threonine phosophatase PP1 | transcript_product=serine/threonine phosophatase PP1 | location=CM023092:1573195-1574670(-) | protein_leng	1	19	84.3	34.991	306	0	201.26	89528000	16	556	AHQVVEDGYEFFAK;EIFISQPILVELEAPIK;GSRPGKPVQLTEAEIR;GVSFTFGQDVVHNFLR;GVSFTFGQDVVHNFLRK;HDLDLICR;ICGDIHGQYYDLLR;IFCMHGGLSPELNSMDQIR;IFCMHGGLSPELNSMDQIRR;IKYPENFFLLR;IVRPTDVPDTGLLCDLLWSDPEK;IYGFYDECK;LFEYGGFPPEANYLFLGDYVDR;QSLETICLLLAYK;RQLVTLFSAPNYCGEFDNAGAMMSVDETLMCSFQILKPVEK;SREIFISQPILVELEAPIK;TFTDCFNCLPVAAIIDEK;VSLDVDVDAVISK;YPENFFLLR			-1	3511500	242600	276210	258280	250160	238460	254640	210460	281180	171230	244160	143470	165570	250060	263410	261640	335340	334270	331360	323530	345290	350570	324370	371510	329270	341050	266630	315030	344930	350400	347350
KAF4639254.1	TGRH88_050260	KAF4639254.1	KAF4639254.1	KAF4639254.1 | transcript=TGRH88_050260_t1 | gene=TGRH88_050260 | organism=Toxoplasma_gondii_RH-88 | gene_product=emp24/gp25L/p24 family protein | transcript_product=emp24/gp25L/p24 family protein | location=CM023092:1617175-1622735(+) | protein_length=689	1	19	48.5	74.76	689	0	323.31	111690000	30	632	AEMKPAAPDEDSEEEEGDLEER;AGVQTPQAGVGAGVQTPQAQGGATQQR;APPPQGTPQQGYPQGGAR;DIQAETTYLWIR;EDEGQLFDDDDDSASSLMEEWEK;GGFFVGGDEGSASVDFSITDPDGDIIYK;GGFFVGGDEGSASVDFSITDPDGDIIYKK;GTYSFIVSNHQWLESR;HMQNFIPDMLVTFPLAPR;HPGYAQQYAGGVPPQQAQGGYQQNRPVPGPQGGSGYGAPAPVGQQAPPPPQYK;HVQTAGEMADTLQNQLR;IRREDEGQLFDDDDDSASSLMEEWEK;KGTYSFIVSNHQWLESR;QAPAASQQQRPVQTGGANQGAGTPR;QGQQPQRPAPAGQVPQAGQPAPAR;REDEGQLFDDDDDSASSLMEEWEK;SDEY…			-1	1559100	89170	130290	111990	130220	82977	132750	106030	84423	63144	102490	86539	82679	126450	96651	133300	474470	503430	477900	559080	548310	564570	509500	559330	527080	547920	535250	519420	516740	501500	505780
KAF4639255.1	TGRH88_050270	KAF4639255.1	KAF4639255.1	KAF4639255.1 | transcript=TGRH88_050270_t1 | gene=TGRH88_050270 | organism=Toxoplasma_gondii_RH-88 | gene_product=protein phosphatase 2C domain-containing protein | transcript_product=protein phosphatase 2C domain-containing protein | location=CM023092:162	1	11	51.2	37.618	344	0	111.23	8867500	19	147	ADATASAASAGGLTDR;DGCTAVVALFHGQQVYVACLGDSAAYLAR;DRTLHCIPLTEVHR;EAFPSELAAQLLLLQQEK;GADATASLGVGEPQLKR;HWVIEENER;QLVEHVLIDK;QMEDEHVIVPSLLPFQPALSPAYDFALFAVFDGHGGR;QVETGNCVVDCGAYR;RYGVSCVPTVK;TLHCIPLTEVHR			-1	291900	18800	28666	22853	22314	5321.8	10826	48977	9248.5	22938	13610	12667	5102.6	21858	21984	26731	120350	130100	120430	121630	113680	116150	126320	110880	101530	120490	92141	74878	136190	127350	136510
KAF4639257.1	TGRH88_050290	KAF4639257.1	KAF4639257.1	KAF4639257.1 | transcript=TGRH88_050290_t1 | gene=TGRH88_050290 | organism=Toxoplasma_gondii_RH-88 | gene_product=dense granule protein GRA4 | transcript_product=dense granule protein GRA4 | location=CM023092:1638396-1639433(-) | protein_length=345 | seque	1	8	51.6	36.283	345	0	323.31	228720000	5	327	DSSSSESTVTPADEAASESEEGDK;GILTGLGVAATLAAAAAAAK;KGILTGLGVAATLAAAAAAAK;LPAFSDSVSVSTEDSGLTGVK;QQSQYGYSYPGTTSTPTPPPPASYGYPVFPAFPR;TELDDGYRPPPFNPRPSPYAELLK;TQATATYYHPAAVPPPGPSVFVFTPSSVQPGAEVTPGYSGLQLR;TSTAPAEAGKTELDDGYRPPPFNPRPSPYAELLK			-1	16635000	1415500	853160	1015400	1684400	1243200	862960	801430	1225800	817920	1288300	818410	994830	990860	1683000	940000	1080600	912510	1005900	992800	1118300	878900	938520	1352300	1073000	1101000	900020	1069700	906700	1202500	904370
KAF4639258.1	TGRH88_050300	KAF4639258.1	KAF4639258.1	KAF4639258.1 | transcript=TGRH88_050300_t1 | gene=TGRH88_050300 | organism=Toxoplasma_gondii_RH-88 | gene_product=unspecified product | transcript_product=unspecified product | location=CM023092:1642209-1644241(+) | protein_length=219 | sequence_SO=chromos	1	6	39.3	24.709	219	0	91.94	116460000	11	282	ADFESLLQMMSK;DMHMDLANNDMAGVAK;EEINDQLQAVMSLLEHVK;IYSNVPREEINDQLQAVMSLLEHVK;LFQYIAPGGLDEEK;TAHQLGMPLTPDMYEDMQK			-1	4682700	299580	366650	374040	273630	313690	371220	308840	215510	236230	373610	245910	256170	368770	248580	430230	677790	609770	698010	642120	738700	752760	721540	657010	676740	732980	580560	742330	740670	699570	772060
KAF4639262.1	TGRH88_050340	KAF4639262.1	KAF4639262.1	KAF4639262.1 | transcript=TGRH88_050340_t1 | gene=TGRH88_050340 | organism=Toxoplasma_gondii_RH-88 | gene_product=putative SLU7 splicing factor | transcript_product=putative SLU7 splicing factor | location=CM023092:1663379-1667135(+) | protein_length=547 |	1	2	6	62.174	547	0	6.5636	205830	27	11	FTQSNLCADEEVFEDLK;HGAQVHFNAQPTQLEK			-1	4832.5	1725.1	525.27	546	1412.8	448.15								721.16			14716	14382	10272	15748	8721.3								12471
KAF4639265.1	TGRH88_050370	KAF4639265.1	KAF4639265.1	KAF4639265.1 | transcript=TGRH88_050370_t1 | gene=TGRH88_050370 | organism=Toxoplasma_gondii_RH-88 | gene_product=MYND finger domain-containing protein | transcript_product=MYND finger domain-containing protein | location=CM023092:1674914-1678140(+) | prot	1	5	36	28.339	253	0	63.305	3357900	15	89	CGGCGEAFYCSAECQR;EEPAASPENPSPMR;GDCFLSTTFDDEETFQR;KFTFVFVPADINDPVEER;LSDEQLSTLIGIQHTYQIIPLTLPTK			-1	115800	11336	13689	12361	10049	7412.6	10405	8440.3	3373.1	5572.5	3381.5	4078.3	5657.4	9444	6029.7	4572.1	42642	40626	43887	34245	35219	33987	37007	31495	38351	34136	26085	34220	37855	34733	31769
KAF4639266.1	TGRH88_050380	KAF4639266.1	KAF4639266.1	KAF4639266.1 | transcript=TGRH88_050380_t1 | gene=TGRH88_050380 | organism=Toxoplasma_gondii_RH-88 | gene_product=U5 snRNP-specific protein | transcript_product=U5 snRNP-specific protein | location=CM023092:1680262-1685877(-) | protein_length=367 | sequenc	1	16	78.5	39.246	367	0	184.5	23068000	19	338	ALVAANAAGAALSVAPADAPSALAQNAR;ATYGCSSLFVTGADDGTTR;DILIYNVYGEISTWQTLK;GGDAESDVYEGHTDSVTGLSISASGATLLSNAMDHTVR;GHVGIVNACSVASK;GVGAGTSPLLYR;KYEHQYQILSVALDGHGGR;LPGHSGSVNDVCFHPTEPVIASASSDR;LSGHEGEVLAVNFSPDGR;NIASAGVDRDILIYNVYGEISTWQTLK;RLVAALR;VCWSADEQFCSAGSADR;VFAGCLDNTIR;VWDIQPFVHGGK;WSSDGSQIYSASADQTAGVWDVETGER;YVCVWSMEEVLR			-1	661320	47825	61997	52168	54911	38399	48631	40759	16642	25143	46650	31223	35978	61752	48096	51144	138230	141990	143540	145530	136630	135590	129640	136660	133310	133100	110320	122850	139750	134940	147650
KAF4639267.1	TGRH88_050390	KAF4639267.1	KAF4639267.1	KAF4639267.1 | transcript=TGRH88_050390_t1 | gene=TGRH88_050390 | organism=Toxoplasma_gondii_RH-88 | gene_product=putative integral membrane protein | transcript_product=putative integral membrane protein | location=CM023092:1687315-1689562(+) | protein_le	1	2	19.9	21.942	201	0	4.9388	353760	6	10	ELDALEAVCGSDASGK;SAVPPGASLCTAAGLFMLTMMSTR			-1	58960	8022	8190.6	7141.8		7512.4					7625.1	17419		3049.3			31607		28642		33181					33255	43872
KAF4639269.1	TGRH88_050410	KAF4639269.1	KAF4639269.1	KAF4639269.1 | transcript=TGRH88_050410_t1 | gene=TGRH88_050410 | organism=Toxoplasma_gondii_RH-88 | gene_product=AP2 domain transcription factor AP2XI-2 | transcript_product=AP2 domain transcription factor AP2XI-2 | location=CM023092:1694803-1702648(-) |	1	18	18.7	232.78	2243	0	148.81	8149800	118	266	AAAPSSGAGDSCVSSGVSASPGGAGALVGSSLLALR;AFPGLEDTDLLFPSR;AGAGFASLLGTAYDQLPGFAAGDLAVGTGGR;AGSPSLSCLPQGPSSSCGEGNSRPQPLSSR;ASSPQSSLEGGDGLETK;EALLASGYNHLQGLGLK;FSDCAVAGEQQQVDSGADR;GIEEFLHAFK;GRETGESASLLLELAESLWSK;HSQGSSLGASPQLPGDAFQAGPVTPAK;LPITTGSLQSCSLSPYDPSPGGGPR;QDPDSNVAVPTSPDTASAFVK;QGSPVEASAGAAAPSLQESSR;SEAASVAAGEAPDVLVPPEEPR;SENIGDAEAAVFDGPEEAVYR;TAEAGPLDPGSQLLDVATVSSTFATLSNEEGGAQETANR;TEAATLSDQGE…			-1	49486	3025.3	4462.7	2890.8	4124.1	3898.3	5698.8	3369.1	992.28	1556.4	3461.9	1249.3	2213.8	5438.8	2582.9	4521.6	34573	34644	32563	35887	37776	38985	37285	34315	30073	35299	30983	32807	37324	31658	33474
KAF4639273.1	TGRH88_050450	KAF4639273.1	KAF4639273.1	KAF4639273.1 | transcript=TGRH88_050450_t1 | gene=TGRH88_050450 | organism=Toxoplasma_gondii_RH-88 | gene_product=unspecified product | transcript_product=unspecified product | location=CM023092:1722530-1727489(-) | protein_length=808 | sequence_SO=chromos	1	3	7.4	87.519	808	0	16.418	221720	35	10	AHLPGGTCGSGNNTAVDR;NHFPFLDEPALSLLVPFLFGR;SWGFPCEILPQGVPVVCSLTR			-1	4105.2		2693				158.06						745.04			1254.1		32999				8314.4						20500			16283
KAF4639275.1	TGRH88_050470	KAF4639275.1	KAF4639275.1	KAF4639275.1 | transcript=TGRH88_050470_t1 | gene=TGRH88_050470 | organism=Toxoplasma_gondii_RH-88 | gene_product=AP2 domain transcription factor AP2XI-3 | transcript_product=AP2 domain transcription factor AP2XI-3 | location=CM023092:1733595-1739283(+) |	1	15	25.1	135.26	1399	0	323.31	30645000	18	433	AAEESLVAQHTQAQAGVSSAEDAGDK;ACAGATPEAATGSEVADADATGALAASTGR;AEHQDADAAAALGAALKPPGGLVVPTLAYGAK;AGIVPGAEGAAGAAGSPGAAALQRPR;GTNNPDSGFPGVSWNSR;HQAAAAMAAMATAAGECSEGVLAR;KRPAESPAMATSMVK;LGATGFFHSLYDFANTALAAAAVAAPAATAGR;QDPGQVGAVTPAPSGLEDQK;QQAQLQQAQQAQQAQLQGAQAPSTHQLQAQLQR;QQQLLIPHEHQLAALTYLQSMEGMTDAVNGSLWMPGILGSR;QQVGTTSAPK;TQQLQQLQQLPFAHPTPDGR;VEAIDWLIR;VLASEGAILFDGAAEK			-1	514490	31922	84076	30539	34478	22882	33992	41360	16589	35227	25250	13813	19571	55006	27091	42692	174960	171460	180140	171310	160500	164360	170620	147400	145760	168540	138350	155150	166030	157700	162490
KAF4639276.1	TGRH88_050480	KAF4639276.1	KAF4639276.1	KAF4639276.1 | transcript=TGRH88_050480_t1 | gene=TGRH88_050480 | organism=Toxoplasma_gondii_RH-88 | gene_product=putative vacuolar atp synthase subunit f | transcript_product=putative vacuolar atp synthase subunit f | location=CM023092:1742477-1745781(-)	1	4	31.8	21.658	195	0	58.271	6092400	14	106	IIPTILEIPSK;TMTERPDIGIVLINQHVADDIR;VAVIGDEDTVAGFLMAGIGMR;YMVDLHTK			-1	222800	16343	13386	14058	13177	15884	19793	20622	3964.6	12628	11406	16933	12927	20698	11269	19715	54353	58208	57309	61352	58000	64367	66613	58136	56603	62208	52727	57521	63050	59354	59672
KAF4639280.1	TGRH88_050520	KAF4639280.1	KAF4639280.1	KAF4639280.1 | transcript=TGRH88_050520_t1 | gene=TGRH88_050520 | organism=Toxoplasma_gondii_RH-88 | gene_product=unspecified product | transcript_product=unspecified product | location=CM023092:1773401-1774000(-) | protein_length=199 | sequence_SO=chromos	1	2	18.1	21.523	199	0	13.182	327730	11	20	APSFGSSASNQDDVVR;EMWMASMMEAESTAHNGNEK			-1	29794		7679.3	4813.2	1995.5	3116.9	2203.9	3624	2346.7		627.74			749.77	752.02	1884.9		20960	13355	13689	16154	17843	13801	13482		10634			10386	11574	13298
KAF4639282.1	TGRH88_050540	KAF4639282.1	KAF4639282.1	KAF4639282.1 | transcript=TGRH88_050540_t1 | gene=TGRH88_050540 | organism=Toxoplasma_gondii_RH-88 | gene_product=unspecified product | transcript_product=unspecified product | location=CM023092:1778567-1794094(-) | protein_length=3738 | sequence_SO=chromo	1	67	34.8	402.8	3738	0	323.31	19835000	180	663	AASTAVLLVYEQLK;AEGPPSAVASVEHLVFR;AFCDASLQFYMVDASVDLPR;AFDAETPDDAVWR;AFEELHAASLAVLNAVHK;APLDPAILVAAMQQLSQTLVLSAADDGLPQLSASK;AQPLQGSLPTSR;ASGAPLQR;ASLHTIEQSVR;ASQCLVASVLLVPR;ATSVLLMDLSSLLPSPLAASGR;DALLADFVESQLQAR;DGALPSILLTLK;DLLSNDFADDEEEQNARDEVQK;EIEAFVAAFGSSECPLER;ENEIFSLLVLIADK;ERPAVDTMLSALAAELATSMR;EVVGLVQMLVEPLCAAAFQCLR;FAGEALTYHLLPLALALAWGTSRPDEK;FSFSDGSGSAAEGNPAEIYCR;GFTSSLVSPGLLAALLR;GLASH…			-1	72526	4622.8	6850.2	5007	7195.7	3462.2	6039.2	3936.7	2737.4	2140.8	3906.6	4814.5	2435	6956	4589.7	7832.2	69998	68498	61304	80472	66016	68464	58309	64800	48536	65463	81861	52231	74166	70510	70509
KAF4639288.1	TGRH88_050600	KAF4639288.1	KAF4639288.1	KAF4639288.1 | transcript=TGRH88_050600_t1 | gene=TGRH88_050600 | organism=Toxoplasma_gondii_RH-88 | gene_product=ubiquitin carboxyl-terminal hydrolase | transcript_product=ubiquitin carboxyl-terminal hydrolase | location=CM023092:1848555-1853813(+) | prot	1	20	58.2	67.166	607	0	323.31	62602000	28	590	AAAGPGGLGGGFMQQDAEECLSCLVNVLGESLPISQNR;AAAGPGGLGGGFMQQDAEECLSCLVNVLGESLPISQNRK;DFHSHWDSTAGAAQPVLLVHALR;EILVDATEEEVK;EREEELQREENPSGMAVK;FGPTLDLYLHCTDELK;FTCFLGTMQNPVNTLDEGVK;IDLTAAGNAGSNAPLDAEK;NIEPLPPGITNLGNTCYLASVLQMLRPCR;NSTGESAAAYTALSGAVGAAYR;QEFENVEVDLSEPLALLNAQLMTLTGVPADR;SDYHIAYLLLFR;SMQFASLPFYLLVQFMR;TGFFQLLGIVTHQGR;TRGEEALADGAAEVK;TRGEEALADGAAEVKR;TVFVEDLTPAER;VSETPWDQIDLAGGR;VTMLGTAEGAEL…			-1	1234200	96490	102740	80760	101220	71693	95812	81778	74716	57519	70504	45824	62923	102840	77963	111440	198980	190820	178630	193580	176290	180040	181250	209240	178040	198120	165160	179840	206060	201370	194230
KAF4639289.1	TGRH88_050610	KAF4639289.1	KAF4639289.1	KAF4639289.1 | transcript=TGRH88_050610_t1 | gene=TGRH88_050610 | organism=Toxoplasma_gondii_RH-88 | gene_product=zinc finger (CCCH type) motif-containing protein | transcript_product=zinc finger (CCCH type) motif-containing protein | location=CM023092:185	1	3	4.9	98.776	919	0	6.0165	328310	49	11	APVAPIR;EENVSESGVSVPPSSSTSAR;NFESTDLLACASHTTGLK			-1	4854.3	915.82	1032.6	744.63	345.99		1119.3							695.96			28124	25263	20494	16221									18224
KAF4639290.1	TGRH88_050620	KAF4639290.1	KAF4639290.1	KAF4639290.1 | transcript=TGRH88_050620_t1 | gene=TGRH88_050620 | organism=Toxoplasma_gondii_RH-88 | gene_product=putative Ubiquitin-fold modifier 1 precursor family protein | transcript_product=putative Ubiquitin-fold modifier 1 precursor family protein |	1	2	47.3	9.4739	91	0	39.331	3205300	4	35	VLSVPDATPFSAVIK;VSAATCACITNDGVGINPQQAAGVIFLK			-1	801320	43868	99179	30680	62860	25571	43512	21783	48919	10542	38973	18079	18200	138310	49550	151290	71894	74330	49638	88954	49770	68008	46754	103050	25862	71621	36643	49856	67395	81332	72323
KAF4639292.1	TGRH88_050640	KAF4639292.1	KAF4639292.1	KAF4639292.1 | transcript=TGRH88_050640_t1 | gene=TGRH88_050640 | organism=Toxoplasma_gondii_RH-88 | gene_product=unspecified product | transcript_product=unspecified product | location=CM023092:1879231-1881309(-) | protein_length=692 | sequence_SO=chromos	1	2	6.4	75.363	692	0.0034268	1.3687	54567	29	3	AATGAMILNAYDIVYDEDVR;DAQFIFLVPADLVEGLRPGTVPHK			-1	1540.5	768.18			341.14	772.3											14946				17558
KAF4639294.1	TGRH88_050660	KAF4639294.1	KAF4639294.1	KAF4639294.1 | transcript=TGRH88_050660_t1 | gene=TGRH88_050660 | organism=Toxoplasma_gondii_RH-88 | gene_product=PWI domain-containing protein | transcript_product=PWI domain-containing protein | location=CM023092:1885508-1891328(+) | protein_length=451 |	1	7	28.6	51.15	451	0	80.21	6082700	20	109	DIATGHAQSQPPTVLAAAAASADSAGFSSAGGR;ELWELLLAAQK;GWDAAGGVEPVITVPQGFHDAEDNDEPVRR;LTALLGFEDDIVSSYCMTQLYPEEALSHDADAR;MRGWDAAGGVEPVITVPQGFHDAEDNDEPVRR;QLVISMTGFIGK;WPAIFEER			-1	69915	5440.5	9357.1	1523.5	6497.7	1450.8	11266	1560.2	1271.7	10227	5011.7	10350	12026	6761.7	7874.9	11899	72461	97990	71278	81846	86500	97425	74454	66101	56889	77429	46997	74467	89073	85214	107300
KAF4639297.1	TGRH88_050690	KAF4639297.1	KAF4639297.1	KAF4639297.1 | transcript=TGRH88_050690_t1 | gene=TGRH88_050690 | organism=Toxoplasma_gondii_RH-88 | gene_product=unspecified product | transcript_product=unspecified product | location=CM023092:1907367-1917687(+) | protein_length=1817 | sequence_SO=chromo	1	19	22.6	192.25	1817	0	121.41	4780900	72	196	AGSPPLSPAGSTTTHANASVVR;AHTSPSSPAGSLEPLLASTVSQLAYK;ELSIAQAAQVLASHLENR;EVFSAQIPLAFLASR;GAFLENAVGDVSSSSTVSEAIASAIGQIGLGR;GHSEQAGADGTFPEVYSFSLSDLLNK;GLASLLDLLSPLEGDLR;LPFALGMGEDEDEAEDGLLYAAVLR;NAVSQVLESLGGK;SGNFQFAHLAQDVLGR;SNTLADLLTQAPAQGSQDGAESAK;STAPFAQPFLESDFDAGLPTDAETR;TDAIPHGSFSSPPSPSLSSSLPLPR;TDLALPLAEGASPPPAESEELAFVNLLDFLPFSETPWTR;VAEPGGPPLLDFLNGGSLNLSDLFGQLGR;VAFVVSGLHEGK;VAQQLASELLSKPPR;VGI…			-1	16781	1002.8	2666.5	928.63	1180.5	223.5	2659.6	577.73	753.53	2316.3	352.24	154.55	219.69	2335.2	1374.7	2352.4	44838	43101	41658	42310	42544	47945	44890	31918	38570	40640	32629	35198	42506	39480	45650
KAF4639298.1	TGRH88_050700	KAF4639298.1	KAF4639298.1	KAF4639298.1 | transcript=TGRH88_050700_t1 | gene=TGRH88_050700 | organism=Toxoplasma_gondii_RH-88 | gene_product=unspecified product | transcript_product=unspecified product | location=CM023092:1920147-1926391(+) | protein_length=1632 | sequence_SO=chromo	1	11	15.2	170.82	1632	0	81.874	4024300	66	122	AGTTVDVESVVSSPEALDASTR;FASTEHLASYQR;GSLPASVLSALDPALDSEFLAGLPDR;LSEETGQENLSHLSLDLTGVR;LSRPPGSLPSEALLVPCCGEAETHSPFIR;NAGENPFLCAVGDIQEIR;NPEQFPSHLVQSNADQNGISGASTLAPAGGNGVATLQSPR;QTSGESEIDTEVGETGSR;SDFLPSSGSIASAAESVSGPELEAR;SGLFAAAPASVAFLEHDSGR;VVTAPTSTAAEDLTQSR			-1	53394	2313.9	3934	4816.9	5729.1	3534.6	3440.8	2376.4	2192.5	2622.9	3358.4	5225.3	2580.9	3482.9	3957.8	3828	41997	42065	40387	41321	44302	43958	40616	46735	36740	46527	52556	38489	41185	47616	44241
KAF4639299.1	TGRH88_050710	KAF4639299.1	KAF4639299.1	KAF4639299.1 | transcript=TGRH88_050710_t1 | gene=TGRH88_050710 | organism=Toxoplasma_gondii_RH-88 | gene_product=unspecified product | transcript_product=unspecified product | location=CM023092:1928558-1948317(+) | protein_length=4497 | sequence_SO=chromo	1	61	22.3	483.94	4497	0	323.31	149360000	199	1584	AAGVAEFFPDDPPR;AAGVAEFFPDDPPRQLLPFSSDCLPEPK;AAVARPGSPTRVYYASPEAPQTAGHLK;EAGHTTPAPAGSATQAVTK;EEAQEEAAPTLTR;EEVDEEGFVIEDGHYVSGSEHEGR;EEVDEEGFVIEDGHYVSGSEHEGREESTCPR;ELQTYYSSYK;ELTHASPSEDPSQTAR;ESPQAPAPSPASPGPSEK;ETGGETATVASEGMGSR;FPRPYYVGSAQPTRPEMAPGTTPHAGGGSIPSSVSK;FSSGAFLSEAR;GICSMGHELAR;GLGPLTGGILGSSLSGSMQNLPTLTGEQTR;GRLESAESVISALSYTGHADPPQALGK;HPAIATASVPALPAPETLNDEK;HQAALPWR;HSAALEVLGQSEHLPGLR;…			-1	366780	24187	30871	26551	30283	17743	27134	22769	21469	16019	23487	23446	13497	27649	25322	36348	198890	213970	216770	221490	204390	212200	203430	232050	195230	225150	240330	206210	216180	218610	220520
KAF4639300.1	TGRH88_050720	KAF4639300.1	KAF4639300.1	KAF4639300.1 | transcript=TGRH88_050720_t1 | gene=TGRH88_050720 | organism=Toxoplasma_gondii_RH-88 | gene_product=putative DnaJ family chaperone | transcript_product=putative DnaJ family chaperone | location=CM023092:1951451-1956474(-) | protein_length=426	1	22	66.2	47.448	426	0	323.31	157270000	17	684	AYEVLSDPEK;FVLTHLDGR;FYEILEVDR;GDADERPNEIPGDVIFILEQQEHAVFK;GDLFIVFEVEFPEHVSDADAK;ILEIYIEK;ISLLESLCGFK;IYDDHGEEGLENGGAGADPTDIFDLFFGGGR;IYDDHGEEGLENGGAGADPTDIFDLFFGGGRR;KGEDIVSAMK;KISLLESLCGFK;KKGEDIVSAMK;MYFGSFPFGDDMR;QCNGVGGPADALTTCHDCDGHGVK;QIGPMIQQTQSVCPACK;QLLIQSPPGTVTKPDAVQIIK;RIYDDHGEEGLENGGAGADPTDIFDLFFGGGR;RRGNDLFMTK;SLSQILPKPTEAVMVSEDDPHVEVHVAEPVDPDELR;VIFRGDADERPNEIPGDVIFILEQQEHAVFK;VTLE…			-1	4019200	305830	348750	260590	333830	253340	272720	271020	174350	192430	251140	207750	204530	344480	278980	319420	483030	473960	454610	442020	417910	440960	441670	431280	427710	410220	358410	409190	453050	467730	444530
KAF4639302.1	TGRH88_050740	KAF4639302.1	KAF4639302.1	KAF4639302.1 | transcript=TGRH88_050740_t1 | gene=TGRH88_050740 | organism=Toxoplasma_gondii_RH-88 | gene_product=putative myosin light chain MLC1 | transcript_product=putative myosin light chain MLC1 | location=CM023092:1977967-1978792(+) | protein_length	1	5	61.3	14.269	137	0	24.974	2262500	8	48	DNGENVDYAAMMAAIIQS;LAGASPSNGEVAEFAGK;MSGGVDLAAFK;NILQGFGEPLTDAEFEAIAK			-1	282810	37089	21678	13729	15667	11300	17637	16509	40685	8721.4	16331	8322.5	11630	12391	31518	19604	72085	52880	50651	41860	47987	46246	53819	47689	48865	50577	37862	52693	46642	49814	46387
KAF4639304.1	TGRH88_050760	KAF4639304.1	KAF4639304.1	KAF4639304.1 | transcript=TGRH88_050760_t1 | gene=TGRH88_050760 | organism=Toxoplasma_gondii_RH-88 | gene_product=protein tyrosine phosphatase family protein, ptpla protein | transcript_product=protein tyrosine phosphatase family protein, ptpla protein | l	1	3	20.1	30.563	274	0	10.348	1313700	10	29	ASWTDFAVPALYR;SLEFPLLFAQSMQVMEVLHAAAGIVR;YPFFCAQELLLCIHHK			-1	17907	1768.4	10342	3931.2	8663	3943.6	12136	4485.6	6225.9	2451.4	4625.2	3208.4	2401.4	28535	8165.4	22191	11405	23845	14084	27422	34422	76913	38043	25624	27294	33795	25586	21841	124400	30929	64493
KAF4639306.1	TGRH88_050780	KAF4639306.1	KAF4639306.1	KAF4639306.1 | transcript=TGRH88_050780_t1 | gene=TGRH88_050780 | organism=Toxoplasma_gondii_RH-88 | gene_product=protein phosphatase 2B catalytic subunit, calcineurin family phosphatse superfamily protein | transcript_product=protein phosphatase 2B cataly	1	19	59.5	56.445	501	0	166.54	52753000	27	430	AHLPSDEASGQRHPPAGDNR;DDVGQSPEDSFTPNDVR;FLALHGGLSPELK;FQEPPRGGLFCDLLWADPLDESK;GCSFFFGYSAASK;GGLFCDLLWADPLDESK;HSLLYPSGPANPPNWQELK;IPVGLLLQGR;LLDVGGDPDTTQYLFLGDYVDR;LNDPITVVGDIHGQFYDLLK;MEPLADPLHDR;NGLLSVLR;NVTEITSNEPNLLR;QMTSFFNFRDECECK;TGFPTVITIFSAPNYCDVYNNK;TLRQENELIVR;VLSQIGGVNR;VTEMLYGILNPSIDDDEDDEDVDDVELPPAVLSIMK;VVTSVQPPPAQPLK			-1	1278100	87475	94131	90841	92077	66816	92353	89217	94021	50381	83893	74594	65447	111260	79082	106510	218220	218750	225700	233520	205890	222450	239180	229790	220760	236350	204530	229020	239830	229830	237500
KAF4639311.1	TGRH88_050830	KAF4639311.1	KAF4639311.1	KAF4639311.1 | transcript=TGRH88_050830_t1 | gene=TGRH88_050830 | organism=Toxoplasma_gondii_RH-88 | gene_product=protein kinase G AGC kinase family member PKG | transcript_product=protein kinase G AGC kinase family member PKG | location=CM023092:2041767-2	1	31	46.8	111.27	994	0	240.73	28903000	53	631	AFGEIALIHNTER;ANLVCSSLNEGEIDALAVAMQFFTFK;APDGVCPDREEPGTANAEQGGVTEK;AYTLVGTPHYMAPEVILGK;DLKPENILLDSQGYVK;EAPNQDVPSEAPEGPK;EFLYFLTELVTGGELYDAIRK;EGDAGDVLYILK;EHAFFGDFDWDK;EIMAENDHPFIIR;GPMLAHLEER;GQAFGEEYVLNPTRPFNHYVK;LALFTSSVLTATLGGEDIDETLDFNNK;LNAHLAYR;LVFPHYVTDQDAINLMK;NIMVEALQQSK;NVITNALVVENFKPGQPIVK;QGEPGSYFFIIHSGTFDVLVNDK;QTVAASAPPGAAGDETSATGAAEEASR;REAPNQDVPSEAPEGPK;RGQAFGEEYVLNPTRPFNHYVK;SA…			-1	372670	17070	33422	27443	36872	16377	30451	23742	16897	11099	25316	22074	12208	31908	31588	36208	71901	77909	74732	82468	81025	86970	76009	78701	77645	82389	92287	75991	81730	84263	78742
KAF4639316.1	TGRH88_050880	KAF4639316.1	KAF4639316.1	KAF4639316.1 | transcript=TGRH88_050880_t1 | gene=TGRH88_050880 | organism=Toxoplasma_gondii_RH-88 | gene_product=WD domain, G-beta repeat-containing protein | transcript_product=WD domain, G-beta repeat-containing protein | location=CM023092:2096008-21092	1	33	39.2	165.58	1585	0	323.31	95784000	57	1079	ACLLCGCLEGAIELLQSYGSEADALLLAAAAAGAGSSATQGSR;ALGLLAGGMADGDVTLWDAEAILR;ASFAAVAGANGASLWR;ASGAAAPEPQVGLHGDPSLSQR;ATEKPDGAGALSPPMPPEK;DALALLCCYVTDGTQLASLCR;ELLGQHGEWREEEK;FFLQLSSGPENEK;FGFFPPPSPFEGK;GDWHQACEEELRR;GIVNAALNPMDSR;GLGSGGVSTGDSGLPGQQQQGLAGGAAEGGWMMGPAHDK;GLLASVPVHR;GTGPQAPPPIHPGVQPPSADQHR;LAGVAGEHGNGVGVGER;LFHAQAEQMQR;LGSSQSGPVDWSSEVGSLVR;LLVSTCGVGAMAAGAR;LSANGSDVFGALFCYFCAGDFSGACR;LVGYVIL…			-1	1087600	77935	85360	83562	81740	60365	78052	64626	56622	42438	72062	53130	58923	93763	83032	95949	179950	180120	174840	175480	166110	172350	179350	173300	169750	178350	161090	179750	180180	174530	176020
KAF4639317.1	TGRH88_050890	KAF4639317.1	KAF4639317.1	KAF4639317.1 | transcript=TGRH88_050890_t1 | gene=TGRH88_050890 | organism=Toxoplasma_gondii_RH-88 | gene_product=putative M phase phosphoprotein MPP10 | transcript_product=putative M phase phosphoprotein MPP10 | location=CM023092:2111412-2114012(+) | prot	1	10	21.5	97.108	866	0	44.172	2271400	36	86	AAWNEEGWLETAAR;AELLEMFGSLMYK;AHIATGASPSPASAPLDSCTADCRPDR;AHIATGASPSPASAPLDSCTADCRPDRDGPFIK;ALEMTLGHLDDLVETTTGGQSGGQASQAYR;LDCLSNMSFRPAPAAVAEK;LGGGDGIAAVQVEEAVPVLLSGAMR;NALLDIGPLDLPLLGASVK;VGLGDLYAIEYEK;VVTDAAADASGFFHDAAEGR			-1	43547	1418.9	6427.6	3710.8	3611.2	1701.3	5168.6	4512.4	399.69	634.96	1869.7	1426.6	1529.5	4563.8	1158.2	5413.9	23959	34268	33440	26376	28631	29755	35473	7974.4	30133	23743	21288	24356	30172	17295	30353
KAF4639319.1	TGRH88_050910	KAF4639319.1	KAF4639319.1	KAF4639319.1 | transcript=TGRH88_050910_t1 | gene=TGRH88_050910 | organism=Toxoplasma_gondii_RH-88 | gene_product=fibrillarin | transcript_product=fibrillarin | location=CM023092:2116982-2118567(-) | protein_length=303 | sequence_SO=chromosome | SO=protein	1	15	54.1	31.931	303	0	250.64	76243000	16	450	AGGWFVISIK;ANCVDSTAKPEAVFAAEVDK;DHAVVIGQYR;EQLTLEPYHR;FEGIFMSK;IVALNAHHFLK;LGATIVGGVANMPIKPGSK;MLVGMVDVIFADVAQPDQSR;QNIVPIVEDAR;QNIVPIVEDARQPLK;RQNIVPIVEDAR;RQNIVPIVEDARQPLK;VLVVPHR;VLVVPHRFEGIFMSK;VLYLGAANGTTVSHVSDIVGPEGVVYAVEFSHR			-1	1915700	140610	173540	121170	143760	100900	163800	129330	98616	68912	105430	97142	92950	171170	134730	173620	280960	297960	294720	311230	291970	324820	311000	305550	268930	306810	307950	296060	318940	321030	331800
KAF4639323.1	TGRH88_050950	KAF4639323.1	KAF4639323.1	KAF4639323.1 | transcript=TGRH88_050950_t1 | gene=TGRH88_050950 | organism=Toxoplasma_gondii_RH-88 | gene_product=rhoptry neck protein RON5 | transcript_product=rhoptry neck protein RON5 | location=CM023092:2132984-2152663(-) | protein_length=1702 | sequen	1	65	57.4	187.34	1702	0	323.31	325950000	80	1917	AAAVADDIFGSEDFSPPPMNVAGAPLR;AFFQLGAR;APLTVAEK;ATGESTTFTIR;AVQEAYEEARPLQEATIDK;AYQGALLVIK;CDWMDGYPDAEK;DATVMQQEISK;DLMSLVIHTWIHIR;DLWDFSLR;DMGVHFLECQATDGK;DVLLFASETWK;EDSEDNTVDLSEQDQDSSFVQLK;EIPDLVLR;EIVQESFR;FFDMYLHQSGFMK;FMLDLWCSK;FVSSANASNSPLLEDPVQVCLSR;GGGVQGGTMSFVEAEADDERK;GGPDVDASAVILGSR;GGVDPTEIHEIVQSR;GSSAAGQAAQTDAQPLPK;HGEFTLDTVR;IAIPDYK;IASAATDSGDYGEAAAGESAQEGDRPPPYNPDADEAGVPR;IDRLHNDVMT…			-1	1961900	111800	140600	111720	168150	130730	161410	109990	116610	94426	119170	134370	112620	166530	119720	164030	355460	374410	357160	461870	480640	471260	433670	451040	428980	423870	504590	428120	431040	423230	415130
KAF4639324.1	TGRH88_050960	KAF4639324.1	KAF4639324.1	KAF4639324.1 | transcript=TGRH88_050960_t1 | gene=TGRH88_050960 | organism=Toxoplasma_gondii_RH-88 | gene_product=unspecified product | transcript_product=unspecified product | location=CM023092:2157458-2163305(-) | protein_length=386 | sequence_SO=chromos	1	13	55.4	42.379	386	0	214.09	33671000	19	355	DDDDQGDVSTSASPLPK;DVGLTPTDNEISNLVDCEK;EKDDDDQGDVSTSASPLPK;ESSVSMGVVQEINDPEGDSHWHDR;ESSVSMGVVQEINDPEGDSHWHDRDR;GYPDSSGVLR;IQSLSLAASNLAGGTMQR;MLQELTSCGFR;RVPTGHASLMK;SSVSMIASEPDHDDGSVVSHQPIKPDFSR;TAQASAALYCLTGFCNR;TSFLCGLCSHVVDEPEVQVLR			-1	1194100	94763	84510	98136	73217	91492	77077	57642	44139	74650	97027	77681	95257	80172	59666	88642	264670	227210	263390	251210	271780	254320	255030	226710	255710	269140	248680	271880	237030	248810	251290
KAF4639326.1	TGRH88_050980	KAF4639326.1	KAF4639326.1	KAF4639326.1 | transcript=TGRH88_050980_t1 | gene=TGRH88_050980 | organism=Toxoplasma_gondii_RH-88 | gene_product=ThiF family protein | transcript_product=ThiF family protein | location=CM023092:2179110-2185850(-) | protein_length=857 | sequence_SO=chromos	1	16	35.9	94.447	857	0	116.93	6930800	44	170	AFVLAAACSALLSPTER;APASSVSAIFNPLLVPTLSPACHSHSSSAPLR;DDDLAMDFVAAAANLR;ELFHDQIVDLLR;GDFQCNLLILER;GELGLAHPYLDSESR;KQEVLPTPLCVQGLTDK;LCVVDLDTIDVSNLNR;MIYELVFGVEDNENLLSDLK;NLYDVDEVDEQREDGTGEGEASPLK;QNAIAPTENTQGEGSGLESQR;QPLTNFGIVSGTILTATDFSR;QTLGNAADVEIVVLDDQEHGESPVAYPTAK;TFLDVSSTAEAEGREDETSLPGAHEK;TWSVQECQEVFER;VLVVGAGGIGCEVCK			-1	104260	33017	7934.7	6688.1	5767.1	3984	5456.2	5352.6	1064.3	3101.7	3806.8	3376.4	3159.4	7825.8	5813.3	7909.5	101190	95411	95165	93678	84512	98867	88021	57096	77426	83650	86271	83400	103620	83071	92889
KAF4639333.1	TGRH88_051050	KAF4639333.1	KAF4639333.1	KAF4639333.1 | transcript=TGRH88_051050_t1 | gene=TGRH88_051050 | organism=Toxoplasma_gondii_RH-88 | gene_product=FUN14 family protein | transcript_product=FUN14 family protein | location=CM023092:2251651-2252709(-) | protein_length=184 | sequence_SO=chrom	1	6	53.3	19.986	184	0	42.404	4125400	7	70	FDHEDITVIK;MASSTPTQVNAAKPEELASSSSTLSPISSPPSSQGENESFFTR;MLAQGLPSTAGLSVGLLCGLR;NLSSYTLACK;NVSNFSDWMQLNNK			-1	544120	18488	30978	52681	44027	11302	48070	47538	4481.3	54884	35448	43734	39924	44943	33294	34324	76812	84829	70881	77482	42175	67105	80249	26466	105500	63791	93865	78231	83392	65253	68274
KAF4639334.1	TGRH88_051060	KAF4639334.1	KAF4639334.1	KAF4639334.1 | transcript=TGRH88_051060_t1 | gene=TGRH88_051060 | organism=Toxoplasma_gondii_RH-88 | gene_product=UBA/TS-N domain-containing protein | transcript_product=UBA/TS-N domain-containing protein | location=CM023092:2255546-2258998(-) | protein_le	1	11	52.5	45.959	417	0	98.77	10855000	17	187	DYQMQPTCVVNMGFTTIDK;FQLQQLESMGFPDTQK;FTAATYDLLNWNCNHFTTELTQYLLSKPIPDYIR;GGEPLGARPGAAEAPGGDANAEDEFVFTLFR;GGEPLGARPGAAEAPGGDANAEDEFVFTLFRDPTTEANAVEK;IPGGEEALELLGFELLR;TEIQAFFDALER;TLWTQGESPQAVAASPASETFSPPDISSPLATVLGR;VFLLTLLTVVSNLLKPER;VFLLTLLTVVSNLLKPERDSK			-1	376380	24611	35592	26180	34629	19367	38756	33348	27736	20402	21198	17931	21862	12158	17723	24885	91322	75484	74449	97879	77735	83381	92506	95364	82593	84171	64464	80982	69500	91736	82272
KAF4639337.1	TGRH88_051090	KAF4639337.1	KAF4639337.1	KAF4639337.1 | transcript=TGRH88_051090_t1 | gene=TGRH88_051090 | organism=Toxoplasma_gondii_RH-88 | gene_product=chaperonin protein BiP | transcript_product=chaperonin protein BiP | location=CM023092:2273773-2277149(-) | protein_length=668 | sequence_SO=c	1	34	59.1	73.252	668	0	323.31	1223800000	31	1441	AKFEELNSDLFQK;DAGAIAGLNVIR;DAGAIAGLNVIRIINEPTAAAIAYGLDK;DGKPYIRVMVK;DLLPYEIINK;DVEAVCNPIISK;DVVIGIDLGTTYSCVGVYR;ETAEQFLGK;FEELNSDLFQK;GINPDEAVAYGAAVQAGILSGEGAQDMVLLDVTPLTLGIETAGGVMAK;GRLTPEEIER;GVPQIEVTFDVDR;GVPQIEVTFDVDRNGILSVSAVDK;HGRVDIIPNDQGNR;IINEPTAAAIAYGLDK;IINEPTAAAIAYGLDKK;ITPSYVAFTDDDR;ITPSYVAFTDDDRK;KTQTFSTYSDNQSAVLIQVYEGERPMTK;LTPEEIER;NALEGYLHSMK;NAVVTVPAYFNDAQR;NEATINPTNTLFDVK;NGILS…			-1	32721000	2065700	2089900	2535100	2129300	2297000	2327200	2667600	1378300	1995800	2212800	1926900	2336900	2355000	1897700	2505400	2198300	2136400	2438300	2440200	2757300	2500700	2841800	2479700	2870000	2651500	2425800	2889100	2371600	2327300	2554700
KAF4639340.1	TGRH88_051120	KAF4639340.1	KAF4639340.1	KAF4639340.1 | transcript=TGRH88_051120_t1 | gene=TGRH88_051120 | organism=Toxoplasma_gondii_RH-88 | gene_product=mago binding protein | transcript_product=mago binding protein | location=CM023092:2296832-2299849(+) | protein_length=250 | sequence_SO=chrom	1	2	10.4	28.083	250	0	4.9178	434340	11	13	ELDAEVLDLERR;VDAGQTLGAEQMGK			-1	39486	6200.8	4033.6		7108.3	2474	6830.5			2231	6402		3071.4	1134			23381	25471		24892	21294	27520			24436	26479		28915
KAF4639344.1	TGRH88_051160	KAF4639344.1	KAF4639344.1	KAF4639344.1 | transcript=TGRH88_051160_t1 | gene=TGRH88_051160 | organism=Toxoplasma_gondii_RH-88 | gene_product=unspecified product | transcript_product=unspecified product | location=CM023092:2324065-2330502(+) | protein_length=2076 | sequence_SO=chromo	1	3	3.7	222.56	2076	0	8.9835	113920	89	4	QIASMLQRGFDTLVEGESYDARPR;SACGAASGGTEVVLPTTTTVR;SIAAEVHAPGDLPNTPPSTPQGANGAMLGHR			-1	332.95	501.06	210.98												445.95	121.97		10779													6218.7
KAF4639352.1	TGRH88_051240	KAF4639352.1	KAF4639352.1	KAF4639352.1 | transcript=TGRH88_051240_t1 | gene=TGRH88_051240 | organism=Toxoplasma_gondii_RH-88 | gene_product=unspecified product | transcript_product=unspecified product | location=CM023092:2370288-2380687(+) | protein_length=3209 | sequence_SO=chromo	1	4	3.5	339.48	3209	0	23.675	495750	147	36	GCPNVNLFLGAAVFPIFSLAK;ISQAGVEADPQREEVQGAHAGEGK;SGYPEPTGLAGNAAAAPGDTLETQR;VFVPSLLSPASVSTVPSSGLTTAFSPSGAVPHIVSGHAGEAER			-1	1167.6	229.28	192.27	173.76	74.092	139.32	195.23	106.6	105.49	62.827	119.55	44.393	93.844	423.66	155.82	248.33	5593.2	12250	11203	15552	11097	13213	8509.8	8576.1	6536.5	9176	6997	8913.1	12291	10565	12076
KAF4639353.1	TGRH88_051250	KAF4639353.1	KAF4639353.1	KAF4639353.1 | transcript=TGRH88_051250_t1 | gene=TGRH88_051250 | organism=Toxoplasma_gondii_RH-88 | gene_product=WD domain, G-beta repeat-containing protein | transcript_product=WD domain, G-beta repeat-containing protein | location=CM023092:2383483-23914	1	15	55.7	59.685	535	0	210.78	19990000	21	371	ATMEWSCLSFDILR;ATMEWSCLSFDILREPHGALR;AWRPGIDTLAEGEELDFDPSAYEMLHR;DHGVEGYALDWNPVHTGK;FHPQIPGVVISTACDGFNFFK;KPITSVDWHPTDEATFATSSLDDSVALWDMSVEIDEDAEER;LVATWSDLGEVNVWDIDK;MLSGDVEGCVCLWEPQEGGWAVSK;MPEQLMFVHMGQEHISEIK;RLDDPGAAGPPPTPHQPPK;SSTAGPALALLHAHTSDVNALR;TKPPHTAYVVGGTQAETSK;TQEEEAMEASSAFSAPR;WSPVHHDLLLSGDEDGCVK;YGEVPLVVMQWHK			-1	282200	38932	30196	15763	27816	11634	28583	9407.3	14894	11100	13898	2216.4	5530.8	19360	23439	29426	113200	124680	110890	119860	103860	120420	107780	113200	97709	114280	95912	113790	117440	115660	117200
KAF4639355.1	TGRH88_051270	KAF4639355.1	KAF4639355.1	KAF4639355.1 | transcript=TGRH88_051270_t1 | gene=TGRH88_051270 | organism=Toxoplasma_gondii_RH-88 | gene_product=unspecified product | transcript_product=unspecified product | location=CM023092:2406834-2409777(+) | protein_length=394 | sequence_SO=chromos	1	16	52.5	44.136	394	0	323.31	48709000	20	428	AIHFVSEGR;DCLLTIAQPTNWLQTSISPR;DQLLDAIENIEAEAGQLPEDTVTR;DQLLDAIENIEAEAGQLPEDTVTREEIDEAAALNQVIQR;EEIDEAAALNQVIQR;EFLANNMVQWMESMEAAYTHGVILMK;INCLGVAFIR;IYDGQLDETLPSPK;LCSVVHLPADR;LQNTSAEQTATEQVQSLR;NGFVFFLR;RVALTSIESVALGR;SILAEQNRDQLLDAIENIEAEAGQLPEDTVTREEIDEAAALNQVIQR;TLSLVFVDEEHR;VALTSIESVALGR;YSVTPDALSPQQLEALAK			-1	1813400	138040	109260	136700	123750	107590	92562	134730	116130	96696	142760	94414	89573	139080	152470	139620	320190	288360	294640	271230	277650	280990	313900	323040	338380	334960	271040	328820	315390	319880	313100
KAF4639357.1	TGRH88_051290	KAF4639357.1	KAF4639357.1	KAF4639357.1 | transcript=TGRH88_051290_t1 | gene=TGRH88_051290 | organism=Toxoplasma_gondii_RH-88 | gene_product=GRAM domain-containing protein | transcript_product=GRAM domain-containing protein | location=CM023092:2422196-2441223(+) | protein_length=252	1	14	12.7	272.16	2528	0	87.818	1609400	114	49	ACLAGPASASEVVSSLQETYGPCEEVVSLVGR;ALLAAASSLGSFSAPVSAGPDASLAASVSTGPGVSAGVGPSR;ALLPAVTR;AMEAQEASMKPPFPVWEPMLPISSR;AVHQASIEAVSVAAAECR;GAEPLLMAGCCWQLLQACVGEVSEVCDTLR;GLAADSCAPACLSPADAR;GQAVAAVVSPDSVASDVKPENADPTDGR;GVAGVFPASCVFVPADSVWATRPAMQDK;LLIQSLCTYQKALLAAASSLGSFSAPVSAGPDASLAASVSTGPGVSAGVGPSR;SEEPACEPAEEAVEPR;SGPGAVSLLLPQLQR;VCRPPVESSNALFACTTTAQVQTHR;YNVTLGDALHVLFVDLDNPHNPLYR			-1	9156.8	563.9	792.56	509.2	702.18	481.6	1040.3	1090.2		1250	512.09	174.09	658.51	674.74	448.66	258.77	42441	67492	33279	48630	28273	106800	66319		89016	34870	25022	39067	43411	32054	26369
KAF4639358.1	TGRH88_051300	KAF4639358.1	KAF4639358.1	KAF4639358.1 | transcript=TGRH88_051300_t1 | gene=TGRH88_051300 | organism=Toxoplasma_gondii_RH-88 | gene_product=putative small GTPase Rab2 | transcript_product=putative small GTPase Rab2 | location=CM023092:2445253-2449762(+) | protein_length=214 | seque	1	13	61.2	24.209	214	0	59.5	16718000	16	265	DTFLHLTR;EVSFDEGAAFAR;GAAGALLVYDITR;GAAGALLVYDITRR;GIYDLSNEAHGIK;LQIWDTAGQESFR;QHGLIFLETSAK;QNSNPHMTIMLIGNK;SCLLLQFTDK;SCLLLQFTDKR;SPYQYLFK;TAQNVDEAFILTAR;YIIIGDTGVGK			-1	992540	55548	76680	71516	70977	66757	81338	72464	58510	52708	65569	64929	33052	71498	76118	74875	68300	64436	73655	67901	99353	74325	73245	106400	79124	84508	104390	74489	66586	79320	63306
KAF4639361.1	TGRH88_051330	KAF4639361.1	KAF4639361.1	KAF4639361.1 | transcript=TGRH88_051330_t1 | gene=TGRH88_051330 | organism=Toxoplasma_gondii_RH-88 | gene_product=ribosomal protein RPL23 | transcript_product=ribosomal protein RPL23 | location=CM023092:2467275-2469370(-) | protein_length=139 | sequence_SO	1	11	64.7	14.818	139	0	108.58	155040000	10	315	AEGYFIYFEDNAGVVANNK;ECAELWPK;GWGSCLNRLPACSLGDLVLATVK;GWGSCLNRLPACSLGDLVLATVKK;LPACSLGDLVLATVK;LPACSLGDLVLATVKK;MRVTLGLPVGALINCCDNSGAK;NLYIIAVK;RAEGYFIYFEDNAGVVANNK;VHMAIIVR;VTLGLPVGALINCCDNSGAK			-1	13313000	1136900	1329100	987340	1021300	784700	1051000	758550	489340	615300	613610	646520	649320	1178000	888730	1163900	1619300	1667500	1514000	1396300	1399100	1500900	1384500	1077300	1365700	1207300	1207000	1283100	1467200	1383800	1530800
KAF4639362.1	TGRH88_051340	KAF4639362.1	KAF4639362.1	KAF4639362.1 | transcript=TGRH88_051340_t1 | gene=TGRH88_051340 | organism=Toxoplasma_gondii_RH-88 | gene_product=plasma membrane-type Ca(2+)-ATPase A1 PMCAA1 | transcript_product=plasma membrane-type Ca(2+)-ATPase A1 PMCAA1 | location=CM023092:2473563-247	1	38	34.9	198.98	1822	0	323.31	42897000	72	786	ACSPPLSDAREEACIEMQ;AIASALGSDLADGLPILK;AIGGVVCQTCQTEVCACATDAK;APFQQCLNEALSR;AQLIDIVHAYVTR;CLQTRPAGSDADPLTGLASQESWITR;DLTVDESSLTGESDMIR;DLTVDESSLTGESDMIRK;EETLEETHSLALELR;EQISVFQLVVGDILHLEAGDEVPADALVVQGR;ESSHGFETVVVR;ETAFSSALDSAENLPAPGSSVDHR;GEQTPGADPLSTGAEGEDVGDDMSLHAQDASR;GETQLTCLGIAGIEDPVRDEVPGAVAQCQR;GSFGAPSSGAPLQAQTCTTSSACADTLK;GYIPLSAHSTAASSASPHFAK;HHEVASPVLLSGTTVSTGSGTALVVAVGR;LAACEIMGGANEIC…			-1	386460	25575	30957	28413	36751	18544	27623	19237	17570	12548	26484	32470	16326	27995	30322	35646	94479	94094	97525	101200	92161	96511	90157	90957	95541	95603	133580	95598	92737	94903	94572
KAF4639364.1	TGRH88_051360	KAF4639364.1	KAF4639364.1	KAF4639364.1 | transcript=TGRH88_051360_t1 | gene=TGRH88_051360 | organism=Toxoplasma_gondii_RH-88 | gene_product=apicoplast-associated thioredoxin family protein Atrx1 | transcript_product=apicoplast-associated thioredoxin family protein Atrx1 | location=	1	22	41.4	86.905	790	0	323.31	53918000	39	546	ALEEAMQALQSQK;ALLQEALNVR;DALDNNVVGIYFSASWCPPCQAFTPK;DVNDVSDSVEGIADEPALILFMEHLDEK;DVSVVFVSNDRDEK;EGLQRPPTPFTDLLGHVLLK;ELATGDVLGKPGSVTALYFSGR;ERGQELNVVYLSADADSSDAEK;GPILTIVDLLDQSYFTALQEPGR;GQELNVVYLSADADSSDAEK;GVPHVLEDPEGR;HFSDMSWYALPFDDAPGQAR;IFSADEIVAFINK;KGPILTIVDLLDQSYFTALQEPGR;KMEGFVAIPFADTTR;KMEGFVAIPFADTTRR;NSFATAYAPFDDEDEEGALAHLK;QTPAELLGDAFVSGEGQK;RGVPHVLEDPEGR;SLPTLVWLSK;VLNSHAYASMIVRPTAF…			-1	629420	42063	64296	41126	55341	43130	48180	33553	31919	25384	38948	30834	28456	53612	45270	47312	201130	207470	197190	210230	206130	204610	186220	199370	183210	180450	180680	177250	213220	208700	203000
KAF4639367.1	TGRH88_051390	KAF4639367.1	KAF4639367.1	KAF4639367.1 | transcript=TGRH88_051390_t1 | gene=TGRH88_051390 | organism=Toxoplasma_gondii_RH-88 | gene_product=unspecified product | transcript_product=unspecified product | location=CM023092:2496975-2504215(-) | protein_length=944 | sequence_SO=chromos	1	4	8.9	100.15	944	0	7.9004	93210	35	9	SCFDDATVHIVYPPDLFASGFLPR;SGAHLLPPILLLDK;SVNSHTQGELPVTLEAGEQYSVLLR;VSAEGLDCFDGDEDETLAVCK			-1	781.35	449	481			332.34								784.33		616.47		5499.9											6886.2		6011
KAF4639368.1	TGRH88_051400	KAF4639368.1	KAF4639368.1	KAF4639368.1 | transcript=TGRH88_051400_t1 | gene=TGRH88_051400 | organism=Toxoplasma_gondii_RH-88 | gene_product=unspecified product | transcript_product=unspecified product | location=CM023092:2508411-2512360(+) | protein_length=567 | sequence_SO=chromos	1	15	40.6	60.669	567	0	169.57	46937000	23	417	AGSGDQQTDAAIGLDAVAFNK;AIGCPLDLANK;CTIPYLLPPVPVAEPAHR;EAPLPEAAEGSPCTK;ELTDVDDASFSTPLFPASDSNTDPTPTHDAHK;ELTDVDDASFSTPLFPASDSNTDPTPTHDAHKR;GAAEGILGQGGDTDRPFEGR;IAYVPQVVSDAPSYEPLAGVVLVADIDEPGIGSDVR;IVALGFDSPTGK;KEAPLPEAAEGSPCTK;LIEENEEFFR;LLHLVVRPSVCEEK;TKPLPAAVPGK;VRPGTIASPSWNVFK;VYNAGPALNLEDK			-1	1128100	60242	58464	61294	92449	71566	95171	61223	62161	58807	82506	115160	51550	82293	79266	95906	144890	134840	138960	182180	185190	174300	174170	185770	175060	177060	242040	176270	156360	162200	161790
KAF4639369.1	TGRH88_051410	KAF4639369.1	KAF4639369.1	KAF4639369.1 | transcript=TGRH88_051410_t1 | gene=TGRH88_051410 | organism=Toxoplasma_gondii_RH-88 | gene_product=unspecified product | transcript_product=unspecified product | location=CM023092:2516255-2517730(-) | protein_length=199 | sequence_SO=chromos	1	2	16.1	22.26	199	0	10.662	8203200	9	113	GIIAMCVLLFAVPCIHTK;YETGWNVFHYDSAK			-1	548100	42975	56973	37265	43414	30444	49211	33745	36564	11560	39555	30672	21245	46244	35551	44244	103470	102260	86477	88369	85843	92761	80149	103710	77019	106620	83476	78119	92309	85857	83878
KAF4639371.1	TGRH88_051430	KAF4639371.1	KAF4639371.1	KAF4639371.1 | transcript=TGRH88_051430_t1 | gene=TGRH88_051430 | organism=Toxoplasma_gondii_RH-88 | gene_product=unspecified product | transcript_product=unspecified product | location=CM023092:2526032-2540645(+) | protein_length=2274 | sequence_SO=chromo	1	5	4.7	249.25	2274	0	16.306	474770	107	39	ACCAASAAPASLSGDTQSGEADR;ANLDVPDLHQLLLQLLAACK;AYAMLPLQQQHSALLDELAGLQQK;GDGGFRPAGEGGDLQAVHAWAGR;QVTSAASSSFSEAPSSR			-1	1269.8	70.593	228.34	82.49	237.28	61.486	192.32	65.899	159.18	45.162	169.39	75.462	60.144	247.98	268.75	73.897	9959.8	12701	7917.8	10853	7206.4	7552.9	5237	13514	4677.2	6529.5	8735.4	5088.2	11400	9694.7	9229.9
KAF4639372.1	TGRH88_051440	KAF4639372.1	KAF4639372.1	KAF4639372.1 | transcript=TGRH88_051440_t1 | gene=TGRH88_051440 | organism=Toxoplasma_gondii_RH-88 | gene_product=serine/threonine protein phosphatase | transcript_product=serine/threonine protein phosphatase | location=CM023092:2543515-2548390(-) | protei	1	22	63.1	61.545	548	0	158.58	23088000	27	347	AFCQINLENYGSAVVDAER;DDGYEVCHNGQLVTVFSAPNYCDQMK;DREPPDGGLMTDLLWSDPSPLPGR;EGLDTLCPVEK;ENPYLFNGDFVDR;EPPDGGLMTDLLWSDPSPLPGR;GSFSVECILLLYAAK;GVACQFGPDVTAAFLK;IDRDREPPDGGLMTDLLWSDPSPLPGR;IRIPDDGEITVCGDVHGQYYDLCNIFELNGMPSK;LAFPDAFHLTR;LEAFAAAIETQQTMR;LLPLAFVLNDAVFVVHGGLLSR;LYNLFCESFR;MVLDVISLLGK;QAENVNSEEEAAMEECFGDMVAEAESLK;QILQVLLCNR;RGVACQFGPDVTAAFLK;SYDGPVYAPTGSEYCSAEFVGALK;VIQMNPLFAK;YTAAIDLICSNTMT…			-1	560940	23412	57726	35699	46923	21021	52868	43329	20064	26210	21054	20382	39115	64843	30682	57615	150400	141370	147270	133880	127330	148700	161950	142400	145530	146310	110580	138040	152780	151210	150220
KAF4639374.1	TGRH88_051460	KAF4639374.1	KAF4639374.1	KAF4639374.1 | transcript=TGRH88_051460_t1 | gene=TGRH88_051460 | organism=Toxoplasma_gondii_RH-88 | gene_product=putative mitochondrial inner membrane translocase subunit TIM17 | transcript_product=putative mitochondrial inner membrane translocase subunit	1	4	48.4	22.622	213	0	30.56	1710400	8	54	EDSWNPVLSGALTGGVLSMR;ILEDLGGAFGMGALGGFLWHFAK;NAAIGGVLLGIIEVVQLAFQR;RFFSSGGPPGNSNSGSSSPPGSSSGGSEFLPEKPEGVSV			-1	74888	7749.9	13303	5452.7	11901	3005.6	7726.2	6112.9	1090.4		2643.7	2231.8		4370.4	1079.5	8220.2	41031	47691	29991	41946	34184	31530	30384	25076		22468	28959		33064	32726	32615
KAF4639375.1	TGRH88_051470	KAF4639375.1	KAF4639375.1	KAF4639375.1 | transcript=TGRH88_051470_t1 | gene=TGRH88_051470 | organism=Toxoplasma_gondii_RH-88 | gene_product=putative DNA topoisomerase 2 | transcript_product=putative DNA topoisomerase 2 | location=CM023092:2558617-2576485(-) | protein_length=1658 |	1	28	27.6	185.88	1658	0	119.65	5634400	78	225	AFYTIPEYEQWK;ALIEELFSQGYDPMK;ASIATDPSPCSTRPQR;ASIATDPSPCSTRPQRR;DCSSHEEIHFTVK;EFAPIRLEFYHR;FGMTGFDDDSLSLLRK;FVGSNNLNFLEPVGQFGSR;GGTHVSHVIEPLLAAIVK;HQIDFVWSGQHDGELIDMAFNK;HSQDCTLILTEGDSAK;ISFIPDFAK;ISIWNDGEGIPVAIHQEHK;IVDEILVNAADVK;KGDAETTPNVSVAAK;MGATGSALSSSYSQK;MYVPVIPTVLINGSEGIGTGWSSFVPNYNPR;QDGIDEMLLQEGRK;RDLDALVAALDK;RDTLIADYR;RDVIVDDEALAEGGEEEEEIVAGCTAK;SAPAGSSSLFQGTSSK;SESEISSYNGTDYVK;SIPQL…			-1	37186	2497	4719.8	3641.1	4506.9	286.76	4245.7	3500.1	1459.5	467.76	1711.7	1146	518.6	4002.4	1163.8	3318.9	31558	41619	33618	35415	23202	35491	34425	22706	16219	29433	28914	21671	36073	29850	37152
KAF4639379.1	TGRH88_051510	KAF4639379.1	KAF4639379.1	KAF4639379.1 | transcript=TGRH88_051510_t1 | gene=TGRH88_051510 | organism=Toxoplasma_gondii_RH-88 | gene_product=unspecified product | transcript_product=unspecified product | location=CM023092:2597991-2602494(-) | protein_length=904 | sequence_SO=chromos	1	12	31.2	96.566	904	0	63.896	6274100	38	187	APLLLSSIAAVAMDPHK;APLSLYHCESGQR;AYQAALAEAAAAGDDVK;GSLHLYVACTDGFVR;IAEFPGFVFSGK;ILQLNPVAMDASSQHTLQVR;LGEVTAQADEMRDEGEGEEERPSR;LPGDLLSEFVAQQSDGDRGTEAAPLHAR;QTASASSASVASASSASVASASSASASSASVASGASSACSVPALVLASLLPAAAHLER;SAEWQFVGVLGSMVSPVVQLK;VGQPASQAQELPQQR;VVEGLGEAGDEIAACIHCHADFICGVAASPSGVVVVSLAADK			-1	125930	9558.9	10887	9042.9	13568	7500.9	9168.4	5264.5	6691.3	3297.1	7991.8	6391.4	5324.6	11133	7361.7	12744	36386	34824	32890	40116	36461	39195	35104	36312	29920	38965	30812	32888	40931	37187	36508
KAF4639380.1	TGRH88_051520	KAF4639380.1	KAF4639380.1	KAF4639380.1 | transcript=TGRH88_051520_t1 | gene=TGRH88_051520 | organism=Toxoplasma_gondii_RH-88 | gene_product=rhoptry protein ROP13 | transcript_product=rhoptry protein ROP13 | location=CM023092:2605224-2606426(-) | protein_length=400 | sequence_SO=chr	1	12	43.2	44.729	400	0	197.39	61857000	18	227	EADFQTEGVPLDSAPQELVDHLK;EQLVDLENLCK;FMGLTPER;IPGCAALSLPVYIGLVSSDVFK;LSFPVLDATDLR;QAANVAAQVVYANSLR;QTFYQPFVFVTTQAAMLLSMVLK;RLSFPVLDATDLR;RQAANVAAQVVYANSLR;RSALTPSAPDPDGDGDPATSLPSQR;SALTPSAPDPDGDGDPATSLPSQR;STVQEILANQSFGALHTTVISFSIFVNRDPR			-1	2809500	158360	168970	151210	247170	202400	258980	161800	171250	131890	182950	183310	152600	229190	190050	219330	406360	384380	390440	566230	592380	586430	501160	537730	502610	517620	584430	526420	502910	476110	466460
KAF4639381.1	TGRH88_051530	KAF4639381.1	KAF4639381.1	KAF4639381.1 | transcript=TGRH88_051530_t1 | gene=TGRH88_051530 | organism=Toxoplasma_gondii_RH-88 | gene_product=putative pre-mRNA-splicing factor ATP-dependent RNA helicase | transcript_product=putative pre-mRNA-splicing factor ATP-dependent RNA helicase	1	13	18.4	136.38	1206	0	82.331	2196800	63	112	CSDEIITIVSMLSVQNVFYRPK;DCCTIEPQWLVEVAPK;HPEWLIYHELVLTTR;ITTELHNHWGVNDR;LESTNPPPLIILPVYSALPSEMQTMIFDPAPPGCR;LIVTSATLDAEK;RYCVVMLDEAHER;SAASTSASSSSFCSSASSASEASR;SAASTSASSSSFCSSASSASEASREPAFPDHHELTEK;TDGRPIQPQDVVHR;TLVDHTQVFLHPSSALYNR;TNLENTVLLLK;WEAQQLLHSGLLTR			-1	11025	740.88	1672.1	720.72	756.02	529.11	1101.8	468.37	370.65	227.09	485.71	252.11	288.81	1489.9	618.25	1303.1	22095	33910	22924	23152	11920	18600	9857.8	15761	3608.8	16331	9504.3	10281	29082	16833	25034
KAF4639390.1	TGRH88_051620	KAF4639390.1	KAF4639390.1	KAF4639390.1 | transcript=TGRH88_051620_t1 | gene=TGRH88_051620 | organism=Toxoplasma_gondii_RH-88 | gene_product=tetratricopeptide repeat-containing protein | transcript_product=tetratricopeptide repeat-containing protein | location=CM023092:2696303-27039	1	10	40.2	59.612	542	0	55.299	2204800	31	89	APHSIESLTEECNFPLTR;CIDHCEHVLQVDADNEK;DLDSWKPALK;EVLCVHLIGSTSAHEMGCK;GQVQEAIDIWR;GTYEEFVQAVPGVLTNEECTFFPDFAVLSTPLFAR;HSAGGEQDASATGTVCASAAGQAGHHDPAEDMWSWR;LCYELSVSGTAPDAAAMGK;LLLDANVLSIVTVSGPVTDQPGAELK;TEFIGNEFLTSGDTAQASPHSAVVGAK			-1	26036	2421	2976	2278.5	2593.8	793.84	2138.7	1056.4	1243.4	630.67	2813.3	2176.7	1748	1142.1	2723.8	2291	30719	30270	32012	25988	22052	21491	28540	7741	26444	25640	24674	20956	25858	31401	27906
KAF4639392.1	TGRH88_051640	KAF4639392.1	KAF4639392.1	KAF4639392.1 | transcript=TGRH88_051640_t1 | gene=TGRH88_051640 | organism=Toxoplasma_gondii_RH-88 | gene_product=putative exosomal 3-5 exoribonuclease complex subunit | transcript_product=putative exosomal 3-5 exoribonuclease complex subunit | locatio	1	3	15.6	29.371	275	0.00095329	2.2551	85996	14	7	ASPELGAELTCIDPNCK;ASPELGAELTCIDPNCKK;ELTASAPCAFVESSPLYPYSPSYIR			-1	6142.6		1737.6		820.69		556.19							1706.9		1321.1		7799.7		6512		5024.5									5736.3
KAF4639393.1	TGRH88_051650	KAF4639393.1	KAF4639393.1	KAF4639393.1 | transcript=TGRH88_051650_t1 | gene=TGRH88_051650 | organism=Toxoplasma_gondii_RH-88 | gene_product=unspecified product | transcript_product=unspecified product | location=CM023092:2715168-2717894(+) | protein_length=455 | sequence_SO=chromos	1	3	13	48.628	455	0	20.721	404260	11	24	ESVTSSEGSTETDVCMEDR;GSVGASDGSDASLDAGAGGSIK;SEAQFDWILASECIYRPK			-1	36751	2421.3	5435.8	3357.6	2854.7	1502.2	6876.3		1389.7					5712.1	1817.3	5383.8	10545	11582	10375	13914	12042	15128		11669					11933	12305	13305
KAF4639394.1	TGRH88_051660	KAF4639394.1	KAF4639394.1	KAF4639394.1 | transcript=TGRH88_051660_t1 | gene=TGRH88_051660 | organism=Toxoplasma_gondii_RH-88 | gene_product=unspecified product | transcript_product=unspecified product | location=CM023092:2719262-2724452(-) | protein_length=1086 | sequence_SO=chromo	1	29	48.9	117.88	1086	0	323.31	42410000	51	646	AAASPPRDPTDSLPEAAGLGDIPHAVLPLAR;AVDACIPSGPAEPWTVGEEIGACLALFR;AVFHETLVLTDVDDTLWSSGAWR;DEEGIRDIVALPIFFLK;DIPDSLQIEGTIDSPSSFQSR;DIVALPIFFLK;DTDTWVFGGGER;FLPTCPVPLVSPLFQTCQVGDAR;GNESNFVSSSGFSPLSATSPASDPAPMSPDR;GQTYPGIGALYFLLSAGPHVTAAPVNK;IEDGAFASPFLPGLSTTAGPSGQGR;LAAVFVHVVFSNWENENPDEIEQAIAAPR;LLATMRPICEHQK;LNAASGAALGDVISAAPSDCPFGGLR;LNAASGAALGDVISAAPSDCPFGGLRK;LYSHLSTGLK;MHLTLDPAEAK;QIYGPGVDDWGR;RESD…			-1	418550	46036	50507	40616	23833	16357	31516	20834	18712	14145	22462	22387	12776	37749	27512	33105	182910	173250	164490	127440	130920	138450	132100	137970	126110	126840	145810	125010	141080	136290	140640
KAF4639395.1	TGRH88_051670	KAF4639395.1	KAF4639395.1	KAF4639395.1 | transcript=TGRH88_051670_t1 | gene=TGRH88_051670 | organism=Toxoplasma_gondii_RH-88 | gene_product=unspecified product | transcript_product=unspecified product | location=CM023092:2727292-2732875(+) | protein_length=657 | sequence_SO=chromos	1	2	8.2	70.359	657	0.00032041	2.5664	188740	17	5	DSLGLPWAMALPIIGCSLR;GADGGEQVDPGSLFVEPPEFTGPSDGSYAAVLYER			-1	6909.3	4192.8		1435.4	1998.9									1939.5	1535.5				15913	19668									20067	17622
KAF4639402.1	TGRH88_051740	KAF4639402.1	KAF4639402.1	KAF4639402.1 | transcript=TGRH88_051740_t1 | gene=TGRH88_051740 | organism=Toxoplasma_gondii_RH-88 | gene_product=putative uracil phosphoribosyltransferase FUR1 | transcript_product=putative uracil phosphoribosyltransferase FUR1 | location=CM023092:2767430	1	13	52	27.646	244	0	164.6	23646000	15	284	DRWVMLLDPMCATAGSVCK;EEFVFYADR;EVTTPLDVSYHGVSFYSK;FPNVVLMK;ICGVSIVR;IIFVNILAAPQGIER;KEVTTPLDVSYHGVSFYSK;LLIEEALNELPFEK;WVMLLDPMCATAGSVCK;YSTNDQEESILQDIITR;YSTNDQEESILQDIITRFPNVVLMK;YYIVPGIGDFGDR;YYIVPGIGDFGDRYFGTM			-1	1351500	101720	132700	109630	106440	62544	106180	71830	73617	74441	85302	57961	81045	90076	90974	107060	161660	154500	147830	150450	148140	155230	152040	131400	155600	172460	145850	169040	159960	161280	144870
KAF4639403.1	TGRH88_051750	KAF4639403.1	KAF4639403.1	KAF4639403.1 | transcript=TGRH88_051750_t1 | gene=TGRH88_051750 | organism=Toxoplasma_gondii_RH-88 | gene_product=unspecified product | transcript_product=unspecified product | location=CM023092:2774194-2778832(+) | protein_length=443 | sequence_SO=chromos	1	6	30.5	49.064	443	0	66.893	5484400	17	86	ASGFSPAPVSALPGGHAVSGTPQPSGFSACTPAGPAPASGLSGTSSASAPNGAPR;GVPADAQHHYFDYVNNPEVLG;HSFSVDFEEHTGGR;RLLLEESER;RSDLLSLLATDEDFYAEDR;SSYVSEMILGEPDSTVR			-1	68864	6296.3	15433	2598.1	5648.1	72893	4102	4776.3	5436.4	1792.4	1734.8	1146.4	1993.9	11161	4020.9	8160.3	75353	112170	77253	54016	619920	71769	88647	56699	93617	54190	38804	57541	94500	77615	81276
KAF4639405.1	TGRH88_051770	KAF4639405.1	KAF4639405.1	KAF4639405.1 | transcript=TGRH88_051770_t1 | gene=TGRH88_051770 | organism=Toxoplasma_gondii_RH-88 | gene_product=Ku70/Ku80 beta-barrel domain-containing protein | transcript_product=Ku70/Ku80 beta-barrel domain-containing protein | location=CM023092:27936	1	3	4.2	122.62	1107	0	3.5881	351600	62	17	FNEFLAEVK;TPGCLDSEQPDASVEQTK;TYGLHLIYLPVAEDMLELR			-1	5553.8	1117.9	625.8	117.09	1530.4		315.66		193.65					618.17	508.84	643.44	16008	14145		14304		14908		12000					14076	13400	14593
KAF4639407.1	TGRH88_051790	KAF4639407.1	KAF4639407.1	KAF4639407.1 | transcript=TGRH88_051790_t1 | gene=TGRH88_051790 | organism=Toxoplasma_gondii_RH-88 | gene_product=splicing factor, CC1 family protein | transcript_product=splicing factor, CC1 family protein | location=CM023092:2814129-2816292(+) | protein_	1	14	43.1	69.356	633	0	116.4	17095000	25	305	AMALNGIAFK;DAGSSTSSAATQSGFLPASNGALFADNATGSCNVVLHNMFAAK;EDPHFFLDLGDDVRDECK;GSATEGTLQQAAAAAALQQQQQQLVPPPQVSQEAVLAQQLAAQAAAAK;GVAYVEFYTQESVIK;GYGFVTYASAADAHEAMQHMNNFELLGQQLR;HIYEFFSANAGK;IRDIQLIR;QGAQPLGAVDETK;QQQQGGAAAESAVVSIPMR;RDDLTVLVLNLCLK;VLFGPFGR;VYVGGLVDNLAK;YFAGKPISAEFISDAVWSSTCS			-1	348240	19829	31424	18909	37064	21129	20808	24378	13540	21648	15851	15078	16814	29084	27483	35201	76336	76230	74536	74619	73215	75660	80979	79598	74110	71304	57752	71768	75157	76742	75277
KAF4639411.1	TGRH88_051830	KAF4639411.1	KAF4639411.1	KAF4639411.1 | transcript=TGRH88_051830_t1 | gene=TGRH88_051830 | organism=Toxoplasma_gondii_RH-88 | gene_product=unspecified product | transcript_product=unspecified product | location=CM023092:2845237-2852330(+) | protein_length=1045 | sequence_SO=chromo	1	4	10.5	112.1	1045	0	34.349	379590	52	31	ANAGVGLVVGGLEPSVEVDAVTDDR;EASSADDAVAWLTDSQAAAAVEAAAAALTAVEDVSVR;GVNESPLFYAATLEAAALDCSLQGLNPEQER;VLEFPVDQIQAVYTLSR			-1	2285.3	230.44	288.2	686.98	374.67	206.74	348.74		346.34	72.147	199.01	409.92	287.98	261.91	255.53	781.32	9236.8	9806.4	8595.1	11986	9389.4	6294.9		9378	4161.8	8380.2	10836	8122.4	8160.1	9993.6	9699.5
KAF4639413.1	TGRH88_051850	KAF4639413.1	KAF4639413.1	KAF4639413.1 | transcript=TGRH88_051850_t1 | gene=TGRH88_051850 | organism=Toxoplasma_gondii_RH-88 | gene_product=heat shock protein HSP21 | transcript_product=heat shock protein HSP21 | location=CM023092:2867537-2869357(+) | protein_length=195 | sequence_	1	8	67.7	21.293	195	0	228.39	44943000	10	280	DISVEVTDHAIIISGTR;FQLPTNAVEDAVTAAMTGGVLEITVETR;FQLPTNAVEDAVTAAMTGGVLEITVETREEEASHTK;HPGHVGATHTYNWDEFR;IVMLFDLPGFEK;KDISVEVTDHAIIISGTR;LDAYYDTAAHK;QFLDSQGSLWHSAVLGAPASAAPNTIFELAPTAAEAGR			-1	1714600	163220	151280	129910	127670	98355	118680	92579	90475	77982	124960	80094	80462	117410	125780	135730	446590	379380	361510	391920	313710	316240	251930	432580	281640	344390	262050	287010	311310	381590	338130
KAF4639414.1	TGRH88_051860	KAF4639414.1	KAF4639414.1	KAF4639414.1 | transcript=TGRH88_051860_t1 | gene=TGRH88_051860 | organism=Toxoplasma_gondii_RH-88 | gene_product=unspecified product | transcript_product=unspecified product | location=CM023092:2870783-2874928(-) | protein_length=536 | sequence_SO=chromos	1	9	28.7	59.337	536	0	34.168	1619700	20	83	AGAGGFQLTAPEQSTEHQR;AHASDEGCTPCHVVGCTTLQR;ALSQPPSQQLQHAMSTQFSR;GLRDEAAGLLTDLLSLQR;HVIQQGGALDSSDSLDREK;LCLENADAWHTTVDPR;LPNAHMFTALMGEK;QQSIVSDLLALR;VGNTAETSSLAESLK			-1	26064	786.29	5144.6	2230.6	3137	2106.6	5102.1	2820.2	506.59	1220.9	3931.2		658.28	3771.8	2889	3857.8	2311.3	29514	19575	23601	13387	26544	17663	2901	4633.4	16848		3943.6	27196	10392	22141
KAF4639415.1	TGRH88_051870	KAF4639415.1	KAF4639415.1	KAF4639415.1 | transcript=TGRH88_051870_t1 | gene=TGRH88_051870 | organism=Toxoplasma_gondii_RH-88 | gene_product=DUF803 domain-containing protein | transcript_product=DUF803 domain-containing protein | location=CM023092:2878218-2886580(-) | protein_length	1	6	17	86.833	814	0	102.71	4325500	23	114	CALLDDEDSTQQQALGR;LSASQASSGAGGVEGNVGSLGLNNSEYSAQTAQK;QVTLAMGLFPFSMLGR;VAGGVHGSLASPDASPTATR;VGHSDSQGQWPGASRPPFPGSGAGSSTR;VPDLPEAELDLPTQELQEQQLAK			-1	113560	7904.4	11903	7386.1	10179	6412.8	10683	6451.5	5620.4	2418.6	6251.2	4244.9	2295.3	11974	9176.6	10655	37924	44914	37000	43277	37018	43770	37926	46335	25437	39716	42366	38297	44821	42144	38782
KAF4639416.1	TGRH88_051880	KAF4639416.1	KAF4639416.1	KAF4639416.1 | transcript=TGRH88_051880_t1 | gene=TGRH88_051880 | organism=Toxoplasma_gondii_RH-88 | gene_product=putative anonymous antigen-1 | transcript_product=putative anonymous antigen-1 | location=CM023092:2889857-2907242(-) | protein_length=2639 |	1	101	63.6	286.16	2639	0	323.31	611930000	98	3419	AGAPVDGASLAGGMLSIFTK;AGGVPLLIELINSGLPQMEGNPEK;AGLYAAMACVLLAAGGAGLTGEMEK;AGNVATLISLYESLK;AISNLSLYTPNIQPFLDAGIENAYSTWLSNLSETFPDAQLETGCR;ALLLLLDIEASLCR;ALPKPNTAPVVTNVCLAFANICIGHK;ALQELVEITNDATMANK;ALQGLSMADVNMTAR;APMYLDAQIAGFTVLATSAK;APQSQYSEEAAIHCLEALR;AQLNCLETLNYLAQCDGGEGVAILSR;AYNDALIQEQALK;AYNDALIQEQALKK;CFDDADDPYGAWAVAASGMLAQFAGMVAGETVLANK;CFDDADDPYGAWAVAASGMLAQFAGMVAGETVLANKK;CLGSLVATLQTYPGSER…			-1	3359800	258070	271320	237970	279880	177010	260380	206870	179770	155900	224100	176680	170860	257370	232130	271460	699890	680070	677480	728750	616750	658090	662170	730130	632610	710650	625030	658160	684370	722030	700260
KAF4639418.1	TGRH88_051900	KAF4639418.1	KAF4639418.1	KAF4639418.1 | transcript=TGRH88_051900_t1 | gene=TGRH88_051900 | organism=Toxoplasma_gondii_RH-88 | gene_product=unspecified product | transcript_product=unspecified product | location=CM023092:2915764-2917588(+) | protein_length=290 | sequence_SO=chromos	1	5	29	31.664	290	0	10.499	1237100	13	43	ADQIQALNLLIK;AQLLADLELLR;HGPVYENLLLALGFYR;IVNNVLSPPGSANPEELER;TTEPPVSRPLPQPNQEYFFLPEHADR			-1	91410	2732	3826.6	4317.8	9213.5		10280	10180		7022	2677.7	7178.8	4617.1	11736	5841.1	11787	20794	20928	17386	25615		31240	34410		41532	25982	27406	33189	33471	27086	27399
KAF4639420.1	TGRH88_051920	KAF4639420.1	KAF4639420.1	KAF4639420.1 | transcript=TGRH88_051920_t1 | gene=TGRH88_051920 | organism=Toxoplasma_gondii_RH-88 | gene_product=unspecified product | transcript_product=unspecified product | location=CM023092:2936041-2941925(+) | protein_length=582 | sequence_SO=chromos	1	10	32.3	62.894	582	0	9.6671	696890	20	40	AAAEAVFVPPSGVCTGAR;ALSSSYSISASSCYNSAR;DGGQFPFLSRPEEVTLHMQVHLR;EASAELGDIRGSQR;EFLVSHLDELSAK;GAAGCFVPASSPATSQATASDGAASSR;NCGLFPDLHLIER;QVSGEETSCSLANTFAASGR;SHSSAHGHSSFSSDSSCFSSER;VLILQSLDADVPPDVAEDLR			-1	25180	3773	5204	805.62	779.96	352.41	768.39	401.87	2784.6	1255.2	606.64	599.91		3137.6	4012	699.33	16640	26590	9926.5	19572	7680.6	16327	13190	30641	16611	12089	13065		18315	13420	15097
KAF4639421.1	TGRH88_051930	KAF4639421.1	KAF4639421.1	KAF4639421.1 | transcript=TGRH88_051930_t1 | gene=TGRH88_051930 | organism=Toxoplasma_gondii_RH-88 | gene_product=unspecified product | transcript_product=unspecified product | location=CM023092:2943660-2947167(-) | protein_length=636 | sequence_SO=chromos	1	3	10.4	66.995	636	0	5.8355	193930	19	15	KFEEQREPAGEGTELK;QAAIEMLANFLMPFLAADSAR;VPSSLPSSLSSSTSAPFAAPLDAASLGTR			-1	8685.5	1365.9	1508.6	471.75	1009.1	324.25	848.83		634.8			371.87			722.95	1427.4	8957.7	8597.8	5856.9	10623	4712.7	10174		9982.7			5581.1			8875.4	10107
KAF4639425.1	TGRH88_051970	KAF4639425.1	KAF4639425.1	KAF4639425.1 | transcript=TGRH88_051970_t1 | gene=TGRH88_051970 | organism=Toxoplasma_gondii_RH-88 | gene_product=unspecified product | transcript_product=unspecified product | location=CM023092:2974516-2978677(-) | protein_length=568 | sequence_SO=chromos	1	4	13	60.907	568	0	12.121	933240	29	33	CSGAAPSPAASLLPAR;KPLLYIPPFAAIR;LEEEGSSNAGEVSGEQSCEGQAEEDSEK;SVSAVLCDFSEEPFSAR			-1	29096	2721.6	2629.8	910.51	2144	2362.1	2887.5	1132.3	1103.9	1139.2	2696.2	1672.5	1011.3	2742.6	1188.2	2754.5	30585	42924	17507	22086	27846	25905	24811	26885	32631	29567	28618	24898	24783	23255	27475
[truncated: 2,725 more rows]
[truncated: 40 more columns]

## Sheet: proteinGroups DE test
Leading_Protein	GN	Protein IDs	Majority protein IDs	Fasta headers	Number of proteins	Razor + unique peptides	Sequence coverage [%]	Mol. weight [kDa]	Sequence length	Q-value	Score	Intensity	iBAQ peptides	MS/MS count	Peptide sequences	Only identified by site	Potential contaminant	Taxonomy IDs	iBAQ	Seen in # reps in TgRH_dSAG1_C18	Seen in # reps in TgRH_dSAG1_C30	Seen in # reps in TgRH_dSAG1_C33	Seen in # reps in TgRH_dSAG1_C6	Seen in # reps in TgRH_WT	OnOff TgRH_WT vs TgRH_dSAG1_C18 onIn	StrictOnOff TgRH_WT vs TgRH_dSAG1_C18 onIn	OnOff TgRH_WT vs TgRH_dSAG1_C33 onIn	StrictOnOff TgRH_WT vs TgRH_dSAG1_C33 onIn	OnOff TgRH_WT vs TgRH_dSAG1_C30 onIn	StrictOnOff TgRH_WT vs TgRH_dSAG1_C30 onIn	OnOff TgRH_WT vs TgRH_dSAG1_C6 onIn	StrictOnOff TgRH_WT vs TgRH_dSAG1_C6 onIn	OnOff TgRH_dSAG1_C18 vs TgRH_dSAG1_C30 onIn	StrictOnOff TgRH_dSAG1_C18 vs TgRH_dSAG1_C30 onIn	OnOff TgRH_dSAG1_C18 vs TgRH_dSAG1_C6 onIn	StrictOnOff TgRH_dSAG1_C18 vs TgRH_dSAG1_C6 onIn	OnOff TgRH_dSAG1_C33 vs TgRH_dSAG1_C30 onIn	StrictOnOff TgRH_dSAG1_C33 vs TgRH_dSAG1_C30 onIn	OnOff TgRH_dSAG1_C33 vs TgRH_dSAG1_C6 onIn	StrictOnOff TgRH_dSAG1_C33 vs TgRH_dSAG1_C6 onIn	OnOff TgRH_dSAG1_C18 vs TgRH_dSAG1_C33 onIn	StrictOnOff TgRH_dSAG1_C18 vs TgRH_dSAG1_C33 onIn	OnOff TgRH_dSAG1_C30 vs TgRH_dSAG1_C6 onIn	StrictOnOff TgRH_dSAG1_C30 vs TgRH_dSAG1_C6 onIn	Top3 Selected	LFQ Selected	iLFQ 7_TgRH_dSAG1_C18	iLFQ 8_TgRH_dSAG1_C18	iLFQ 9_TgRH_dSAG1_C18
[truncated: 3,236 more rows]
[truncated: 157 more columns]

[truncated: 2 more sheets: Experimental design, Note]
