# Supplementary material for: Comparative Proteomic Analysis of Toxoplasma gondii RH Wild-Type and Four SRS29B (SAG1) Knock-Out Clones Reveals Significant Differences between Individual Strains
Source: Int J Mol Sci. 2023 Jun 21;24(13):10454. doi: 10.3390/ijms241310454 (PMC10342146; doi:10.3390/ijms241310454)
Supplement: Supplementary file 1 [file ijms-24-10454-s001.zip › Table S2.xlsx]

## Sheet: SRS data
GN	Annotation	Wildtype	Wildtype	Wildtype	Wildtype MV	Wildtype SD	WT % of total	WT SD %	Rank WT	Clone 6	Clone 6	Clone 6	Clone 6 MV	Clone 6 SD	C6 % of total	C6 SD %	Rank C6	Clone 18	Clone 18	Clone 18	Clone 18 MV	Clone 18 SD	C18 % of total	C18 SD %	Rank C18	Clone 30	Clone 30	Clone 30	Clone 30 MV	Clone 30 SD	C30 % of total	C30 SD %	Rank C30	Clone 33	Clone 33	Clone 33	Clone 33 MV	Clone 33 SD	C33 % of total	C33 SD %	Rank C33
TGRH88_077450	SAG-related sequence SRS29B	9257500	8882900	10243000	9.46113e+06	573625	49.2322	2.98493	1	6370.3	0	0	2123.43	3002.99	0.0205022	0.0289945	30	0	4980	0	1660	2347.59	0.016102	0.0227717	31	0	0	2586.6	862.2	1219.33	0.00803225	0.0113593	40	0	0	0	0	0	0	0	40
TGRH88_080370	SAG-related sequence SRS34A	4017600	4457100	4645900	4.37353e+06	263221	22.7582	1.3697	2	4588500	4607300	4888200	4.69467e+06	137064	45.3279	1.32338	1	3954400	4020200	4370300	4.11497e+06	182535	39.9153	1.7706	1	4332400	4623900	4520400	4.49223e+06	120660	41.8496	1.12406	1	4701300	3480700	4372700	4184900	515699	46.968	5.78779	1
TGRH88_024520	SAG-related sequence SRS25	1674700	1350200	1671100	1.56533e+06	152129	8.1454	0.791624	3	1580200	1679900	1379700	1546600	124838	14.9327	1.20533	2	1190200	1935300	1731600	1.61903e+06	314427	15.7047	3.04995	2	1887400	1540600	1979500	1802500	188970	16.7921	1.76044	2	1425800	1330900	1036000	1.26423e+06	165971	14.1887	1.86272	2
TGRH88_054180	SAG-related sequence SRS52A	794490	805290	947040	848940	69507.2	4.41756	0.361689	4	897980	897120	726270	840457	80742.9	8.11478	0.779589	4	767520	892400	806100	822007	52208	7.97349	0.506419	4	912050	754380	961580	876003	88345.8	8.16084	0.82303	4	855900	725460	595130	725497	106459	8.1424	1.19481	4
TGRH88_057630	SAG-related sequence SRS57	775950	658490	832480	755640	72468.4	3.93207	0.377098	5	1064100	1441500	1087600	1.19773e+06	172636	11.5644	1.66683	3	1373600	1582500	1356200	1.43743e+06	102823	13.9431	0.997389	3	1342200	807190	1188500	1112630	224909	10.3653	2.09525	3	1045600	876450	914190	945413	72498.7	10.6106	0.813668	3
TGRH88_048530	SAG-related sequence SRS51	344190	316230	328490	329637	11443.4	1.7153	0.0595471	6	302840	362230	248920	304663	46276.6	2.94159	0.44681	5	290560	354870	162310	269247	80043.9	2.6117	0.776428	7	360450	298860	406030	355113	43914.4	3.30823	0.409106	6	326420	282360	239160	282647	35624.3	3.1722	0.399819	6
TGRH88_026130	SAG-related sequence SRS20A	292960	249930	323480	288790	30171.1	1.50275	0.156999	7	288870	309380	251000	283083	24182.2	2.73323	0.233484	6	271870	352540	319910	314773	33133.1	3.05331	0.321392	6	402550	343010	469520	405027	51677.2	3.77323	0.481424	5	320540	284160	258650	287783	25396.1	3.22985	0.285025	5
TGRH88_016110	SAG-related sequence SRS36D	195960	106000	285390	195783	73235.8	1.01878	0.381091	8	0	0	0	0	0	0	0	35	14721	12045	17137	14634.3	2079.7	0.141953	0.0201732	21	227460	110900	153410	163923	48162.6	1.52711	0.448683	10	0	0	0	0	0	0	0	33
TGRH88_078790	SAG-related sequence SRS30A	186840	164000	205710	185517	17053.7	0.965359	0.0887412	9	197780	182130	259250	213053	33284.9	2.05707	0.321373	8	173950	179070	171020	174680	3326.69	1.6944	0.032269	11	221550	179270	178870	193230	20025.9	1.80013	0.186562	8	208150	140410	210940	186500	32610.4	2.09313	0.365994	8
TGRH88_077470	SAG-related sequence SRS29C	218720	182980	153300	185000	26745.8	0.96267	0.139175	10	178620	178690	131020	162777	22455.4	1.57164	0.216811	9	343930	372360	303470	339920	28266.8	3.29723	0.274189	5	162210	205840	198330	188793	19045.7	1.7588	0.177429	9	224610	255310	158930	212950	40201.5	2.38998	0.45119	7
TGRH88_007670	SAG-related sequence SRS17B	150250	107020	155630	137633	21758	0.716192	0.113221	11	209900	282030	217360	236430	32387.6	2.28278	0.312709	7	244160	274160	274900	264407	14319.7	2.56475	0.138902	8	194760	162410	223430	193533	24926.4	1.80296	0.232214	7	202130	152700	132690	162507	29184.5	1.82385	0.327544	9
TGRH88_046440	SAG-related sequence SRS67	146080	100380	139690	128717	20206.2	0.669793	0.105145	12	137130	144840	127630	136533	7038.61	1.31826	0.0679592	10	150930	216110	211630	192890	29726.5	1.87104	0.288348	10	158490	148300	175700	160830	11307.7	1.49829	0.105343	11	141690	133740	96902	124111	19511.3	1.39292	0.218979	10
TGRH88_022160	SAG-related sequence SRS11	230280	55420	80148	121949	77263.7	0.634578	0.402051	13	97381	83599	109000	96660	10382.4	0.933272	0.100245	13	76876	17609	52943	49142.7	24344.4	0.476685	0.236142	15	92439	206200	174740	157793	47963.8	1.47	0.446831	12	71742	19374	63619	51578.3	23012.1	0.578874	0.258269	14
TGRH88_010890	SAG-related sequence SRS38B	96667	106120	114270	105686	7192.95	0.549948	0.0374294	14	105230	50363	58895	71496	24106.5	0.690308	0.232753	14	101670	112620	63527	92605.7	21042.1	0.898277	0.204109	13	116100	91257	111650	106336	10815.9	0.990623	0.100761	14	101540	129010	73762	101437	22555	1.13845	0.25314	11
TGRH88_077440	SAG-related sequence SRS29A	109230	84215	112540	101995	12644.8	0.530744	0.0657986	15	125820	132990	67202	108671	29468.5	1.04924	0.284524	12	239700	295830	205010	246847	37419.9	2.39442	0.362974	9	168380	108190	151830	142800	25388.5	1.33032	0.236519	13	113650	85416	78234	92433.3	15286.3	1.0374	0.171561	12
TGRH88_078800	SAG-related sequence SRS30C	57554	75871	94200	75875	14960.7	0.394825	0.0778497	16	112060	124880	94916	110619	12275.1	1.06805	0.118519	11	83840	95730	101740	93770	7437.91	0.909572	0.0721479	12	70716	62453	77948	70372.3	6330.47	0.655588	0.0589747	15	81902	53137	58070	64369.7	12559.7	0.722434	0.140961	13
TGRH88_054600	SAG-related sequence SRS54	74370	47883	84146	68799.7	15319.3	0.358008	0.079716	17	97218	61716	52476	70470	19286.2	0.680402	0.186212	15	63492	71199	35467	56719.3	15353.5	0.550179	0.14893	14	90418	43220	69004	67547.3	19296	0.629271	0.179762	16	61511	51147	39036	50564.7	9184.62	0.567498	0.103081	15
TGRH88_038940	SAG-related sequence SRS18	44593	20072	70705	45123.3	20674.2	0.234805	0.107581	18	45903	48751	28092	40915.3	9141.71	0.395046	0.088265	18	27939	31799	37476	32404.7	3916.95	0.314326	0.0379945	17	32046	15445	38805	28765.3	9814.77	0.267978	0.0914343	20	20558	17944	26130	21544	3413.87	0.241793	0.0383146	19
TGRH88_026150	SAG-related sequence SRS20C	45591	35770	43649	41670	4246.59	0.216835	0.0220977	19	43975	32355	29564	35298	6240.47	0.340809	0.060253	20	10020	28078	14235	17444.3	7713.53	0.169211	0.0748214	20	39883	25358	43136	36125.7	7728.84	0.336547	0.0720019	18	34712	22744	17440	24965.3	7224.09	0.280191	0.0810774	17
TGRH88_042300	SAG-related sequence SRS43	37809	28229	41993	36010.3	5761.27	0.187384	0.0299795	20	41021	45172	23240	36477.7	9512.61	0.352199	0.0918461	19	32787	28190	31626	30867.7	1951.82	0.299417	0.0189327	18	47458	34707	29125	37096.7	7672.79	0.345592	0.0714797	17	20580	20349	23827	21585.3	1587.9	0.242257	0.0178213	18
TGRH88_006880	SAG-related sequence SRS15C	21788	19093	27375	22752	3449.14	0.118393	0.017948	21	57343	32337	34092	41257.3	11396.8	0.398348	0.110039	17	6964.5	11087	8774.1	8941.87	1687.18	0.0867363	0.0163657	25	17793	14847	18754	17131.3	1662.23	0.159595	0.0154853	21	19003	19979	15981	18321	1701.93	0.20562	0.0191011	20
TGRH88_006930	SAG-related sequence SRS16C	20720	19600	21842	20720.7	915.293	0.107823	0.00476284	22	4116.7	9581.8	7420.1	7039.53	2247.29	0.0679681	0.021698	26	35584	40387	29787	35252.7	4333.77	0.341952	0.0420377	16	36094	25424	34310	31942.7	4666.58	0.297578	0.0434738	19	0	705.78	0	235.26	332.708	0.00264037	0.00373405	31
TGRH88_054260	SAG-related sequence SRS53F	23157	18618	16773	19516	2682.49	0.101554	0.0139587	23	48315	53365	32457	44712.3	8907.69	0.431706	0.0860056	16	18745	19073	25042	20953.3	2894.22	0.203248	0.028074	19	11523	5067	9151.1	8580.37	2666.37	0.0799347	0.0248399	24	36707	32622	32111	33813.3	2056.74	0.379494	0.0230832	16
TGRH88_032060	SAG-related sequence protein SRS22E	17433	15697	21677	18269	2511.87	0.095065	0.0130708	24	21721	20925	17965	20203.7	1615.99	0.19507	0.0156027	21	9259.2	8043.1	3843.6	7048.63	2320.04	0.0683719	0.0225045	26	7818.4	8022.6	8041.5	7960.83	101.011	0.0741631	0.000941015	26	8773.4	7359.6	7006	7713	763.586	0.0865646	0.00856988	22
TGRH88_038780	SAG-related sequence SRS47C	19199	4359.9	23916	15825	8332.6	0.0823472	0.0433597	25	9991.5	9833.6	2407.5	7410.87	3538.5	0.0715534	0.0341649	25	2713.3	11575	16912	10400.1	5855.83	0.100881	0.0568017	23	2803	12812	20601	12072	7284.82	0.112463	0.0678654	22	23282	7343.9	18852	16492.6	6717.18	0.1851	0.0753883	21
TGRH88_020900	SAG-related sequence SRS12B	8843.4	5062	15818	9907.8	4455.15	0.0515565	0.0231829	26	8697.8	11344	14354	11465.3	2310.73	0.110699	0.0223105	23	0	0	5437.2	1812.4	2563.12	0.0175803	0.0248623	30	490.44	2027.6	3161.3	1893.11	1094.51	0.0176362	0.0101965	36	8077.8	3024.9	4910	5337.57	2084.88	0.0599046	0.023399	24
TGRH88_006910	SAG-related sequence SRS16A	9135	8422.6	11308	9621.87	1227.24	0.0500686	0.00638607	27	9115.4	5752.2	7751.3	7539.63	1381.15	0.0727967	0.0133353	24	8978.4	9333.3	9813.9	9375.2	342.376	0.0909397	0.00332105	24	10591	9973	10424	10329.3	261.027	0.096228	0.00243172	23	4755.6	3144.8	2489.3	3463.23	952.218	0.0388686	0.0106869	26
TGRH88_040330	SAG-related sequence SRS46	8306.9	5377	14578	9420.63	3837.96	0.0490214	0.0199713	28	0	0	0	0	0	0	0	36	0	0	0	0	0	0	0	37	13296	5371.3	6494.6	8387.3	3501.14	0.0781361	0.0326166	25	0	0	0	0	0	0	0	34
TGRH88_009830	SAG-related sequence SRS19F	10965	531.9	14435	8643.97	5908.44	0.0449799	0.0307453	29	0	892.51	0	297.503	420.733	0.00287245	0.00406226	33	20009	8644.8	13191	13948.3	4670.21	0.135299	0.0453012	22	9330.3	7505.2	1820.7	6218.73	3197.89	0.0579337	0.0297916	28	1480.2	4152.7	1825.3	2486.07	1186.88	0.0279016	0.0133206	28
TGRH88_016080	SAG-related sequence SRS36B	12641	607.64	11817	8355.21	5488.68	0.0434774	0.028561	30	0	0	0	0	0	0	0	37	0	0	0	0	0	0	0	38	0	0	3229.6	1076.53	1522.45	0.010029	0.0141831	38	0	0	0	0	0	0	0	39
TGRH88_037930	SAG-related sequence SRS39	6025	1570	9129.1	5574.7	3102.37	0.0290086	0.0161436	31	4995.5	7012.5	3021.1	5009.7	1629.51	0.0483697	0.0157333	27	2825	1901.7	3485.9	2737.53	649.697	0.0265541	0.00630208	29	4189.2	4925.5	7473.5	5529.4	1407.17	0.0515119	0.0131092	31	3080.2	0	3176.5	2085.57	1475.24	0.0234067	0.0165569	29
TGRH88_032100	SAG-related sequence SRS22A	3952.7	0	7893.5	3948.73	3222.51	0.0205477	0.0167687	32	20055	16035	9577.3	15222.4	4315.92	0.146976	0.0416711	22	0	2889.5	1894.3	1594.6	1198.52	0.0154677	0.0116257	32	10673	3838.7	3557.7	6023.13	3289.95	0.0561115	0.0306492	30	10798	3765.1	2903.2	5822.1	3536.04	0.0653426	0.0396857	23
TGRH88_012780	SAG-related sequence SRS44	2780.5	3513.5	4150.3	3481.43	559.678	0.0181161	0.00291235	33	1097.9	34.236	30.794	387.643	502.229	0.00374277	0.00484912	32	4458.7	5421.9	6763.7	5548.1	945.234	0.0538167	0.0091688	27	4186.8	1998	3392.3	3192.37	904.688	0.0297401	0.00842807	33	617.52	1315.9	0	644.473	537.552	0.00723306	0.00603305	30
TGRH88_009850	SAG-related sequence SRS19C	2277.1	2160.4	5422	3286.5	1510.78	0.0171017	0.00786152	34	6889	0	5967.5	4285.5	3053.57	0.0413774	0.0294828	28	5275.5	3302.6	4810.2	4462.77	842.067	0.043289	0.00816808	28	6976.2	5887.2	5415.8	6093.07	653.451	0.056763	0.00608755	29	12160	0	3673.9	5277.97	5092.23	0.0592357	0.0571511	25
TGRH88_006920	SAG-related sequence SRS16B	3397.2	1015.4	643.18	1685.26	1220.02	0.00876946	0.00634855	35	0	0	0	0	0	0	0	38	0	0	0	0	0	0	0	39	2991.4	1327.8	1406.3	1908.5	766.396	0.0177796	0.00713975	35	0	0	0	0	0	0	0	38
TGRH88_010870	SAG-related sequence SRS38D	2136.2	0	2446.2	1527.47	1087.47	0.00794836	0.00565879	36	2781.9	0	5604.5	2795.47	2288.05	0.0269908	0.0220916	29	0	3196.5	0	1065.5	1506.84	0.0103354	0.0146164	33	2248.7	0	1410.5	1219.73	927.885	0.011363	0.00864418	37	2486.1	3744.7	3741.7	3324.17	592.604	0.0373078	0.00665091	27
TGRH88_001410	SAG-related sequence SRS13	1859.1	504.68	1379	1247.59	560.693	0.00649201	0.00291763	37	586.57	896.98	435.61	639.72	192.066	0.00617662	0.00185444	31	0	0	0	0	0	0	0	36	570.7	400.71	1676.4	882.603	565.573	0.00822233	0.00526888	39	229.28	0	0	76.4267	108.084	0.000857752	0.00121304	32
TGRH88_038440	SAG-related sequence SRS49B	0	1622.6	0	540.867	764.901	0.00281447	0.00398026	38	0	0	0	0	0	0	0	39	0	710.46	0	236.82	334.914	0.00229716	0.00324868	35	8967	3415.3	6623.7	6335.33	2275.63	0.0590199	0.0211997	27	0	0	0	0	0	0	0	35
TGRH88_078810	SAG-related sequence SRS30D	0	0	871.01	290.337	410.598	0.0015108	0.0021366	39	0	0	0	0	0	0	0	40	0	0	0	0	0	0	0	40	1193.2	8785.5	1331.3	3770	3546.94	0.0351213	0.0330433	32	0	0	0	0	0	0	0	36
TGRH88_004290	SAG-related sequence SRS14A	0	0	0	0	0	0	0	40	0	362.59	0	120.863	170.927	0.00116696	0.00165033	34	0	1260.1	0	420.033	594.017	0.00407433	0.00576198	34	1744.1	1448.5	3296.6	2163.07	810.563	0.0201511	0.0075512	34	0	0	0	0	0	0	0	37
	Total	1.8926e+07	1.79419e+07	2.07843e+07	1.92174e+07					1.03166e+07	1.08333e+07	9.92142e+06	1.03571e+07					9.52698e+06	1.10044e+07	1.03964e+07	1.03092e+07					1.10124e+07	9.88457e+06	1.13057e+07	1.07342e+07					1.00898e+07	8.14847e+06	8.49208e+06	8.91011e+06

## Sheet: Figure
GN	Annotation		Gene	WT	C6	C18	C30	C33
TGRH88_077450	SAG-related sequence SRS29B	+	SRS29B	49.2322	0.0205022	0.016102	0.00803225	0
TGRH88_080370	SAG-related sequence SRS34A	+	SRS34A	22.7582	45.3279	39.9153	41.8496	46.968
TGRH88_024520	SAG-related sequence SRS25	+	SRS25	8.1454	14.9327	15.7047	16.7921	14.1887
TGRH88_054180	SAG-related sequence SRS52A	+	SRS52A	4.41756	8.11478	7.97349	8.16084	8.1424
TGRH88_057630	SAG-related sequence SRS57	+	SRS57	3.93207	11.5644	13.9431	10.3653	10.6106
TGRH88_026130	SAG-related sequence SRS20A	+	SRS20A	1.50275	2.73323	3.05331	3.77323	3.22985
TGRH88_077470	SAG-related sequence SRS29C	+	SRS29C	0.96267	1.57164	3.29723	1.7588	2.38998
			Others	9.04915	15.7348	16.0968	17.2921	14.4705
TGRH88_048530	SAG-related sequence SRS51		SRS51	1.7153	2.94159	2.6117	3.30823	3.1722
TGRH88_016110	SAG-related sequence SRS36D		SRS36D	1.01878	0	0.141953	1.52711	0
TGRH88_078790	SAG-related sequence SRS30A		SRS30A	0.965359	2.05707	1.6944	1.80013	2.09313
TGRH88_007670	SAG-related sequence SRS17B		SRS17B	0.716192	2.28278	2.56475	1.80296	1.82385
TGRH88_046440	SAG-related sequence SRS67		SRS67	0.669793	1.31826	1.87104	1.49829	1.39292
TGRH88_022160	SAG-related sequence SRS11		SRS11	0.634578	0.933272	0.476685	1.47	0.578874
TGRH88_010890	SAG-related sequence SRS38B		SRS38B	0.549948	0.690308	0.898277	0.990623	1.13845
TGRH88_077440	SAG-related sequence SRS29A		SRS29A	0.530744	1.04924	2.39442	1.33032	1.0374
TGRH88_078800	SAG-related sequence SRS30C		SRS30C	0.394825	1.06805	0.909572	0.655588	0.722434
TGRH88_054600	SAG-related sequence SRS54		SRS54	0.358008	0.680402	0.550179	0.629271	0.567498
TGRH88_038940	SAG-related sequence SRS18		SRS18	0.234805	0.395046	0.314326	0.267978	0.241793
TGRH88_026150	SAG-related sequence SRS20C		SRS20C	0.216835	0.340809	0.169211	0.336547	0.280191
TGRH88_042300	SAG-related sequence SRS43		SRS43	0.187384	0.352199	0.299417	0.345592	0.242257
TGRH88_006880	SAG-related sequence SRS15C		SRS15C	0.118393	0.398348	0.0867363	0.159595	0.20562
TGRH88_006930	SAG-related sequence SRS16C		SRS16C	0.107823	0.0679681	0.341952	0.297578	0.00264037
TGRH88_054260	SAG-related sequence SRS53F		SRS53F	0.101554	0.431706	0.203248	0.0799347	0.379494
TGRH88_032060	SAG-related sequence protein SRS22E		SRS22E	0.095065	0.19507	0.0683719	0.0741631	0.0865646
TGRH88_038780	SAG-related sequence SRS47C		SRS47C	0.0823472	0.0715534	0.100881	0.112463	0.1851
TGRH88_020900	SAG-related sequence SRS12B		SRS12B	0.0515565	0.110699	0.0175803	0.0176362	0.0599046
TGRH88_006910	SAG-related sequence SRS16A		SRS16A	0.0500686	0.0727967	0.0909397	0.096228	0.0388686
TGRH88_040330	SAG-related sequence SRS46		SRS46	0.0490214	0	0	0.0781361	0
TGRH88_009830	SAG-related sequence SRS19F		SRS19F	0.0449799	0.00287245	0.135299	0.0579337	0.0279016
TGRH88_016080	SAG-related sequence SRS36B		SRS36B	0.0434774	0	0	0.010029	0
TGRH88_037930	SAG-related sequence SRS39		SRS39	0.0290086	0.0483697	0.0265541	0.0515119	0.0234067
TGRH88_032100	SAG-related sequence SRS22A		SRS22A	0.0205477	0.146976	0.0154677	0.0561115	0.0653426
TGRH88_012780	SAG-related sequence SRS44		SRS44	0.0181161	0.00374277	0.0538167	0.0297401	0.00723306
TGRH88_009850	SAG-related sequence SRS19C		SRS19C	0.0171017	0.0413774	0.043289	0.056763	0.0592357
TGRH88_006920	SAG-related sequence SRS16B		SRS16B	0.00876946	0	0	0.0177796	0
TGRH88_010870	SAG-related sequence SRS38D		SRS38D	0.00794836	0.0269908	0.0103354	0.011363	0.0373078
TGRH88_001410	SAG-related sequence SRS13		SRS13	0.00649201	0.00617662	0	0.00822233	0.000857752
TGRH88_038440	SAG-related sequence SRS49B		SRS49B	0.00281447	0	0.00229716	0.0590199	0
TGRH88_078810	SAG-related sequence SRS30D		SRS30D	0.0015108	0	0	0.0351213	0
TGRH88_004290	SAG-related sequence SRS14A		SRS14A	0	0.00116696	0.00407433	0.0201511	0
