# Supplementary material for: Comparative Proteomic Analysis of Toxoplasma gondii RH Wild-Type and Four SRS29B (SAG1) Knock-Out Clones Reveals Significant Differences between Individual Strains
Source: Int J Mol Sci. 2023 Jun 21;24(13):10454. doi: 10.3390/ijms241310454 (PMC10342146; doi:10.3390/ijms241310454)
Supplement: Supplementary file 1 [file ijms-24-10454-s001.zip › Table S3.xlsx]

## Sheet: GRA
GN	Annotation	Wildtype	Wildtype	Wildtype	Wildtype MV	Wildtype SD	WT % of total	WT SD %	Rank WT	Clone 6	Clone 6	Clone 6	Clone 6 MV	Clone 6 SD	C6 % of total	C6 SD %	Rank C6	Clone 18	Clone 18	Clone 18	Clone 18 MV	Clone 18 SD	C18 % of total	C18 SD %	Rank C18	Clone 30	Clone 30	Clone 30	Clone 30 MV	Clone 30 SD	C30 % of total	C30 SD %	Rank C30	Clone 33	Clone 33	Clone 33	Clone 33 MV	Clone 33 SD	C33 % of total	C33 SD %	Rank C33
TGRH88_081130	dense granule protein GRA1	9039300	7562700	10355000	8.98567e+06	1.14058e+06	46.0256	5.84219	1	7578200	7135300	9762600	8158700	1.14845e+06	47.4184	6.67481	1	10346000	9353800	10402000	1.00339e+07	481470	43.6558	2.09479	1	6371800	7377000	7332000	7.02693e+06	463613	40.0922	2.64515	1	10126000	5689500	6815400	7.54363e+06	1.88297e+06	43.166	10.7747	1
TGRH88_025740	dense granule protein GRA5	1463600	4425600	2853100	2914100	1.21e+06	14.9263	6.19776	2	2868800	2517400	2312700	2566300	229645	14.9153	1.3347	2	4687300	3774800	4104400	4.18883e+06	377280	18.2248	1.64148	2	3637400	3246100	3297300	3393600	173655	19.3622	0.990791	2	2413000	4807400	2654700	3291700	1.07629e+06	18.8357	6.15875	2
TGRH88_035710	dense granule protein GRA7	2734100	2810700	2779200	2.77467e+06	31435.7	14.2122	0.161017	3	2621700	1521000	1988400	2043700	451057	11.878	2.62155	3	3317100	3702400	3347300	3455600	174949	15.0347	0.761171	3	2391600	1960400	2720400	2.35747e+06	311206	13.4505	1.77559	3	2328700	2381300	1584600	2098200	363804	12.0063	2.08175	3
TGRH88_050290	dense granule protein GRA4	990860	1683000	940000	1204620	338902	6.1702	1.7359	4	1288300	818410	994830	1.03385e+06	193806	6.00872	1.1264	5	1415500	853160	1015400	1.09469e+06	236321	4.76278	1.02819	7	1684400	1243200	862960	1263520	335659	7.20902	1.91511	4	801430	1225800	817920	948383	196279	5.42682	1.12314	5
TGRH88_013490	dense granule protein GRA12	980770	982690	941960	968473	18764.1	4.96063	0.096112	5	901720	1259900	880850	1.01416e+06	173976	5.89428	1.01115	6	1044500	1209700	1220700	1158300	80594	5.03955	0.35065	4	902540	1022600	967710	964283	49074.1	5.50172	0.279993	5	825740	927080	741600	831473	75830.3	4.75784	0.433915	6
TGRH88_046790	dense granule protein GRA3	790600	1045300	722990	852963	138775	4.36897	0.710822	6	639260	628030	463640	576977	80272.2	3.35339	0.466542	7	983450	1615000	778990	1.12581e+06	355836	4.89821	1.54818	5	1071800	660010	689210	807007	187616	4.60438	1.07045	7	524470	1396400	347140	756003	458579	4.32599	2.62407	7
TGRH88_047040	dense granule protein GRA2	902740	711750	811290	808593	77994.7	4.1417	0.399497	7	934470	1062800	1254700	1083990	131589	6.30016	0.764797	4	1058200	922880	1360600	1.11389e+06	182986	4.84635	0.79614	6	654120	995340	928310	859257	147612	4.90249	0.842202	6	1319000	628060	1183500	1043520	298937	5.97121	1.71057	4
TGRH88_003600	dense granule protein GRA8	585070	803480	559070	649207	109603	3.32531	0.561398	8	462220	454520	338860	418533	56425.2	2.43252	0.327943	8	435740	553030	414010	467593	61060.7	2.03441	0.265664	8	434290	399820	654290	496133	112716	2.83069	0.643099	8	374370	1017800	402710	598293	296862	3.42354	1.69869	8
TGRH88_002660	dense granule protein DG32	95215	152580	108230	118675	24556.2	0.607867	0.12578	9	114030	120940	80623	105198	17604.4	0.611409	0.102317	9	87497	115000	79433	93976.7	15225.9	0.408875	0.0662451	10	130660	125770	82368	112933	21704.5	0.644338	0.123835	10	79237	201270	82107	120871	56862.5	0.691647	0.325377	9
TGRH88_031240	dense granule protein GRA14	121910	126740	107110	118587	8351.35	0.607414	0.0427766	10	88035	87579	68318	81310.7	9189.09	0.472578	0.053407	10	100210	138650	125470	121443	15949.3	0.528378	0.0693924	9	117490	91431	145260	118060	21979.3	0.673594	0.125403	9	113580	120980	65728	100096	24488.9	0.572767	0.14013	10
TGRH88_064400	dense granule protein GRA9	84035	55333	41241	60203	17806.7	0.308366	0.091208	11	61458	59513	60084	60351.7	816.288	0.350764	0.00474427	11	97807	65211	73860	78959.3	13787.1	0.343538	0.0599853	11	40759	46048	73689	53498.7	14439.1	0.305237	0.0823822	11	92857	87556	22896	67769.7	31804.2	0.38779	0.181989	11
TGRH88_038710	dense granule protein GRA6	18506	70031	35108	41215	21473.7	0.211108	0.109991	12	9635.7	23083	22565	18427.9	6220.62	0.107103	0.0361543	13	8811.9	33889	34723	25808	12022.9	0.112286	0.0523092	12	84363	10727	29102	41397.3	31293.7	0.236193	0.178547	12	9563.8	91400	8551.2	36505	38818.8	0.208888	0.222128	13
TGRH88_001190	dense-granule antigen DG32	5373.1	58094	9831.8	24433	23871.4	0.125148	0.122272	13	36222	61068	28510	41933.3	13891.7	0.243717	0.0807388	12	17926	27167	20411	21834.7	3904.62	0.0949986	0.0169883	13	42385	41124	11581	31696.7	14233.2	0.180846	0.0812078	13	6130.2	70601	36793	37841.4	26330.5	0.216535	0.150668	12
TGRH88_009450	dense granule protein GRA11	2585.3	0	2494.2	1693.17	1197.83	0.00867259	0.0061354	14	844.46	3395.9	2783.5	2341.29	1087.54	0.0136076	0.00632081	14	3678.5	3446.3	3138.9	3421.23	221.003	0.0148852	0.000961542	14	0	848.24	2085.1	977.78	856.153	0.00557873	0.00488478	14	1303.2	1266.9	2144.7	1571.6	405.514	0.00899298	0.00232042	14
TGRH88_082350	dense granular protein GRA10	0	0	312.65	104.217	147.385	0.000533809	0.00075492	15	0	0	0	0	0	0	0	15	280.51	0	0	93.5033	132.234	0.000406816	0.000575325	15	503.72	0	0	167.907	237.456	0.000957992	0.00135481	15	0	0	0	0	0	0	0	15
	Total	1.78147e+07	20487998	2.02669e+07	1.95232e+07					1.76049e+07	1.57529e+07	1.82595e+07	1.72058e+07					2.3604e+07	2.23681e+07	2.29804e+07	2.29842e+07					1.75641e+07	1.72204e+07	1.77963e+07	1.75269e+07					1.90154e+07	1.86464e+07	1.47658e+07	1.74759e+07

## Sheet: ROP
GN	Annotation	Wildtype	Wildtype	Wildtype	Wildtype MV	Wildtype SD	WT % of total	WT SD %	Rank WT	Clone 6	Clone 6	Clone 6	Clone 6 MV	Clone 6 SD	C6 % of total	C6 SD %	Rank C6	Clone 18	Clone 18	Clone 18	Clone 18 MV	Clone 18 SD	C18 % of total	C18 SD %	Rank C18	Clone 30	Clone 30	Clone 30	Clone 30 MV	Clone 30 SD	C30 % of total	C30 SD %	Rank C30	Clone 33	Clone 33	Clone 33	Clone 33 MV	Clone 33 SD	C33 % of total	C33 SD %	Rank C33
TGRH88_057740	rhoptry protein ROP5	3456900	3334700	3685900	3492500	145570	34.9349	1.45611	1	2404100	2780500	1847700	2344100	383170	29.1525	4.76532	1	2027500	2377000	1930500	2.11167e+06	191753	27.9643	2.53934	1	3911100	2530700	3596900	3.34623e+06	590763	33.2735	5.8743	1	2665300	2546700	1829900	2347300	369047	31.9493	5.02313	1
TGRH88_038860	rhoptry protein ROP2 (RH)	974140	943470	1032500	983370	36927.7	9.83648	0.369381	2	940680	1128200	840050	969643	119406	12.059	1.485	2	873080	1048300	944870	955417	71921	12.6524	0.952434	2	1172300	978670	1282400	1.14446e+06	125551	11.38	1.24842	2	883290	703160	774280	786910	74078.1	10.7107	1.00828	2
TGRH88_049170	rhoptry protein ROP1	791270	465240	814740	690417	159512	6.90612	1.59557	3	420610	389560	658680	489617	120216	6.08914	1.49507	5	408040	668870	605710	560873	111103	7.42752	1.47131	3	918300	616660	845550	793503	128526	7.89026	1.27801	3	628640	653460	496160	592753	69049.3	8.06801	0.939836	3
TGRH88_015830	rhoptry kinase family protein ROP40 (incomplete catalytic triad)	610760	544500	637290	597517	39021.7	5.97685	0.390327	4	515510	517240	449200	493983	31674.5	6.14345	0.393921	4	469330	547630	491990	502983	32897.4	6.6609	0.435654	4	570130	525740	659670	585180	55702.7	5.81878	0.553884	4	567830	381440	393080	447450	85254.1	6.09028	1.1604	4
TGRH88_057710	rhoptry protein ROP5	563670	512350	549580	541867	21649.6	5.4202	0.216557	5	475870	666550	423700	522040	104380	6.49238	1.29813	3	476700	463420	427980	456033	20564.2	6.03915	0.272328	5	590550	413920	551460	518643	75750.6	5.15717	0.753232	5	437570	400840	277630	372013	68402.9	5.0635	0.931037	5
TGRH88_035020	rhoptry protein ROP12	485270	419960	474170	459800	28533.3	4.5993	0.285413	6	422910	329030	372560	374833	38360	4.66164	0.477067	7	410430	388850	399870	399717	8810.67	5.29336	0.116678	6	509820	424060	464870	466250	35025	4.63619	0.348273	6	397830	302290	301870	333997	45137.3	4.54605	0.614367	6
TGRH88_020200	rhoptry protein ROP4	450320	339090	454550	414653	53459.2	4.1477	0.534743	7	361820	457980	356640	392147	46599.2	4.87695	0.579534	6	279980	362150	323040	321723	33558.7	4.26051	0.44441	8	422930	328470	441380	397593	49454.5	3.9535	0.491755	7	383900	267540	300900	317447	48923.5	4.32079	0.665901	7
TGRH88_028680	rhoptry protein ROP9	415740	361330	433160	403410	30593.1	4.03524	0.306018	8	307880	262500	291870	287417	18792	3.57447	0.233708	10	311170	394890	319520	341860	37652.5	4.52718	0.498624	7	381350	343080	381910	368780	18174.1	3.66699	0.180715	8	390260	227580	292890	303577	66842.3	4.13201	0.909796	8
TGRH88_034260	rhoptry protein ROP18	290760	283540	375740	316680	41865.6	3.16769	0.418774	9	281940	331120	253550	288870	32044.7	3.59255	0.398526	9	242160	288970	245410	258847	21341.7	3.42785	0.282623	10	354430	335080	378270	355927	17664	3.53918	0.175643	9	318840	232760	253140	268247	36729.6	3.65113	0.49993	9
TGRH88_020190	rhoptry protein ROP7	311460	291530	331760	311583	16424.1	3.11671	0.164287	10	267750	379940	261600	303097	54394.4	3.76948	0.676479	8	209470	207630	237980	218360	13893.8	2.89169	0.183992	11	265500	302200	278560	282087	15188.8	2.80495	0.151031	11	278120	205310	256400	246610	30520	3.35663	0.41541	10
TGRH88_071480	rhoptry protein ROP17	279430	261190	318820	286480	24049.7	2.86561	0.240565	11	270900	341350	231490	281247	45443	3.49774	0.565154	11	267650	289330	265640	274207	10725.2	3.63126	0.142032	9	317050	282100	288350	295833	15217.9	2.94164	0.15132	10	247690	238450	195730	227290	22632.9	3.09366	0.308058	11
TGRH88_047120	rhoptry kinase family protein ROP11 (incomplete catalytic triad)	240300	187620	264110	230677	31959.7	2.30742	0.319688	12	152710	179320	168410	166813	10922	2.07458	0.135832	13	169700	200470	195040	188403	13409.8	2.49498	0.177582	12	223500	191890	236450	217280	18715.7	2.16054	0.186101	13	173630	109650	129410	137563	26748.4	1.87239	0.364075	15
TGRH88_008770	rhoptry protein ROP15	232410	175930	239980	216107	28576.8	2.16168	0.285849	13	145320	98279	105860	116486	20622	1.44869	0.256467	17	125680	154210	116880	132257	15933.6	1.75145	0.211006	14	223930	167470	232460	207953	28837.1	2.0678	0.286744	14	193200	154940	84649	144263	44954.3	1.96358	0.611876	14
TGRH88_051520	rhoptry protein ROP13	229190	190050	219330	212857	16621.5	2.12917	0.166262	14	182950	183310	152600	172953	14392.7	2.15094	0.178996	12	158360	168970	151210	159513	7296.21	2.1124	0.0966221	13	247170	202400	258980	236183	24370.1	2.34851	0.242326	12	161800	171250	131890	154980	16776.7	2.10944	0.228349	12
TGRH88_057700	rhoptry protein ROP5	139130	146330	158860	148107	8152.12	1.48148	0.0815442	15	155110	126940	115420	132490	16671.9	1.64772	0.20734	16	125050	128390	114930	122790	5722.68	1.62608	0.0757842	15	185700	128180	141660	151847	24562.4	1.5099	0.244238	15	117660	127010	104320	116330	9310.77	1.58338	0.12673	16
TGRH88_068790	rhoptry kinase family protein ROP39	163580	113730	140470	139260	20369.2	1.39299	0.203749	16	136550	150930	151240	146240	6853.03	1.81872	0.0852281	15	104750	139200	102490	115480	16797.9	1.52928	0.222451	16	160180	84699	163750	136210	36452.7	1.35441	0.36247	16	175030	115570	157930	149510	24993.9	2.03499	0.340194	13
TGRH88_054340	rhoptry protein ROP10	105160	82190	131660	106337	20213.2	1.06367	0.202189	17	62335	62398	96457	73730	16070.4	0.916947	0.199861	19	75015	83987	65564	74855.3	7522.01	0.991293	0.0996123	17	96301	104190	107920	102804	4843.67	1.02224	0.0481634	17	100430	63328	90348	84702	15664.1	1.15289	0.213206	17
TGRH88_068290	rhoptry protein ROP16	93678	63056	95016	83916.7	14760.8	0.839404	0.14765	18	61740	71546	63634	65640	4247.15	0.816335	0.0528199	20	72796	75017	57793	68535.3	7649.9	0.907599	0.101306	18	94973	83010	83731	87238	5477.39	0.867458	0.0544648	19	75658	45215	56953	59275.3	12536.3	0.806801	0.170633	19
TGRH88_081460	rhoptry metalloprotease toxolysin TLN1	94946	59565	91358	81956.3	15900.7	0.819795	0.159052	19	74390	74254	80723	76455.7	3017.97	0.950845	0.0375332	18	63267	75005	49383	62551.7	10472.4	0.828358	0.138683	19	110050	67673	103150	93624.3	18565.3	0.930961	0.184606	18	74472	70796	58987	68085	6605.98	0.92671	0.0899145	18
TGRH88_005480	rhoptry kinase family protein ROP24 (incomplete catalytic triad)	63910	47576	73683	61723	10769.7	0.617404	0.107728	20	42338	56940	43450	47576	6636.89	0.591682	0.0825401	21	50421	56887	45579	50962.3	4632.31	0.674883	0.0613447	20	65483	46731	56560	56258	7658.45	0.559406	0.0761524	20	46278	46282	37539	43366.3	4120.55	0.590263	0.0560851	20
TGRH88_071390	rhoptry protein ROP6	48182	86969	45061	60070.7	19062.6	0.600876	0.19068	21	37167	23775	386120	149021	167744	1.8533	2.08615	14	50205	74581	2417.7	42401.2	29972.9	0.56151	0.396924	21	96189	20430	2759.3	39792.8	40525.4	0.395682	0.402968	21	26186	32204	1834.8	20074.9	13129.6	0.273241	0.178708	22
TGRH88_008800	rhoptry kinase family protein ROP26 (incomplete catalytic triad)	38202	41244	44565	41337	2598.52	0.413487	0.0259925	22	32415	64857	34831	44034.3	14756.8	0.547635	0.183524	22	35576	36718	26260	32851.3	4684.04	0.435043	0.0620297	22	43212	42878	29943	38677.7	6177.85	0.384594	0.0614299	22	38223	26848	38242	34437.7	5366.71	0.468734	0.0730467	21
TGRH88_054080	rhoptry protein ROP14	35436	22161	29798	29131.7	5439.94	0.291399	0.0544148	23	22588	21296	16576	20153.3	2583.96	0.250638	0.0321356	24	21843	30193	19702	23912.7	4526.07	0.31667	0.0599377	23	35955	20062	36591	30869.3	7646.35	0.306952	0.076032	23	24458	18887	14004	19116.3	4270.91	0.260194	0.0581317	23
TGRH88_033260	rhoptry kinase family protein ROP35	18196	17585	24436	20072.3	3095.64	0.20078	0.0309652	24	12675	9337.6	8805.9	10272.8	1712.4	0.127759	0.0212964	27	14818	21974	25961	20917.7	4610.02	0.277008	0.0610496	24	18591	10103	19209	15967.7	4154.61	0.158776	0.0413117	26	18982	20484	8764.9	16077	5206.65	0.218825	0.0708681	24
TGRH88_054070	putative rhoptry protein	16422	12828	14292	14514	1475.62	0.145181	0.0147603	25	11385	19009	6684.8	12359.6	5078.31	0.153711	0.0631567	25	4394.9	16090	4544.1	8343	5478.29	0.110485	0.0725479	28	25303	12978	13002	17094.3	5804.41	0.169979	0.0577166	25	13597	7467.9	13283	11449.3	2818.19	0.155837	0.0383586	26
TGRH88_087780	rhoptry kinase family protein ROP29	13687	12783	14848	13772.7	845.206	0.137766	0.00845445	26	11621	11221	7993.7	10278.6	1623.88	0.12783	0.0201954	26	7738.1	11627	9443.5	9602.87	1591.63	0.127169	0.0210776	27	18019	12166	17306	15830.3	2607.37	0.15741	0.0259266	27	10886	11372	7085.6	9781.2	1916.38	0.133133	0.0260839	27
TGRH88_030990	putative rhoptry kinase family protein ROP34	10177	10849	9068.7	10031.6	734.044	0.100344	0.00734251	27	4573.6	4967.4	6443	5328	804.648	0.066262	0.0100071	28	14950	19234	12565	15583	2759.16	0.206362	0.0365389	25	15588	5509.5	10681	10592.8	4115	0.105331	0.0409178	29	4629.7	4457.8	6374.5	5154	865.872	0.0701515	0.0117855	29
TGRH88_038870	rhoptry protein ROP8	11686	7453.5	10704	9947.83	1808.75	0.0995064	0.0180926	28	35428	39020	23609	32685.7	6583.57	0.406497	0.0818769	23	5011.1	19695	4557.9	9754.67	7031.31	0.129179	0.0931141	26	10025	14849	15934	13602.7	2568.28	0.135259	0.0255379	28	7707.2	7728.4	4260.9	6565.5	1629.62	0.0893635	0.0221809	28
TGRH88_019550	rhoptry kinase family protein ROP37 (incomplete catalytic triad)	5437.6	5107.2	14744	8429.6	4466.99	0.0843198	0.0446825	29	4850.5	2399.4	2011	3086.97	1257.05	0.0383912	0.0156333	30	3176.4	3053.1	2967.6	3065.7	85.7066	0.0405984	0.00113499	30	7430.5	5192.9	5186	5936.47	1056.44	0.0590297	0.0105048	30	7907.1	4321.1	2617	4948.4	2204.76	0.0673531	0.0300091	30
TGRH88_071740	rhoptry kinase family protein ROP20	5863.2	1669.6	6847.9	4793.57	2245.26	0.0479492	0.0224589	30	1409.7	3882.4	5813.2	3701.77	1802.25	0.0460372	0.0224138	29	2928.9	6019	1925	3624.3	1742.2	0.0479958	0.0230716	29	1394.4	1029.4	4599.7	2341.17	1603.96	0.0232796	0.0159491	31	8945.3	1284.9	4432.8	4887.67	3143.84	0.0665264	0.0427911	31
TGRH88_037520	rhoptry kinase family protein ROP33	1257.2	2259.4	2893.2	2136.6	673.515	0.021372	0.00673705	31	876.5	370.77	2189.5	1145.59	766.486	0.0142472	0.00953245	32	2124.7	3105.4	2048.4	2426.17	481.3	0.0321292	0.00637375	31	2794.7	1722.9	2008.8	2175.47	453.154	0.0216319	0.00450597	32	808.66	0	0	269.553	381.206	0.00366891	0.00518862	33
TGRH88_084180	rhoptry kinase family protein ROP19A	1340.8	1599.4	1676.4	1538.87	143.539	0.015393	0.00143579	32	0	2649.2	0	883.067	1248.84	0.0109823	0.0155313	34	0	0	0	0	0	0	0	34	619.34	1565.9	529.37	904.87	468.86	0.00899764	0.00466214	34	0	0	0	0	0	0	0	34
TGRH88_067800	rhoptry kinase family protein ROP21	1984.4	1585.8	356.57	1308.92	692.798	0.0130929	0.00692993	33	1751.9	1391	1349.8	1497.57	180.626	0.0186246	0.00224636	31	1180.1	1649.2	1649.4	1492.9	221.183	0.0197702	0.00292908	32	1968.9	808.68	2341.6	1706.39	652.76	0.0169676	0.00649077	33	1410.8	667.1	1040.1	1039.33	303.615	0.0141464	0.00413252	32
TGRH88_054770	putative rhoptry protein	1260.6	570.55	796.25	875.8	287.273	0.00876047	0.00287354	34	491.2	2057	410.59	986.263	757.84	0.0122657	0.00942492	33	0	815.5	0	271.833	384.43	0.00359983	0.00509093	33	51309	240.2	561.35	17370.2	23998.7	0.172722	0.238633	24	218.26	34243	0	11487.1	16091.1	0.156352	0.219017	25
	Total	1.02012e+07	9.04761e+06	1.07428e+07	9.99718e+06					7.86065e+06	8.79412e+06	7.46767e+06	8.04081e+06					7.0845e+06	8.36393e+06	7.20542e+06	7551282					1.11491e+07	8.30646e+06	1.07146e+07	1.00567e+07					8.48139e+06	7.23354e+06	6.32595e+06	7.34696e+06

## Sheet: RON
GN	Annotation	Wildtype	Wildtype	Wildtype	Wildtype MV	Wildtype SD	WT % of total	WT SD %	Rank WT	Clone 6	Clone 6	Clone 6	Clone 6 MV	Clone 6 SD	C6 % of total	C6 SD %	Rank C6	Clone 18	Clone 18	Clone 18	Clone 18 MV	Clone 18 SD	C18 % of total	C18 SD %	Rank C18	Clone 30	Clone 30	Clone 30	Clone 30 MV	Clone 30 SD	C30 % of total	C30 SD %	Rank C30	Clone 33	Clone 33	Clone 33	Clone 33 MV	Clone 33 SD	C33 % of total	C33 SD %	Rank C33
TGRH88_073840	rhoptry neck protein RON4	210630	195020	233010	212887	15591.2	26.2728	1.92414	1	179070	141310	147350	155910	16561.2	25.2381	2.68086	1	160680	209690	172640	181003	20863.9	27.331	3.15039	1	248620	188450	257500	231523	30672.4	28.5335	3.78014	1	190510	164810	131300	162207	24242.4	28.7835	4.3018	1
TGRH88_050950	rhoptry neck protein RON5	166530	119720	164030	150093	21501.4	18.5233	2.65353	2	119170	134370	112620	122053	9110.46	19.7575	1.47477	2	111800	140600	111720	121373	13595.3	18.327	2.05286	2	168150	130730	161410	153430	16285.5	18.9091	2.00706	2	109990	116610	94426	107009	9298.7	18.9887	1.65005	2
TGRH88_057260	rhoptry neck protein RON2	135880	111750	146280	131303	14463.5	16.2044	1.78497	3	92614	113750	74870	93744.7	15892.8	15.175	2.57267	4	81508	117390	105060	101319	14885.7	15.2989	2.24769	4	122820	96390	133710	117640	15669.9	14.4982	1.9312	4	84195	82053	66756	77668	7765.34	13.7822	1.37796	4
TGRH88_043710	rhoptry neck protein RON3	135390	112600	140080	129357	12002.5	15.9642	1.48125	4	104890	116370	84256	101839	13286.8	16.4852	2.15082	3	96211	120990	103510	106904	10396.7	16.1421	1.56987	3	128970	102620	127270	119620	12040.8	14.7422	1.48394	3	91350	84490	76446	84095.3	6090.93	14.9227	1.08083	3
TGRH88_017600	rhoptry neck protein RON8	79612	67126	84032	76923.3	7158.91	9.49326	0.883495	5	68492	65212	44065	59256.3	10825	9.59218	1.75231	5	49941	70264	55998	58734.3	8519.46	8.86872	1.28641	5	83363	57953	90813	77376.3	14067.1	9.53604	1.73366	5	67313	63471	44411	58398.3	10014.1	10.3628	1.777	5
TGRH88_049510	rhoptry neck protein RON1	50820	44187	54038	49681.7	4101.41	6.13131	0.506164	6	41730	36119	31690	36513	4108.27	5.91058	0.66503	6	39675	45876	39289	41613.3	3018.28	6.28349	0.455751	6	60685	36272	49328	48761.7	9974.61	6.0095	1.22929	6	37184	38186	23462	32944	6717.25	5.8459	1.19197	6
TGRH88_068960	rhoptry neck protein RON10	35311	20135	33255	29567	6722.04	3.64892	0.829581	7	27835	18697	18822	21784.7	4278.54	3.52641	0.692592	7	20936	29182	22766	24294.7	3535.7	3.66843	0.53388	7	35492	21492	33446	30143.3	6174.18	3.71493	0.76092	7	24454	19222	16425	20033.7	3327.69	3.55497	0.590498	7
TGRH88_048500	rhoptry neck protein RON9	30371	18068	26756	25065	5163.05	3.09332	0.637182	8	19074	28460	12458	19997.3	6565.33	3.23709	1.06277	8	21638	25683	18902	22074.3	2785.47	3.33316	0.420598	8	29357	20255	27243	25618.3	3889.41	3.15726	0.47934	8	16063	21006	11323	16130.7	3953.36	2.86238	0.701522	8
TGRH88_002730	rhoptry neck protein RON6	5767.9	4147.7	6335.3	5416.97	926.918	0.668519	0.114393	9	5971.1	8421.2	5584.3	6658.87	1256.12	1.07791	0.203336	9	3572.9	5999.4	5271.2	4947.83	1016.66	0.747109	0.153513	9	8257.5	6230	7402.1	7296.53	831.083	0.899242	0.102425	9	5802.6	4893.7	4468	5054.77	556.624	0.896967	0.0987728	9
	Total	850312	692754	887816	810294					658846	662709	531715	617757					585962	765674	635156	662264					885714	660392	888122	811410					626862	594742	469017	563540

## Sheet: MIC
GN	Annotation	Wildtype	Wildtype	Wildtype	Wildtype MV	Wildtype SD	WT % of total	WT SD %	Rank WT	Clone 6	Clone 6	Clone 6	Clone 6 MV	Clone 6 SD	C6 % of total	C6 SD %	Rank C6	Clone 18	Clone 18	Clone 18	Clone 18 MV	Clone 18 SD	C18 % of total	C18 SD %	Rank C18	Clone 30	Clone 30	Clone 30	Clone 30 MV	Clone 30 SD	C30 % of total	C30 SD %	Rank C30	Clone 33	Clone 33	Clone 33	Clone 33 MV	Clone 33 SD	C33 % of total	C33 SD %	Rank C33
TGRH88_007550	microneme protein MIC3	1261900	1034300	1200800	1.16567e+06	96181.1	22.2415	1.83519	1	1058500	771370	906550	912140	117287	22.187	2.8529	1	1199200	1303400	1139800	1.21413e+06	67619	18.7013	1.04154	1	1064100	825550	1035900	975183	106431	20.9999	2.29192	1	1090900	983170	756060	943377	139564	22.6002	3.34349	1
TGRH88_037170	microneme protein MIC2	826870	690020	891810	802900	84106	15.3198	1.60479	2	740820	484160	647300	624093	106058	15.1805	2.57977	2	1110400	1174200	1092000	1.12553e+06	35222.8	17.3366	0.542538	2	855830	637450	839620	777633	99345.2	16.7458	2.13933	2	890940	605270	564470	686893	145241	16.4557	3.4795	2
TGRH88_034580	microneme protein MIC11	451790	539100	600260	530383	60925.2	10.12	1.16249	3	508100	350310	438290	432233	64559.7	10.5137	1.57036	3	676660	775730	659840	704077	51129.8	10.8449	0.787552	3	525700	429630	570020	508450	58597.6	10.9491	1.26186	3	567070	315230	370930	417743	108011	10.0078	2.58758	4
TGRH88_063980	microneme protein MIC10	606980	401850	456280	488370	86763.7	9.31836	1.6555	4	310160	175880	309680	265240	63187.4	6.45173	1.53698	9	666660	745020	527580	646420	89915.8	9.95682	1.38497	4	528730	303860	479130	437240	96463.1	9.41564	2.07726	4	438940	320490	322640	360690	55338.1	8.64096	1.32572	6
TGRH88_015770	microneme protein MIC1	413840	393520	526330	444563	58409.9	8.48251	1.11449	5	393640	329440	363260	362113	26222.1	8.80808	0.637829	5	639560	671270	580980	630603	37400.9	9.71319	0.576086	5	485460	295180	406570	395737	78058.3	8.5219	1.68093	6	443740	368710	296230	369560	60223.7	8.85345	1.44276	5
TGRH88_022630	microneme protein MIC4	489430	394210	444550	442730	38894.7	8.44752	0.742132	6	409700	352550	397940	386730	24641.1	9.40686	0.599374	4	503670	616690	548030	556130	46494.4	8.56608	0.716153	7	420960	325290	443070	396440	51114	8.53705	1.1007	5	557460	369400	374830	433897	87400.6	10.3947	2.09383	3
TGRH88_066240	microneme protein MIC5	386050	453280	487360	442230	42091.2	8.43798	0.803123	7	300190	245470	263040	269567	22811.1	6.55697	0.554859	8	589760	603910	433210	542293	77349.6	8.35295	1.19142	8	473050	323990	344140	380393	66032.6	8.19149	1.42196	7	267260	316530	201600	261797	47078.7	6.27179	1.12785	8
TGRH88_058880	microneme protein MIC6	454620	366260	442660	421180	39140	8.03634	0.746813	8	388720	309480	343820	347340	32445.2	8.44874	0.789201	6	601540	664300	506940	590927	64678.8	9.10205	0.996249	6	401340	341290	392430	378353	26459	8.14756	0.569774	8	392020	286340	268050	315470	54641.6	7.55763	1.30903	7
TGRH88_083320	microneme protein MIC1	251390	201620	254810	235940	24308	4.50186	0.46381	9	363930	256720	319540	313397	43983.3	7.6231	1.06986	7	182430	234950	167200	194860	29021.8	3.00143	0.447023	9	226690	128870	167710	174423	40216	3.75608	0.866022	9	264310	143940	173030	193760	51280.5	4.64186	1.22851	9
TGRH88_060120	microneme protein MIC8	111780	116570	133310	120553	9229.86	2.30022	0.176111	10	116810	95715	81628	98051	14457.7	2.385	0.35167	10	148260	122340	154680	141760	13979.9	2.18353	0.215333	10	98569	93029	107520	99706	5970.31	2.1471	0.128566	10	106340	85671	93373	95128	8528.85	2.27896	0.204323	10
TGRH88_068940	microneme protein MIC7	100480	88381	122110	103657	13951.9	1.97783	0.266209	11	69124	80916	65354	71798	6628.56	1.74642	0.161234	11	80256	123030	101260	101515	17463.3	1.56364	0.268988	11	86667	69877	101520	86021.3	12926.3	1.85241	0.278358	11	80455	65880	55258	67197.7	10328.7	1.60984	0.247443	11
TGRH88_060110	microneme protein MIC9	16174	12891	16345	15136.7	1589.46	0.288816	0.0303277	12	12525	9063.2	10548	10712.1	1418.03	0.260561	0.0344923	12	13854	17130	13123	14702.3	1742.37	0.22646	0.0268377	13	10776	10829	14068	11891	1539.52	0.256064	0.0331525	13	11442	11674	7446.8	10187.6	1940.35	0.244062	0.0464845	13
TGRH88_061300	microneme protein MIC15	15910	10690	14834	13811.3	2250.41	0.263528	0.0429389	13	7914.8	10749	5586	8083.27	2111.15	0.196618	0.0513518	14	10626	13376	9834	11278.7	1517.88	0.173725	0.0233799	14	19244	8770	13783	13932.3	4277.3	0.300023	0.0921084	12	10064	8560.4	5520.5	8048.3	1889.89	0.192811	0.0452756	14
TGRH88_010430	microneme protein MIC12	14070	8798	14632	12500	2627.74	0.238507	0.0501388	14	11229	7743.4	9158.1	9376.83	1431.37	0.228083	0.0348168	13	13250	18680	13078	15002.7	2601.22	0.231086	0.0400666	12	6743.7	5102.1	9730.7	7192.17	1916.04	0.154878	0.0412606	14	12736	11297	7295.9	10443	2301.55	0.250179	0.0551376	12
TGRH88_070170	microneme protein MIC13	0	754.14	1491.4	748.513	608.874	0.014282	0.0116177	15	0	0	0	0	0	0	0	16	0	0	0	0	0	0	0	16	0	328	1950.7	759.567	852.836	0.0163567	0.0183652	15	0	0	0	0	0	0	0	15
TGRH88_014380	microneme protein MIC16	0	0	1720.6	573.533	811.099	0.0109433	0.0154762	16	0	0	818.21	272.737	385.708	0.00663408	0.009382	15	2417.5	3790.7	2789.5	2999.23	579.891	0.0461972	0.00893207	15	1216.6	0	0	405.533	573.511	0.00873286	0.0123501	16	0	0	0	0	0	0	0	16
	Total	5401284	4.71224e+06	5609303	5.24094e+06					4.69136e+06	3.47957e+06	4.16251e+06	4.11115e+06					6.43854e+06	7.08782e+06	5.95034e+06	6.49223e+06					5.20508e+06	3.79905e+06	4.92716e+06	4.64376e+06					5133677	3.89216e+06	3.49673e+06	4.17419e+06
