# Supplementary material for: Comparative Proteomic Analysis of Toxoplasma gondii RH Wild-Type and Four SRS29B (SAG1) Knock-Out Clones Reveals Significant Differences between Individual Strains
Source: Int J Mol Sci. 2023 Jun 21;24(13):10454. doi: 10.3390/ijms241310454 (PMC10342146; doi:10.3390/ijms241310454)
Supplement: Supplementary file 1 [file ijms-24-10454-s001.zip › Table S4.xlsx]

## Sheet: Slopes
SRS57
dilution	Ct	101.164		mean	SD
0.2	19.7401			19.5868	0.185951
	19.6403
	19.3799
0.02	22.4103
	22.4005			22.3875	0.0315333
	22.3515
0.002	26.1227
	26.1494
	26.2543			26.1755	0.0696054
Log dilution	mean	SD		Std-1			19.7401
-0.69897	19.5868	0.185951		Std-1			19.6403											19.7401
-1.69897	22.3875	0.0315333		Std-1			19.3799											19.6403
-2.69897	26.1755	0.0696054		Std-2			22.4103											19.3799
				Std-2			22.4005											22.4103
	slope	-3.29436		Std-2			22.3515											22.4005
	efficiency %	101.164		Std-3			26.1227											22.3515
	(10^(-1/slope) - 1)*100			Std-3			26.1494											26.1227
				Std-3			26.2543											26.1494
																		26.2543
																		29.1282
																		29.2815
																		29.1872
																		33.0799
																		33.2536
																		33.1014
TUB1
dilution	Ct			mean	SD
0.2	20.5016			20.2787	0.193139
	20.1709
	20.1635
0.02	23.227
	23.1223			23.1871	0.0566613
	23.2121
0.002	26.8345
	26.8499
	26.9842			26.8895	0.08232
Log dilution	mean	SD		Std-1			20.5016
-0.69897	20.2787	0.193139		Std-1			20.1709											20.5016
-1.69897	23.1871	0.0566613		Std-1			20.1635											20.1709
-2.69897	26.8895	0.08232		Std-2			23.227											20.1635
				Std-2			23.1223											23.227
	slope	-3.30544		Std-2			23.2121											23.1223
	efficiency %	100.693		Std-3			26.8345											23.2121
	(10^(-1/slope) - 1)*100			Std-3			26.8499											26.8345
				Std-3			26.9842											26.8499
																		26.9842
																		30.1086
																		30.1431
																		30.1296
																		33.6364
																		33.4023
																		33.7476
GAPDH
dilution	Ct			mean	SD
0.2	18.8812			18.69	0.187203
	18.6819
	18.507
0.02	21.577
	21.5422			21.5635	0.018683
	21.5714
0.002	25.1019
	25.2801
	25.341			25.241	0.124275
Log dilution	mean	SD		Std-1			18.8812
-0.69897	18.69	0.187203		Std-1			18.6819											18.8812
-1.69897	21.5635	0.018683		Std-1			18.507											18.6819
-2.69897	25.241	0.124275		Std-2			21.577											18.507
				Std-2			21.5422											21.577
	slope	-3.27547		Std-2			21.5714											21.5422
	efficiency %	101.976		Std-3			25.1019											21.5714
	(10^(-1/slope) - 1)*100			Std-3			25.2801											25.1019
				Std-3			25.341											25.2801
																		25.341
																		28.4295
																		28.4446
																		28.279
																		32.0762
																		31.7063
																		32.2172
SRS46
dilution	Ct			mean	SD
0.2	31.2746			31.3202	0.0753455
	31.4072
	31.2788
0.02	36.0454
	36.0101			35.9897	0.068261
	35.9135
0.002	39.4544
	40.2928
				39.8736	0.592801
Log dilution	mean	SD		Std-1			31.2746
-0.69897	31.3202	0.0753455		Std-1			31.4072											31.2746
-1.69897	35.9897	0.068261		Std-1			31.2788											31.4072
-2.69897	39.8736	0.592801		Std-2			36.0454											31.2788
				Std-2			36.0101											36.0454
	slope	-4.27669		Std-2			35.9135											36.0101
	efficiency %	71.3269		Std-3			39.4544											35.9135
	(10^(-1/slope) - 1)*100			Std-3			40.2928											39.4544
				Std-3														40.2928
SRS36D
dilution	Ct			mean	SD
0.2	23.6977			23.3433	0.307272
	23.1805
	23.1518
0.02	26.4422
	26.5169			26.5924	0.198923
	26.818
0.002	29.7182
	29.8931
	30.0201			29.8771	0.151595
Log dilution	mean	SD		Std-1			23.6977
-0.69897	23.3433	0.307272		Std-1			23.1805											23.6977
-1.69897	26.5924	0.198923		Std-1			23.1518											23.1805
-2.69897	29.8771	0.151595		Std-2			26.4422											23.1518
				Std-2			26.5169											26.4422
	slope	-3.26691		Std-2			26.818											26.5169
	efficiency %	102.348		Std-3			29.7182											26.818
	(10^(-1/slope) - 1)*100			Std-3			29.8931											29.7182
				Std-3			30.0201											29.8931
																		30.0201
																		32.3137
																		33.1648
																		33.5742
																		35.5418
SRS36B
dilution	Ct			mean	SD
0.2	27.6312			28.0664	0.497376
	27.9595
	28.6086
0.02	31.0797
	33.0217			31.7868	1.07324
	31.259
0.002	34.1974
	34.0536
	0			34.1255	19.7025
Log dilution	mean	SD		Std-1			27.6312
-0.69897	28.0664	0.497376		Std-1			27.9595											27.6312
-1.69897	31.7868	1.07324		Std-1			28.6086											27.9595
-2.69897	34.1255	19.7025		Std-2			31.0797											28.6086
				Std-2			33.0217											31.0797
	slope	-3.02954		Std-2			31.259											33.0217
	efficiency %	113.837		Std-3			34.1974											31.259
	(10^(-1/slope) - 1)*100			Std-3			34.0536											34.1974
				Std-3														34.0536
																		39.8768

## Sheet: SRS57DELTEDEL_EXP
E_100_2	efficiency %							GAPDH			TUB			GOI							RQ: Relative quantity (RQ) values
GAPDH	101.976	2.01976						CT	∆CT	RQ	CT	∆CT	RQ	CT	∆CT	RQ	GEOMEAN	relative gene expression	MEAN RELATIVE EXPRESSION	STDEVREATIVE EXPRESSION				Pairwise t-tests (Bonferroni adjustment)
TUB1	100.693	2.00693					Wt	19.2967	0.163426	1.12174	20.9626	0.0951153	1.0685	20.1742	0.112989	1.08218	1.0948	0.988469	1.00023	0.0213317
SRS57	101.164	2.01164					Wt	19.5692	-0.109071	0.926191	21.1594	-0.101696	0.931609	20.4186	-0.131452	0.912216	0.928896	0.982043						C18		C30		C33		C6
							Wt	19.5145	-0.0543553	0.96251	21.0512	0.00658086	1.00459	20.2687	0.0184633	1.01299	0.983327	1.03016					C30	1.1e-07		-		-		-
							C6	19.7188	-0.258628	0.83376	21.3384	-0.280648	0.822422	20.6937	-0.406515	0.752667	0.828072	0.908939	0.955567	0.0363475			C33	4.5e-08	1		-		-
							C6	19.9287	-0.468584	0.719352	21.3657	-0.307998	0.806902	20.6797	-0.392537	0.760056	0.761871	0.997618					C6	9.2e-08	1		1		-
							C6	19.9066	-0.446458	0.730629	21.3551	-0.297347	0.812911	20.7181	-0.430884	0.739955	0.770672	0.960142					Wt	2.1e-07	1		0.2		1
							C18	19.1584	0.301772	1.23632	21.0513	0.00643888	1.0045	19.5509	0.736318	1.67305	1.1144	1.50131	1.49331	0.0199069
							C18	19.3313	0.128885	1.09483	21.2625	-0.204717	0.867095	19.7322	0.554962	1.47387	0.974333	1.51269
							C18	19.1858	0.274326	1.2127	20.9141	0.143675	1.10526	19.5304	0.756795	1.69717	1.15773	1.46594
							C30	19.7267	-0.266497	0.829161	21.1043	-0.0466113	0.968052	20.5448	-0.257584	0.835238	0.895919	0.93227	0.964322	0.024049
							C30	19.6964	-0.236189	0.847016	21.1373	-0.0795184	0.946113	20.4597	-0.172493	0.886421	0.895195	0.990199
							C30	19.6386	-0.178473	0.882089	21.1058	-0.0480504	0.967082	20.4437	-0.156542	0.896359	0.923608	0.970497
							C33	18.7067	0.753506	1.69842	20.3317	0.726064	1.65828	19.5827	0.704419	1.63616	1.67823	0.974932	0.913884	0.0460842
							C33	18.6751	0.785033	1.73648	20.1326	0.925153	1.90497	19.6412	0.645996	1.57069	1.81878	0.8636
							C33	18.6075	0.852679	1.82105	20.114	0.943741	1.9298	19.5339	0.753296	1.69302	1.87464	0.90312
						CALLIBRATOR	control CT	19.4602			21.0577			20.2872
																Stat (p<0.01)
							C18	1.49331	0.0199069	0	1.49298		WT	1.00023	0.0213317	a
							C30	0.964322	0.024049	0	0.964105		Clone 6	0.955567	0.0363475	a
							C33	0.913884	0.0460842	0	0.913678		Clone 18	1.49331	0.0199069	b
							C6	0.955567	0.0363475	0	0.955351		Clone 30	0.964322	0.024049	a
							Wt	1.00023	0.0213317		1		Clone 33	0.913884	0.0460842	a

## Sheet: SRS46DELTEDEL_EXP
E_100_2	efficiency %	INVERTED_EFFI						GAPDH			TUB			GOI							RQ: Relative quantity (RQ) values
GAPDH	101.976	2.01976						CT	∆CT	RQ	CT	∆CT	RQ	CT	∆CT	RQ	GEOMEAN	relative gene expression	MEAN RELATIVE EXPRESSION	STDEVREATIVE EXPRESSION			Pairwise t-tests (Bonferroni adjustment)
TUB1	100.693	2.00693					Wt	15.1414	-1.16655	0.440406	15.3746	-0.0648573	0.955825	34.2567	-1.07077	0.561858	0.648807	0.865985	1.01531	0.182565
SRS46	71.3269	1.71327					Wt	13.6967	0.278181	1.21599	15.3585	-0.0487587	0.966605	32.5884	0.597468	1.37944	1.08415	1.27237						C18	C30	C33	C6
							Wt	13.0865	0.888369	1.86732	15.1962	0.113616	1.08236	32.7126	0.473303	1.29024	1.42166	0.907559					C30	0.779	-	-	-
							C6	17.4077	-3.4328	0.0895301	18.1794	-2.86961	0.135473	37.0466	-3.8607	0.125104	0.110131	1.13595	0.391186	0.526851			C33	1	0.215	-	-
							C6	4.28244	9.69244	910.118	6.23391	9.07587	556.854	40.89	-7.70413	0.0157971	711.901	2.219e-05					C6	1	1	1	-
							C6	13.5255	0.449417	1.37153	15.2813	0.0284434	1.02001	38.9683	-5.78241	0.0444553	1.18279	0.0375853					Wt	0.13	1	0.037	0.361
							C18	12.2158	1.75909	3.4439	12.4433	2.8665	7.36562	34.2893	-1.10335	0.552087	5.03651	0.109617	0.237739	0.0956191
							C18	13.2077	0.76717	1.71481	13.787	1.52279	2.88863	34.1712	-0.985248	0.588334	2.22564	0.264344
							C18	12.8059	1.169	2.27455	14.9679	0.341854	1.26888	34.2094	-1.02346	0.576352	1.69886	0.339257
							C30	13.6828	0.292125	1.22796	14.1543	1.15543	2.23643	32.9874	0.198475	1.11278	1.65718	0.671488	0.744534	0.112624
							C30	12.6482	1.32672	2.54125	15.0353	0.274462	1.21069	32.9183	0.267656	1.15501	1.75404	0.658483
							C30	14.3798	-0.404917	0.752279	14.1781	1.13166	2.19969	32.9064	0.279531	1.16242	1.28638	0.903631
							C33	14.6381	-0.663193	0.627376	13.792	1.51776	2.87854	38.5062	-5.32027	0.0570143	1.34385	0.0424261	0.0425167	0.0102873
							C33	14.2388	-0.26394	0.830652	13.5155	1.79424	3.48991	37.5792	-4.39324	0.0939179	1.70262	0.055161
							C33	13.5888	0.386095	1.31182	13.6538	1.656	3.16952	38.3777	-5.19183	0.0610967	2.03908	0.0299629
						CALLIBRATOR	control CT	13.9749			15.3098			33.1859
																Stat
							C18	0.237739	0.0956191	0	0.234155		WT	1.01531	0.182565	a
							C30	0.744534	0.112624	0	0.73331		Clone 6	0.391186	0.526851	ab
							C33	0.0425167	0.0102873	0	0.0418757		Clone 18	0.237739	0.0956191	ab
							C6	0.391186	0.526851	0	0.385289		Clone 30	0.744534	0.112624	ab
							Wt	1.01531	0.182565		1		Clone 33	0.0425167	0.0102873	b

## Sheet: SRS36DDELTEDEL_EXP
E_100_2	efficiency %	INVERTED_EFFI						GAPDH			TUB			GOI							RQ: Relative quantity (RQ) values
GAPDH	101.976	2.01976						CT	∆CT	RQ	CT	∆CT	RQ	CT	∆CT	RQ	GEOMEAN	relative gene expression	MEAN RELATIVE EXPRESSION	STDEVREATIVE EXPRESSION				Pairwise t-tests (Bonferroni adjustment)
TUB1	100.693	2.00693					Wt	13.7318	-0.152949	0.898059	15.3746	0.0300245	1.02114	23.9579	-0.0556018	0.961569	0.957622	1.00412	1.00163	0.0570999
SRS36D	102.348	2.02348					Wt	13.3081	0.270755	1.20965	15.3585	0.0461231	1.03265	23.8467	0.0556018	1.03997	1.11765	0.930491							C18	C30	C33	C6
							Wt	13.6967	-0.117806	0.920521	15.4808	-0.0761475	0.948338	23.9023	0	1	0.934326	1.07029						C30	1	-	-	-
							C6	13.7045	-0.125563	0.915515	15.0562	0.348456	1.27473	29.6759	-5.77359	0.0170885	1.08029	0.0158183	0.0177283	0.00570893				C33	0.0288	0.004	-	-
							C6	14.2691	-0.690184	0.615584	16.0125	-0.607883	0.654781	29.7538	-5.85157	0.0161747	0.63488	0.0254768						C6	0.025	0.0035	1	-
							C6	15.0064	-1.4275	0.366595	14.0915	1.31311	2.49608	30.2535	-6.35121	0.0113735	0.956583	0.0118897						Wt	1.6e-05	5.5e-05	7.1e-07	6.7e-07
							C18	5.37854	8.20036	318.834	15.8447	-0.440018	0.736004	24.906	-1.00373	0.4929	15.3187	0.0321763	0.0332161	0.0167936
							C18	15.0829	-1.50404	0.347391	6.68318	8.72148	435.038	24.4761	-0.573845	0.667338	12.2934	0.0542842
							C18	13.6582	-0.0793052	0.945776	4.22193	11.1827	2416.21	24.5569	-0.65457	0.630429	47.8037	0.0131879
							C30	14.6683	-1.08938	0.464957	11.7457	3.65899	12.7926	24.8274	-0.925152	0.520968	2.43886	0.213611	0.24863	0.113975
							C30	15.0404	-1.4615	0.357937	12.8586	2.54607	5.89209	24.6645	-0.7622	0.584374	1.45224	0.402395
							C30	9.69932	3.87958	15.2909	15.6105	-0.205791	0.866446	24.9652	-1.06291	0.472763	3.63989	0.129884
							C33	14.0402	-0.461267	0.723062	2.39383	13.0108	8633.59	31.4466	-7.54431	0.00490553	79.0102	6.20873e-05	0.00618866	0.00434094
							C33	13.9532	-0.374279	0.768657	12.4866	2.91807	7.63503	29.2401	-5.33779	0.0232329	2.42254	0.0095903
							C33	13.4306	0.148271	1.10986	12.556	2.8487	7.27481	29.1176	-5.2153	0.0253278	2.84148	0.0089136
						CALLIBRATOR	control CT	13.5789			15.4047			23.9023
																Stat
							C18	0.0332161	0.0167936	0	0.0331619		WT	1.00163	0.0570999	a
							C30	0.24863	0.113975	0	0.248225		Clone 6	0.0177283	0.00570893	c
							C33	0.00618866	0.00434094	0	0.00617857		Clone 18	0.0332161	0.0167936	bc
							C6	0.0177283	0.00570893	0	0.0176993		Clone 30	0.24863	0.113975	b
							Wt	1.00163	0.0570999		1		Clone 33	0.00618866	0.00434094	c

## Sheet: SRS36BDELTEDEL_EXP
E_100_2	efficiency %	INVERTED_EFFI						GAPDH			TUB			GOI							RQ: Relative quantity (RQ) values
GAPDH	101.976	2.01976						CT	∆CT	RQ	CT	∆CT	RQ	CT	∆CT	RQ	GEOMEAN	relative gene expression	MEAN RELATIVE EXPRESSION	STDEVREATIVE EXPRESSION			Pairwise t-tests (Bonferroni adjustment)
TUB1	100.693	2.00693					Wt	13.7318	-0.152949	0.898059	15.3746	0.0300245	1.02114	29.0903	0.130377	1.10417	0.957622	1.15303	1.00569	0.108542
SRS36B	113.837	2.13837					Wt	13.3081	0.270755	1.20965	15.3585	0.0461231	1.03265	29.2207	0	1	1.11765	0.894731						C18	C30	C33	C6
							Wt	13.6967	-0.117806	0.920521	15.4808	-0.0761475	0.948338	29.3511	-0.130377	0.905659	0.934326	0.969318					C30	0.038	-	-	-
							C6	12.9041	0.674825	1.60703	14.1537	1.25101	2.3904	40.9851	-11.7644	0.000130845	1.95996	6.67589e-05	0.000177949	0.000105399			C33	1	0.018	-	-
							C6	13.7821	-0.203207	0.866884	14.7976	0.607083	1.52638	39.6263	-10.4055	0.000367539	1.1503	0.000319515					C6	1	0.025	1	-
							C6	13.3431	0.235809	1.1803	14.5054	0.899244	1.8709	40.3057	-11.085	0.000219295	1.48601	0.000147574					Wt	1.2e-07	1.3e-06	8.9e-08	1e-07
							C18	12.2158	1.36311	2.60709	12.4433	2.96139	7.8689	29.7072	-0.48647	0.690915	4.52934	0.152542	0.287287	0.0987089
							C18	13.2077	0.371183	1.29814	13.787	1.61767	3.08601	29.7943	-0.573633	0.646626	2.00152	0.323068
							C18	12.8059	0.773015	1.72187	14.9679	0.436736	1.35558	29.9147	-0.693967	0.59011	1.52779	0.386251
							C30	15.0849	-1.50598	0.346917	15.6342	-0.229507	0.85225	31.3099	-2.08924	0.204351	0.543746	0.375821	0.379988	0.0645975
							C30	14.5172	-0.938295	0.517058	15.0756	0.329095	1.25766	30.5223	-1.30164	0.371835	0.8064	0.461105
							C30	13.857	-0.278132	0.822406	15.1729	0.231784	1.17523	30.8139	-1.59323	0.297921	0.983115	0.303038
							C33	13.6449	-0.0660023	0.954662	14.6185	0.786184	1.7292	38.7011	-9.48043	0.000742451	1.28484	0.000577856	0.0063895	0.00416023
							C33	13.3743	0.204556	1.15465	13.1078	2.29689	4.95316	34.1209	-4.90024	0.0241276	2.39148	0.010089
							C33	14.1013	-0.522435	0.692629	11.9231	3.48156	11.3053	34.1395	-4.91877	0.02379	2.79828	0.00850166
						CALLIBRATOR	control CT	13.5789			15.4047			29.2207
																Stat
							C18	0.287287	0.0987089	0	0.28566		WT	1.00569	0.108542	a
							C30	0.379988	0.0645975	0	0.377837		Clone 6	0.000177949	0.000105399	c
							C33	0.0063895	0.00416023	0	0.00635333		Clone 18	0.287287	0.0987089	b
							C6	0.000177949	0.000105399	0	0.000176942		Clone 30	0.379988	0.0645975	b
							Wt	1.00569	0.108542		1		Clone 33	0.0063895	0.00416023	c
